# Supplementary material for: Crystal structure of di-μ-hydroxido-bis­[aqua­(1,10-phenanthroline-κ2 N,N′)copper(II)] naphthalene-2,6-di­carboxyl­ate hexa­hydrate
Source: Acta Crystallogr E Crystallogr Commun. 2015 Mar 14;71(Pt 4):360–2. doi: 10.1107/S2056989015004338 (PMC4438840; doi:10.1107/S2056989015004338)
Supplement: Supplementary file 1 [file e-71-00360-sup1.cif]

##############################################################################
#                                                                            #
# This CIF contains the data in a paper accepted for publication in          #
# Acta Crystallographica Section E. It conforms to the requirements of       #
# Notes for Authors for Acta Crystallographica Section E, and has been       #
# peer reviewed under the auspices of the IUCr Commission on Journals.       #
#                                                                            #
# Full details of the Crystallographic Information File format               #
# are given in the paper "The Crystallographic Information File (CIF):       #
# a New Standard Archive File for Crystallography" by S. R. Hall, F. H.      #
# Allen and I. D. Brown [Acta Cryst. (1991), A47, 655-685].                  #
#                                                                            #
# The current version of the core CIF dictionary is obtainable from          #
# ftp://ftp.iucr.org/pub/cif_core.dic.                                       #
#                                                                            #
# Software is freely available for graphical display of the structure(s)     #
# in this CIF. For information consult the CIF software page                 #
# http://www.iucr.org/resources/cif/software.                                #
#                                                                            #
# This file may be used for bona fide research purposes within the           #
# scientific community so long as proper attribution is given to the journal # 
# article from which it was obtained.                                        #
#                                                                            #
##############################################################################
data_I
_database_code_depnum_ccdc_archive 'CCDC 1051837'
_audit_creation_method     SHELXL-2014
_chemical_name_systematic
;
Di-\m-hydroxido-bis[aqua(1,10-phenanthroline-\k^2^<i>N</i>,<i>N</i>')copper(II)]
naphthalene-2,6-dicarboxylate hexahydrate
;
_chemical_name_common     ?
_chemical_formula_moiety     'C24 H22 Cu2 N4 O4 2+, C12 H6 O4 2-, 6(H2 O)'
_chemical_formula_sum     'C36 H40 Cu2 N4 O14'
_chemical_formula_iupac
                          '[Cu2 (O H)2 (C12 H8 N2)2 (H2 O)2] (C12 H6 O4), 6H2 O'
_chemical_formula_weight     879.80
_chemical_melting_point     ?
_shelx_space_group_comment
;
The symmetry employed for this shelxl refinement is uniquely defined
by the following loop, which should always be used as a source of
symmetry information in preference to the above space-group names.
They are only intended as comments.
;
_space_group_crystal_system     monoclinic
_space_group_name_H-M_alt     'P 21/c'
_space_group_name_Hall     '-P 2ybc'
loop_
    _symmetry_equiv_pos_as_xyz
    'x, y, z'
    '-x, y+1/2, -z+1/2'
    '-x, -y, -z'
    'x, -y-1/2, z-1/2'
_cell_length_a     9.3626(16)
_cell_length_b     10.5812(18)
_cell_length_c     18.648(3)
_cell_angle_alpha     90
_cell_angle_beta     100.961(3)
_cell_angle_gamma     90
_cell_volume     1813.7(5)
_cell_formula_units_Z     2
_cell_measurement_reflns_used     4729
_cell_measurement_theta_min     2.22
_cell_measurement_theta_max     27.52
_cell_measurement_temperature     298(2)
_exptl_crystal_description     'prism-hexagonal'
_exptl_crystal_colour     'blue'
_exptl_crystal_size_max     0.322
_exptl_crystal_size_mid     0.143
_exptl_crystal_size_min     0.128
_exptl_crystal_density_diffrn     1.611
_exptl_crystal_density_meas     ?
_exptl_crystal_density_method     ?
_exptl_crystal_F_000     908
_exptl_absorpt_coefficient_mu     1.250
_exptl_absorpt_correction_type     multi-scan
_exptl_absorpt_process_details
;
(SADABS; Bruker, 2012)
;
_shelx_estimated_absorpt_T_min     0.689
_shelx_estimated_absorpt_T_max     0.856
_exptl_absorpt_correction_T_min     0.6910
_exptl_absorpt_correction_T_max     0.8575
_exptl_special_details     ?
_diffrn_ambient_temperature     298(2)
_diffrn_radiation_type     MoK\a
_diffrn_radiation_wavelength     0.71073
_diffrn_radiation_monochromator     graphite
_diffrn_measurement_device_type     'Bruker SMART APEX CCD diffractometer'
_diffrn_measurement_method     '\f and \w scans'
_diffrn_detector_area_resol_mean     8.333
_diffrn_reflns_number     12102
_diffrn_reflns_av_R_equivalents     0.0399
_diffrn_reflns_theta_min     2.223
_diffrn_reflns_theta_max     27.547
_diffrn_reflns_theta_full     25.242
_diffrn_measured_fraction_theta_max     0.997
_diffrn_measured_fraction_theta_full     0.999
_diffrn_reflns_limit_h_min     -12
_diffrn_reflns_limit_h_max     12
_diffrn_reflns_limit_k_min     -13
_diffrn_reflns_limit_k_max     13
_diffrn_reflns_limit_l_min     -24
_diffrn_reflns_limit_l_max     24
_refine_special_details     ?
_reflns_number_total     4168
_reflns_number_gt     3164
_reflns_threshold_expression     I>2\s(I)
_refine_ls_structure_factor_coef     Fsqd
_refine_ls_matrix_type     full
_refine_ls_R_factor_all     0.0592
_refine_ls_R_factor_gt     0.0369
_refine_ls_wR_factor_gt     0.0756
_refine_ls_wR_factor_ref     0.0871
_refine_ls_goodness_of_fit_ref     1.027
_refine_ls_restrained_S_all     1.023
_refine_ls_number_reflns     4168
_refine_ls_number_parameters     280
_refine_ls_number_restraints     36
_refine_ls_hydrogen_treatment     mixed
_refine_ls_weighting_scheme     calc
_refine_ls_weighting_details
              'w=1/[\s^2^(Fo^2^)+(0.0327P)^2^+0.9957P] where P=(Fo^2^+2Fc^2^)/3'
_atom_sites_solution_hydrogens     geom
_atom_sites_solution_primary     direct
_atom_sites_solution_secondary     difmap
_refine_ls_shift/su_max     0.001
_refine_ls_shift/su_mean     0.000
_refine_diff_density_max     0.412
_refine_diff_density_min     -0.296
_refine_ls_extinction_method     none
_refine_ls_extinction_coef     .
loop_
    _atom_type_symbol
    _atom_type_description
    _atom_type_scat_dispersion_real
    _atom_type_scat_dispersion_imag
    _atom_type_scat_source
    'C' 'C' 0.0033 0.0016
                         'International Tables Vol C Tables 4.2.6.8 and 6.1.1.4'
    'H' 'H' 0.0000 0.0000
                         'International Tables Vol C Tables 4.2.6.8 and 6.1.1.4'
    'N' 'N' 0.0061 0.0033
                         'International Tables Vol C Tables 4.2.6.8 and 6.1.1.4'
    'O' 'O' 0.0106 0.0060
                         'International Tables Vol C Tables 4.2.6.8 and 6.1.1.4'
    'Cu' 'Cu' 0.3201 1.2651
                         'International Tables Vol C Tables 4.2.6.8 and 6.1.1.4'
_computing_data_collection
;
APEX2 (Bruker, 2012)
;
_computing_cell_refinement
;
SAINT (Bruker, 2012)
;
_computing_data_reduction
;
SAINT (Bruker, 2012)
;
_computing_structure_solution
;
SHELXS2012 (Sheldrick, 2008)
;
_computing_structure_refinement
;
SHELXL2014 (Sheldrick, 2015)
;
_computing_molecular_graphics
;
XP in SHELXTL (Sheldrick, 2008)
;
_computing_publication_material
;
<i>CIFTAB</i> (Sheldrick, 2013)
;
loop_
    _atom_site_type_symbol
    _atom_site_label
    _atom_site_fract_x
    _atom_site_fract_y
    _atom_site_fract_z
    _atom_site_U_iso_or_equiv
    _atom_site_adp_type
    _atom_site_calc_flag
    _atom_site_occupancy
    _atom_site_disorder_assembly
    _atom_site_disorder_group
    Cu Cu1 0.36968(3) 0.07336(3) 0.50127(2) 0.02290(10) Uani d 1 . .
    O O1 0.5472(2) 0.60808(19) 0.36776(11) 0.0381(5) Uani d 1 . .
    O O2 0.6367(2) 0.5229(2) 0.27719(11) 0.0495(6) Uani d 1 . .
    O O3 0.52734(18) -0.00259(17) 0.57091(9) 0.0261(4) Uani d 1 . .
    H H3A 0.571(3) 0.047(2) 0.5945(15) 0.039 Uiso d 1 . .
    O O4 0.4830(2) 0.26261(19) 0.50689(11) 0.0349(5) Uani d 1 . .
    H H4A 0.456(4) 0.303(3) 0.4734(12) 0.052 Uiso d 1 . .
    H H4B 0.472(4) 0.301(3) 0.5401(13) 0.052 Uiso d 1 . .
    O O5 0.3358(3) 0.8164(2) 0.31710(13) 0.0498(6) Uani d 1 . .
    H H5A 0.387(4) 0.760(3) 0.319(2) 0.075 Uiso d 1 . .
    H H5B 0.341(4) 0.855(3) 0.2833(14) 0.075 Uiso d 1 . .
    O O6 0.3821(3) 0.3788(2) 0.37053(15) 0.0525(6) Uani d 1 . .
    H H6A 0.414(4) 0.4451(19) 0.371(2) 0.079 Uiso d 1 . .
    H H6B 0.428(4) 0.333(3) 0.352(2) 0.079 Uiso d 1 . .
    O O7 0.5308(3) 0.1767(2) 0.32376(12) 0.0459(6) Uani d 1 . .
    H H7A 0.519(4) 0.135(3) 0.3554(15) 0.069 Uiso d 1 . .
    H H7B 0.491(4) 0.140(3) 0.2907(14) 0.069 Uiso d 1 . .
    C C1 0.7904(3) 0.5295(2) 0.39346(14) 0.0266(6) Uani d 1 . .
    C C2 0.9135(3) 0.4941(3) 0.36397(14) 0.0306(6) Uani d 1 . .
    H H2 0.9045 0.4853 0.3137 0.037 Uiso calc 1 . .
    C C3 1.0446(3) 0.4728(3) 0.40805(14) 0.0304(6) Uani d 1 . .
    H H3 1.1242 0.4512 0.3874 0.036 Uiso calc 1 . .
    C C4 0.9383(3) 0.5169(2) 0.51493(14) 0.0255(5) Uani d 1 . .
    C C5 0.8052(3) 0.5398(2) 0.46729(14) 0.0280(6) Uani d 1 . .
    H H5 0.7247 0.5627 0.4869 0.034 Uiso calc 1 . .
    C C6 0.6480(3) 0.5557(3) 0.34251(15) 0.0308(6) Uani d 1 . .
    N N7 0.1858(2) 0.11609(19) 0.43037(11) 0.0232(5) Uani d 1 . .
    C C8 0.1602(3) 0.1156(3) 0.35799(14) 0.0290(6) Uani d 1 . .
    H H8 0.2362 0.0970 0.3341 0.035 Uiso calc 1 . .
    C C9 0.0233(3) 0.1419(3) 0.31650(15) 0.0332(6) Uani d 1 . .
    H H9 0.0093 0.1403 0.2658 0.040 Uiso calc 1 . .
    C C10 -0.0906(3) 0.1702(3) 0.35005(15) 0.0320(6) Uani d 1 . .
    H H10 -0.1821 0.1876 0.3225 0.038 Uiso calc 1 . .
    C C11 -0.1773(3) 0.2011(2) 0.46792(16) 0.0314(6) Uani d 1 . .
    H H11 -0.2711 0.2198 0.4435 0.038 Uiso calc 1 . .
    C C12 -0.1477(3) 0.2013(2) 0.54136(15) 0.0304(6) Uani d 1 . .
    H H12 -0.2214 0.2205 0.5667 0.037 Uiso calc 1 . .
    C C13 0.0330(3) 0.1719(3) 0.65763(15) 0.0328(6) Uani d 1 . .
    H H13 -0.0365 0.1890 0.6859 0.039 Uiso calc 1 . .
    C C14 0.1731(3) 0.1457(3) 0.69029(15) 0.0341(7) Uani d 1 . .
    H H14 0.1999 0.1467 0.7409 0.041 Uiso calc 1 . .
    C C15 0.2761(3) 0.1174(3) 0.64738(14) 0.0290(6) Uani d 1 . .
    H H15 0.3708 0.0985 0.6704 0.035 Uiso calc 1 . .
    N N16 0.2434(2) 0.11657(19) 0.57492(11) 0.0230(5) Uani d 1 . .
    C C17 0.0737(2) 0.1444(2) 0.46436(14) 0.0217(5) Uani d 1 . .
    C C18 -0.0673(3) 0.1726(2) 0.42647(14) 0.0251(5) Uani d 1 . .
    C C19 0.1051(2) 0.1448(2) 0.54237(13) 0.0215(5) Uani d 1 . .
    C C20 -0.0055(3) 0.1728(2) 0.58126(14) 0.0256(6) Uani d 1 . .
loop_
    _atom_site_aniso_label
    _atom_site_aniso_U_11
    _atom_site_aniso_U_22
    _atom_site_aniso_U_33
    _atom_site_aniso_U_12
    _atom_site_aniso_U_13
    _atom_site_aniso_U_23
    Cu1 0.01878(16) 0.02928(18) 0.02090(16) 0.00393(13) 0.00440(11) 0.00009(14)
    O1 0.0302(10) 0.0441(12) 0.0373(11) 0.0069(9) -0.0002(9) -0.0061(9)
    O2 0.0487(13) 0.0674(16) 0.0277(11) 0.0166(12) -0.0042(10) -0.0074(11)
    O3 0.0238(9) 0.0330(11) 0.0208(9) 0.0057(8) 0.0022(7) -0.0031(8)
    O4 0.0370(11) 0.0312(12) 0.0372(12) 0.0013(9) 0.0087(10) -0.0018(9)
    O5 0.0523(14) 0.0594(17) 0.0414(14) 0.0069(12) 0.0186(12) 0.0011(12)
    O6 0.0476(14) 0.0491(15) 0.0640(16) -0.0027(12) 0.0191(12) 0.0028(14)
    O7 0.0475(13) 0.0484(15) 0.0392(14) -0.0100(11) 0.0014(11) 0.0018(11)
    C1 0.0296(14) 0.0209(13) 0.0275(14) -0.0008(11) 0.0008(11) 0.0012(11)
    C2 0.0365(15) 0.0322(15) 0.0234(13) 0.0000(12) 0.0064(11) 0.0002(12)
    C3 0.0314(14) 0.0313(15) 0.0298(15) 0.0036(12) 0.0089(12) -0.0016(12)
    C4 0.0285(13) 0.0197(13) 0.0281(14) 0.0028(11) 0.0052(11) -0.0008(11)
    C5 0.0296(14) 0.0258(14) 0.0298(14) 0.0055(11) 0.0090(11) -0.0011(11)
    C6 0.0349(15) 0.0251(14) 0.0306(14) 0.0007(12) 0.0016(12) 0.0001(12)
    N7 0.0212(10) 0.0248(11) 0.0238(11) 0.0006(9) 0.0051(9) 0.0010(9)
    C8 0.0284(14) 0.0328(15) 0.0263(14) 0.0013(11) 0.0069(11) 0.0026(12)
    C9 0.0389(16) 0.0334(16) 0.0244(14) -0.0006(13) -0.0015(12) 0.0050(12)
    C10 0.0265(14) 0.0296(15) 0.0355(15) 0.0007(12) -0.0049(12) 0.0039(12)
    C11 0.0179(12) 0.0284(15) 0.0468(17) 0.0033(11) 0.0032(12) -0.0039(13)
    C12 0.0229(13) 0.0282(15) 0.0425(17) 0.0005(11) 0.0122(12) -0.0039(12)
    C13 0.0340(15) 0.0335(15) 0.0348(15) -0.0025(13) 0.0166(12) -0.0080(13)
    C14 0.0397(16) 0.0379(17) 0.0261(14) -0.0018(13) 0.0096(12) -0.0050(12)
    C15 0.0284(14) 0.0307(15) 0.0266(14) -0.0011(11) 0.0023(11) -0.0034(11)
    N16 0.0194(10) 0.0239(11) 0.0257(11) 0.0003(9) 0.0042(9) -0.0011(9)
    C17 0.0188(12) 0.0171(12) 0.0292(13) -0.0001(10) 0.0047(10) 0.0008(10)
    C18 0.0210(12) 0.0195(13) 0.0334(14) -0.0014(10) 0.0012(10) 0.0017(11)
    C19 0.0186(12) 0.0195(13) 0.0269(13) -0.0016(10) 0.0053(10) -0.0018(10)
    C20 0.0233(13) 0.0210(13) 0.0344(15) -0.0030(10) 0.0106(11) -0.0050(11)
_geom_special_details
;
All e.s.d.'s (except the e.s.d. in the dihedral angle between two l.s. planes)
are estimated using the full covariance matrix. The cell e.s.d.'s are taken
into account individually in the estimation of e.s.d.'s in distances, angles
and torsion angles; correlations between e.s.d.'s in cell parameters are only
used when they are defined by crystal symmetry. An approximate (isotropic)
treatment of cell e.s.d.'s is used for estimating e.s.d.'s involving l.s.
planes.
;
loop_
    _geom_bond_atom_site_label_1
    _geom_bond_atom_site_label_2
    _geom_bond_site_symmetry_2
    _geom_bond_distance
    _geom_bond_publ_flag
    Cu1 O3 . 1.9448(17) ?
    Cu1 O3 3_656 1.9482(17) ?
    Cu1 N7 . 2.012(2) ?
    Cu1 N16 . 2.028(2) ?
    Cu1 O4 . 2.259(2) ?
    Cu1 Cu1 3_656 2.9002(7) ?
    O1 C6 . 1.261(3) ?
    O2 C6 . 1.251(3) ?
    O3 Cu1 3_656 1.9481(17) ?
    O3 H3A . 0.757(13) ?
    O4 H4A . 0.762(13) ?
    O4 H4B . 0.762(13) ?
    O5 H5A . 0.760(13) ?
    O5 H5B . 0.763(13) ?
    O6 H6A . 0.763(13) ?
    O6 H6B . 0.766(13) ?
    O7 H7A . 0.762(13) ?
    O7 H7B . 0.761(13) ?
    C1 C5 . 1.362(4) ?
    C1 C2 . 1.419(4) ?
    C1 C6 . 1.508(4) ?
    C2 C3 . 1.359(4) ?
    C2 H2 . 0.9300 ?
    C3 C4 3_766 1.419(4) ?
    C3 H3 . 0.9300 ?
    C4 C5 . 1.407(4) ?
    C4 C3 3_766 1.419(4) ?
    C4 C4 3_766 1.420(5) ?
    C5 H5 . 0.9300 ?
    N7 C8 . 1.325(3) ?
    N7 C17 . 1.358(3) ?
    C8 C9 . 1.394(4) ?
    C8 H8 . 0.9300 ?
    C9 C10 . 1.368(4) ?
    C9 H9 . 0.9300 ?
    C10 C18 . 1.400(4) ?
    C10 H10 . 0.9300 ?
    C11 C12 . 1.345(4) ?
    C11 C18 . 1.432(4) ?
    C11 H11 . 0.9300 ?
    C12 C20 . 1.429(3) ?
    C12 H12 . 0.9300 ?
    C13 C14 . 1.365(4) ?
    C13 C20 . 1.401(4) ?
    C13 H13 . 0.9300 ?
    C14 C15 . 1.398(4) ?
    C14 H14 . 0.9300 ?
    C15 N16 . 1.328(3) ?
    C15 H15 . 0.9300 ?
    N16 C19 . 1.355(3) ?
    C17 C18 . 1.406(3) ?
    C17 C19 . 1.428(3) ?
    C19 C20 . 1.404(3) ?
loop_
    _geom_angle_atom_site_label_1
    _geom_angle_atom_site_label_2
    _geom_angle_atom_site_label_3
    _geom_angle_site_symmetry_1
    _geom_angle_site_symmetry_3
    _geom_angle
    _geom_angle_publ_flag
    O3 Cu1 O3 . 3_656 83.69(8) ?
    O3 Cu1 N7 . . 167.78(8) ?
    O3 Cu1 N7 3_656 . 96.11(8) ?
    O3 Cu1 N16 . . 96.16(8) ?
    O3 Cu1 N16 3_656 . 169.61(8) ?
    N7 Cu1 N16 . . 81.84(8) ?
    O3 Cu1 O4 . . 92.59(8) ?
    O3 Cu1 O4 3_656 . 94.76(8) ?
    N7 Cu1 O4 . . 99.61(8) ?
    N16 Cu1 O4 . . 95.62(8) ?
    O3 Cu1 Cu1 . 3_656 41.89(5) ?
    O3 Cu1 Cu1 3_656 3_656 41.80(5) ?
    N7 Cu1 Cu1 . 3_656 136.62(6) ?
    N16 Cu1 Cu1 . 3_656 137.11(6) ?
    O4 Cu1 Cu1 . 3_656 94.93(6) ?
    Cu1 O3 Cu1 . 3_656 96.31(8) ?
    Cu1 O3 H3A . . 111(2) ?
    Cu1 O3 H3A 3_656 . 112(2) ?
    Cu1 O4 H4A . . 112(3) ?
    Cu1 O4 H4B . . 112(3) ?
    H4A O4 H4B . . 107(4) ?
    H5A O5 H5B . . 108(4) ?
    H6A O6 H6B . . 109(4) ?
    H7A O7 H7B . . 102(4) ?
    C5 C1 C2 . . 118.6(2) ?
    C5 C1 C6 . . 122.0(2) ?
    C2 C1 C6 . . 119.4(2) ?
    C3 C2 C1 . . 121.1(2) ?
    C3 C2 H2 . . 119.5 ?
    C1 C2 H2 . . 119.5 ?
    C2 C3 C4 . 3_766 121.0(2) ?
    C2 C3 H3 . . 119.5 ?
    C4 C3 H3 3_766 . 119.5 ?
    C5 C4 C3 . 3_766 122.8(2) ?
    C5 C4 C4 . 3_766 119.0(3) ?
    C3 C4 C4 3_766 3_766 118.2(3) ?
    C1 C5 C4 . . 122.1(2) ?
    C1 C5 H5 . . 118.9 ?
    C4 C5 H5 . . 118.9 ?
    O2 C6 O1 . . 123.7(3) ?
    O2 C6 C1 . . 117.6(2) ?
    O1 C6 C1 . . 118.7(2) ?
    C8 N7 C17 . . 118.0(2) ?
    C8 N7 Cu1 . . 129.39(17) ?
    C17 N7 Cu1 . . 112.53(16) ?
    N7 C8 C9 . . 122.3(2) ?
    N7 C8 H8 . . 118.9 ?
    C9 C8 H8 . . 118.9 ?
    C10 C9 C8 . . 120.3(3) ?
    C10 C9 H9 . . 119.9 ?
    C8 C9 H9 . . 119.9 ?
    C9 C10 C18 . . 119.0(2) ?
    C9 C10 H10 . . 120.5 ?
    C18 C10 H10 . . 120.5 ?
    C12 C11 C18 . . 121.3(2) ?
    C12 C11 H11 . . 119.3 ?
    C18 C11 H11 . . 119.3 ?
    C11 C12 C20 . . 121.4(2) ?
    C11 C12 H12 . . 119.3 ?
    C20 C12 H12 . . 119.3 ?
    C14 C13 C20 . . 119.6(2) ?
    C14 C13 H13 . . 120.2 ?
    C20 C13 H13 . . 120.2 ?
    C13 C14 C15 . . 119.8(3) ?
    C13 C14 H14 . . 120.1 ?
    C15 C14 H14 . . 120.1 ?
    N16 C15 C14 . . 122.2(2) ?
    N16 C15 H15 . . 118.9 ?
    C14 C15 H15 . . 118.9 ?
    C15 N16 C19 . . 118.1(2) ?
    C15 N16 Cu1 . . 129.74(17) ?
    C19 N16 Cu1 . . 112.16(16) ?
    N7 C17 C18 . . 123.2(2) ?
    N7 C17 C19 . . 116.7(2) ?
    C18 C17 C19 . . 120.2(2) ?
    C10 C18 C17 . . 117.2(2) ?
    C10 C18 C11 . . 124.3(2) ?
    C17 C18 C11 . . 118.4(2) ?
    N16 C19 C20 . . 123.4(2) ?
    N16 C19 C17 . . 116.7(2) ?
    C20 C19 C17 . . 119.9(2) ?
    C13 C20 C19 . . 116.8(2) ?
    C13 C20 C12 . . 124.4(2) ?
    C19 C20 C12 . . 118.8(2) ?
loop_
    _geom_torsion_atom_site_label_1
    _geom_torsion_atom_site_label_2
    _geom_torsion_atom_site_label_3
    _geom_torsion_atom_site_label_4
    _geom_torsion_site_symmetry_1
    _geom_torsion_site_symmetry_2
    _geom_torsion_site_symmetry_3
    _geom_torsion_site_symmetry_4
    _geom_torsion
    _geom_torsion_publ_flag
    C5 C1 C2 C3 . . . . -1.1(4) ?
    C6 C1 C2 C3 . . . . 178.3(3) ?
    C1 C2 C3 C4 . . . 3_766 1.1(4) ?
    C2 C1 C5 C4 . . . . 0.2(4) ?
    C6 C1 C5 C4 . . . . -179.2(2) ?
    C3 C4 C5 C1 3_766 . . . -180.0(3) ?
    C4 C4 C5 C1 3_766 . . . 0.6(5) ?
    C5 C1 C6 O2 . . . . -167.8(3) ?
    C2 C1 C6 O2 . . . . 12.9(4) ?
    C5 C1 C6 O1 . . . . 11.8(4) ?
    C2 C1 C6 O1 . . . . -167.6(3) ?
    C17 N7 C8 C9 . . . . -0.5(4) ?
    Cu1 N7 C8 C9 . . . . 176.7(2) ?
    N7 C8 C9 C10 . . . . 0.3(4) ?
    C8 C9 C10 C18 . . . . 0.2(4) ?
    C18 C11 C12 C20 . . . . -0.2(4) ?
    C20 C13 C14 C15 . . . . -1.4(4) ?
    C13 C14 C15 N16 . . . . 1.0(4) ?
    C14 C15 N16 C19 . . . . 0.3(4) ?
    C14 C15 N16 Cu1 . . . . -177.7(2) ?
    C8 N7 C17 C18 . . . . 0.2(4) ?
    Cu1 N7 C17 C18 . . . . -177.50(19) ?
    C8 N7 C17 C19 . . . . -179.7(2) ?
    Cu1 N7 C17 C19 . . . . 2.7(3) ?
    C9 C10 C18 C17 . . . . -0.5(4) ?
    C9 C10 C18 C11 . . . . 179.9(3) ?
    N7 C17 C18 C10 . . . . 0.3(4) ?
    C19 C17 C18 C10 . . . . -179.9(2) ?
    N7 C17 C18 C11 . . . . -180.0(2) ?
    C19 C17 C18 C11 . . . . -0.2(4) ?
    C12 C11 C18 C10 . . . . 179.8(3) ?
    C12 C11 C18 C17 . . . . 0.1(4) ?
    C15 N16 C19 C20 . . . . -1.1(4) ?
    Cu1 N16 C19 C20 . . . . 177.23(19) ?
    C15 N16 C19 C17 . . . . 179.4(2) ?
    Cu1 N16 C19 C17 . . . . -2.3(3) ?
    N7 C17 C19 N16 . . . . -0.2(3) ?
    C18 C17 C19 N16 . . . . 179.9(2) ?
    N7 C17 C19 C20 . . . . -179.8(2) ?
    C18 C17 C19 C20 . . . . 0.4(4) ?
    C14 C13 C20 C19 . . . . 0.6(4) ?
    C14 C13 C20 C12 . . . . -178.7(3) ?
    N16 C19 C20 C13 . . . . 0.6(4) ?
    C17 C19 C20 C13 . . . . -179.8(2) ?
    N16 C19 C20 C12 . . . . 180.0(2) ?
    C17 C19 C20 C12 . . . . -0.5(4) ?
    C11 C12 C20 C13 . . . . 179.7(3) ?
    C11 C12 C20 C19 . . . . 0.4(4) ?
loop_
    _geom_hbond_atom_site_label_D
    _geom_hbond_atom_site_label_H
    _geom_hbond_atom_site_label_A
    _geom_hbond_site_symmetry_A
    _geom_hbond_distance_DH
    _geom_hbond_distance_HA
    _geom_hbond_distance_DA
    _geom_hbond_angle_DHA
    O3 H3A O5 3_666 0.757(13) 2.238(15) 2.977(3) 166(3)
    O4 H4A O6 . 0.762(13) 2.071(15) 2.821(3) 168(4)
    O4 H4B O1 3_666 0.762(13) 2.008(13) 2.769(3) 176(4)
    O5 H5A O1 . 0.760(13) 2.272(19) 2.993(3) 159(4)
    O5 H5B O2 2_655 0.763(13) 2.13(2) 2.846(3) 156(4)
    O6 H6A O1 . 0.763(13) 2.133(16) 2.882(3) 167(4)
    O6 H6B O7 . 0.766(13) 2.038(17) 2.782(4) 164(4)
    O7 H7A O3 3_656 0.762(13) 2.065(14) 2.820(3) 171(4)
    O7 H7B O2 2_645 0.761(13) 2.000(16) 2.744(3) 165(4)
_shelx_hkl_file
;
  -1   0   0    4.22    0.18
  -1   0   0    4.30    0.22
   2   0   0  128.38    2.29
  -2   0   0  130.44    2.10
   2   0   0  127.32    2.08
   3   0   0    6.41    0.37
   3   0   0    5.88    0.44
   4   0   0   72.12    1.62
   4   0   0   72.34    1.89
   5   0   0   38.44    1.45
   5   0   0   38.52    1.19
   6   0   0   30.91    1.14
   6   0   0   27.68    1.35
  -6   0   0   29.35    1.12
   7   0   0  134.49    3.53
  -7   0   0  136.30    3.02
  -8   0   0   19.35    1.07
   8   0   0   20.40    1.37
   9   0   0   15.94    1.28
  10   0   0    5.56    1.03
  11   0   0   40.79    2.31
   0  -1   0   -0.18    0.02
   0  -1   0   -0.12    0.04
   0   1   0   -0.16    0.02
   0   1   0   -0.13    0.03
  -1  -1   0  147.30    2.30
   1  -1   0  139.17    2.29
  -1  -1   0  141.41    2.19
   1   1   0  144.39    2.20
  -1   1   0  144.41    2.06
   1   1   0  140.91    2.28
   2  -1   0   35.74    0.99
  -2   1   0   35.71    0.72
   2   1   0   35.88    0.93
   2   1   0   34.97    0.91
   3  -1   0   16.06    0.76
  -3   1   0   15.99    0.52
   3   1   0   15.57    0.66
   3   1   0   17.27    0.72
   4  -1   0    5.29    0.50
  -4   1   0    5.77    0.37
   4   1   0    6.51    0.48
   4   1   0    7.09    0.55
   5  -1   0    0.07    0.21
   5   1   0    0.24    0.20
  -5   1   0    0.20    0.16
   5   1   0    0.38    0.23
   6  -1   0   27.66    1.38
  -6   1   0   27.86    1.02
   6   1   0   28.00    1.34
   6   1   0   27.75    1.16
   7  -1   0    3.96    0.71
  -7   1   0    4.26    0.47
   7   1   0    3.76    0.68
   7   1   0    3.95    0.61
   8  -1   0    0.05    0.32
   8   1   0    0.38    0.38
   8   1   0   -0.01    0.24
   9  -1   0    7.77    1.15
  -9  -1   0    8.43    0.80
   9   1   0    8.62    0.97
 -10  -1   0    4.65    1.04
  10  -1   0    4.64    0.93
  10   1   0    4.97    0.97
 -11  -1   0    3.02    0.93
  11  -1   0    2.30    0.70
  11   1   0    3.25    0.85
   0  -2   0  115.75    1.92
   0   2   0  114.74    1.98
   1  -2   0   50.69    1.16
  -1  -2   0   51.24    1.06
  -1   2   0   52.55    1.01
   1   2   0   48.45    1.16
  -2  -2   0   18.16    0.65
   2  -2   0   18.29    0.74
   2   2   0   17.37    0.71
  -2   2   0   18.42    0.51
   3  -2   0   67.81    1.76
   3  -2   0   65.16    1.24
  -3  -2   0   69.34    1.62
  -3   2   0   68.19    1.27
   3   2   0   65.95    1.66
   4  -2   0   67.17    1.93
  -4  -2   0   66.26    1.80
  -4   2   0   67.97    1.38
   4   2   0   69.65    1.80
   4   2   0   64.91    1.77
  -5  -2   0   26.61    1.20
   5  -2   0   26.52    1.27
   5   2   0   28.23    1.16
  -5   2   0   25.89    0.83
   5   2   0   27.51    1.18
   6  -2   0    3.29    0.62
  -6  -2   0    2.37    0.55
   6   2   0    3.34    0.54
   6   2   0    2.31    0.50
  -6   2   0    2.80    0.36
   7  -2   0   42.68    1.90
  -7  -2   0   44.48    1.89
   7   2   0   41.82    1.66
  -7   2   0   42.88    1.31
   7   2   0   47.05    1.88
   8  -2   0    5.95    0.95
  -8  -2   0    6.40    0.98
   8   2   0    6.02    0.74
   8   2   0    6.58    0.81
  -9  -2   0    0.89    0.53
   9  -2   0    1.81    0.63
   9   2   0    1.46    0.49
  10  -2   0    2.33    0.72
 -10  -2   0    1.98    0.71
  11  -2   0    6.23    1.14
 -11  -2   0    4.16    1.03
   0  -3   0   -0.02    0.13
   0   3   0   -0.25    0.12
  -1  -3   0  971.86   13.22
   1  -3   0  947.87   13.39
   1   3   0  935.20   13.48
  -1   3   0  986.36   13.23
   2  -3   0   75.98    1.84
  -2  -3   0   82.54    1.71
  -2   3   0   79.79    1.52
   2   3   0   81.11    1.91
  -3  -3   0   60.78    1.55
   3  -3   0   61.59    1.75
   3   3   0   62.84    1.72
  -3   3   0   58.73    1.22
   4  -3   0    2.00    0.41
  -4  -3   0    2.61    0.42
   4   3   0    2.37    0.42
  -4   3   0    1.63    0.24
   5  -3   0   62.16    2.08
  -5  -3   0   63.25    1.90
  -5   3   0   62.16    1.38
   5   3   0   60.62    1.92
   6  -3   0  108.43    3.07
  -6  -3   0  106.57    2.83
  -6   3   0  108.32    2.12
   6   3   0  102.37    2.75
   7  -3   0    3.87    0.75
  -7  -3   0    3.95    0.72
   7   3   0    3.24    0.62
   8  -3   0    1.02    0.50
  -8  -3   0    0.34    0.44
   8   3   0    1.36    0.47
  -9  -3   0   16.89    1.39
   9  -3   0   22.57    1.61
   9   3   0   18.68    1.32
  10  -3   0   29.48    1.93
 -10  -3   0   23.28    1.77
  10   3   0   26.89    1.60
  11  -3   0    1.78    0.64
 -11  -3   0    1.11    0.63
   0  -4   0  116.19    2.27
   0   4   0  115.54    2.37
   1  -4   0    8.44    0.53
  -1  -4   0    7.45    0.47
   1   4   0    8.33    0.58
  -1   4   0    7.42    0.49
  -2  -4   0   17.02    0.73
   2  -4   0   16.12    0.82
  -2   4   0   16.93    0.67
   2   4   0   15.29    0.83
   3  -4   0   11.39    0.74
  -3  -4   0   12.66    0.67
  -3   4   0   11.62    0.53
   3   4   0   11.10    0.76
   4  -4   0    9.08    0.76
  -4  -4   0    9.99    0.68
   4   4   0   10.45    0.79
  -4   4   0   10.42    0.48
   5  -4   0   18.10    1.13
  -5  -4   0   18.23    0.99
   5   4   0   15.70    1.02
  -5   4   0   18.48    0.66
   6  -4   0    2.49    0.62
  -6  -4   0    2.84    0.56
  -6   4   0    2.47    0.34
   6   4   0    2.28    0.50
   7  -4   0    2.43    0.64
  -7  -4   0    4.13    0.73
   7   4   0    3.31    0.67
  -8  -4   0    3.54    0.73
   8  -4   0    3.00    0.77
   8   4   0    2.22    0.57
  -9  -4   0    0.20    0.49
   9  -4   0    0.44    0.46
   9   4   0    0.56    0.45
 -10  -4   0    0.08    0.41
  10  -4   0    0.58    0.50
  10   4   0   -0.03    0.38
  11  -4   0    5.47    1.12
 -11  -4   0    5.08    1.09
   0  -5   0    0.00    0.18
   0   5   0    0.15    0.15
  -1  -5   0   30.40    1.03
   1  -5   0   31.29    1.13
  -1   5   0   31.23    1.09
   1   5   0   28.61    1.18
  -2  -5   0  121.84    2.51
   2  -5   0  123.60    2.78
  -2   5   0  123.55    2.48
   2   5   0  122.76    2.88
   3  -5   0   22.99    1.14
  -3  -5   0   23.64    0.99
   3   5   0   22.00    1.15
  -3   5   0   22.79    0.84
   4  -5   0    3.25    0.59
  -4  -5   0    3.08    0.47
  -4   5   0    3.47    0.34
   4   5   0    3.67    0.59
  -5  -5   0   22.32    1.15
   5  -5   0   18.15    1.21
   5   5   0   22.77    1.29
  -5   5   0   21.25    0.76
  -6  -5   0   32.66    1.48
   6  -5   0   28.71    1.62
   6   5   0   29.96    1.53
  -7  -5   0   -0.32    0.28
   7  -5   0    0.25    0.44
   7   5   0    0.33    0.38
   8  -5   0   17.75    1.43
  -8  -5   0   16.47    1.27
   8   5   0   14.85    1.22
  -9  -5   0   11.06    1.13
   9  -5   0    9.08    1.34
   9   5   0   10.57    1.06
  10  -5   0    8.44    1.39
  10   5   0    7.76    1.15
  11  -5   0    0.81    0.55
  11   5   0    0.47    0.35
   0  -6   0   16.15    0.84
   0   6   0   16.01    0.90
  -1  -6   0  181.03    3.43
   1  -6   0  179.54    3.60
  -1   6   0  185.58    3.60
   1   6   0  179.21    3.79
   2  -6   0   51.73    1.73
  -2  -6   0   51.02    1.50
   2   6   0   46.71    1.74
  -2   6   0   51.17    1.52
  -3  -6   0   12.12    0.77
   3  -6   0   11.12    0.86
   3   6   0   11.56    0.92
  -3   6   0   13.01    0.70
   4  -6   0   38.43    1.69
  -4  -6   0   38.52    1.43
   4   6   0   37.85    1.69
  -4   6   0   36.42    1.16
   5  -6   0   22.42    1.38
  -5  -6   0   21.69    1.16
   5   6   0   21.25    1.33
  -6  -6   0    3.84    0.67
   6  -6   0    2.55    0.66
   6   6   0    2.73    0.67
   7  -6   0    5.72    1.00
  -7  -6   0    4.47    0.78
   7   6   0    4.34    0.81
   8  -6   0   29.34    1.86
  -8  -6   0   28.38    1.65
   8   6   0   26.80    1.66
   9  -6   0    1.64    0.72
   9   6   0    4.09    0.89
  10  -6   0    1.61    0.71
  10   6   0    1.59    0.63
   0  -7   0   -0.01    0.23
   0   7   0   -0.08    0.23
   1  -7   0   20.06    1.04
  -1  -7   0   20.23    0.98
   1   7   0   19.78    1.15
  -1   7   0   20.30    1.05
   2  -7   0    0.90    0.36
  -2  -7   0    0.44    0.28
  -2   7   0    0.80    0.32
   2   7   0    1.05    0.39
   3  -7   0    3.13    0.61
  -3  -7   0    4.44    0.56
  -3   7   0    3.37    0.48
   3   7   0    3.31    0.67
  -4  -7   0    7.58    0.71
   4  -7   0    6.36    0.74
  -4   7   0    5.42    0.51
   4   7   0    5.42    0.84
   5  -7   0    0.09    0.37
  -5  -7   0    0.26    0.36
   5   7   0    0.69    0.45
   6  -7   0    8.20    1.00
  -6  -7   0    8.68    0.84
   6   7   0    9.53    0.98
   7  -7   0   -0.25    0.26
   7   7   0    0.19    0.32
   8  -7   0   -0.14    0.23
   8   7   0    0.62    0.45
   9  -7   0    0.23    0.45
   9   7   0    0.18    0.44
  10  -7   0    4.76    1.10
  10   7   0    3.63    0.96
   0  -8   0    2.51    0.50
   0   8   0    2.13    0.53
   1  -8   0    4.73    0.60
  -1  -8   0    6.30    0.64
   1   8   0    5.59    0.68
  -1   8   0    5.57    0.65
  -2  -8   0    0.18    0.28
   2  -8   0    0.82    0.35
   2   8   0    0.30    0.29
  -2   8   0    0.91    0.38
  -3  -8   0   43.47    1.58
   3  -8   0   44.35    1.86
  -3   8   0   41.73    1.52
   3   8   0   44.78    2.01
  -4  -8   0   35.91    1.48
   4  -8   0   35.18    1.76
   4   8   0   31.34    1.72
   5  -8   0    8.32    0.97
   5   8   0   10.00    1.09
   6  -8   0    8.93    1.07
   6   8   0    9.07    1.03
   7  -8   0    4.54    0.98
   7   8   0    7.26    1.17
   8  -8   0    6.69    1.24
   8   8   0    7.49    1.21
   9  -8   0    0.17    0.27
   9   8   0   -0.14    0.26
   0  -9   0   -0.12    0.27
   0   9   0   -0.20    0.32
   1  -9   0    5.64    0.70
  -1  -9   0    5.07    0.62
   1   9   0    5.22    0.86
  -1   9   0    5.95    0.72
   2  -9   0   54.03    2.08
  -2  -9   0   56.02    1.86
  -2   9   0   54.97    1.96
   2   9   0   58.49    2.35
   3  -9   0    0.28    0.35
  -3   9   0    0.24    0.28
   3   9   0   -0.08    0.40
   4  -9   0    0.42    0.42
   4   9   0    0.22    0.42
   5  -9   0   10.75    1.12
   5   9   0   12.29    1.25
   6  -9   0    0.75    0.53
   6   9   0    0.22    0.38
   7  -9   0   10.38    1.26
   7   9   0   10.45    1.47
   8  -9   0   -0.14    0.27
   8   9   0    0.25    0.31
   9  -9   0    6.01    1.15
   9   9   0    4.26    0.91
   0 -10   0    0.48    0.26
   0  10   0   -0.24    0.34
   1 -10   0    1.02    0.41
   1  10   0    1.65    0.59
  -1  10   0    1.45    0.52
   2 -10   0    0.52    0.42
   2  10   0    0.11    0.39
  -2  10   0    0.47    0.34
   3 -10   0    4.69    0.84
   3  10   0    4.53    0.87
   4 -10   0   -0.34    0.38
   4  10   0    0.40    0.55
   5 -10   0    0.64    0.45
   5  10   0   -0.12    0.49
   6 -10   0    0.26    0.45
   6  10   0   -0.18    0.48
   7 -10   0    2.07    0.75
   7  10   0    2.60    0.79
   8 -10   0    0.58    0.48
   8  10   0    1.17    0.51
   0  11   0    0.13    0.38
  -1  11   0    0.29    0.35
   1  11   0    0.17    0.36
   2 -11   0   11.60    1.05
   2  11   0   11.42    1.16
  -2  11   0   10.07    0.97
   3 -11   0    6.14    0.94
   3  11   0    5.29    1.04
   4 -11   0    0.42    0.47
   4  11   0    0.43    0.47
   5 -11   0   14.57    1.33
   5  11   0   17.47    1.63
   6 -11   0    1.81    0.69
   6  11   0    2.63    0.90
   7 -11   0    0.35    0.48
   7  11   0    1.73    0.68
   0  12   0    3.46    0.82
   1  12   0    1.88    0.68
  -1  12   0    1.64    0.57
   2  12   0   12.41    1.24
   3  12   0    6.18    1.11
   4 -12   0    2.35    0.66
   4  12   0    2.25    0.84
   5 -12   0    1.21    0.45
   5  12   0   -0.80    0.44
   0  13   0    0.79    0.47
   1  13   0    0.58    0.53
   2  13   0    0.38    0.59
   3  13   0    1.60    0.75
  12   0  -1    0.42    0.40
  11   0  -1   -0.31    0.32
  10   0  -1   -0.30    0.33
   9   0  -1   -0.20    0.26
  -8   0   1   -0.31    0.23
   8   0  -1   -0.17    0.30
   7   0  -1    0.01    0.21
  -7   0   1   -0.19    0.20
  -6   0   1   -0.05    0.17
   6   0  -1    0.02    0.18
   5   0  -1   -0.08    0.17
  -5   0   1    0.18    0.18
   5   0  -1   -0.19    0.14
   4   0  -1   -0.09    0.13
   4   0  -1    0.12    0.17
   3   0  -1    0.10    0.14
   3   0  -1   -0.05    0.09
   2   0  -1   -0.10    0.08
  -2   0   1   -0.07    0.08
   2   0  -1    0.00    0.10
  -1   0   1   -0.01    0.05
   1   0  -1    0.01    0.04
  -1   0   1   -0.02    0.04
  -1   0   1   -0.03    0.04
   1   0  -1   -0.06    0.03
   0   0  -1   -1.03    0.01
   0   0   1   -1.02    0.01
   0   0   1   -1.02    0.02
   0   0  -1   -1.05    0.01
   1   0   1   -0.02    0.03
  -1   0  -1    0.11    0.04
   1   0   1   -0.03    0.03
  -2   0  -1    0.08    0.08
   2   0   1   -0.08    0.08
   2   0   1   -0.04    0.08
   3   0   1    0.00    0.10
   3   0   1   -0.04    0.09
   4   0   1    0.07    0.21
   4   0   1    0.09    0.14
   5   0   1    0.28    0.20
   5   0   1   -0.02    0.13
   6   0   1    0.45    0.31
   6   0   1   -0.03    0.15
   7   0   1   -0.11    0.18
  -7   0  -1   -0.30    0.18
   7   0   1    0.73    0.38
   8   0   1    0.17    0.36
  -8   0  -1   -0.05    0.20
   9   0   1    0.48    0.42
  10   0   1    0.06    0.37
  11   0   1    0.09    0.42
 -11   0  -1    1.20    0.73
  12  -1  -1    2.41    0.68
 -12  -1   1    4.14    1.06
  12   1  -1    2.12    0.72
  11  -1  -1   15.09    1.43
 -11  -1   1   16.32    1.59
  11   1  -1   14.12    1.36
  10  -1  -1    0.85    0.51
  10   1  -1    1.23    0.58
   9  -1  -1    5.91    0.96
  -9  -1   1    7.15    0.77
   9   1  -1    7.41    0.89
   8  -1  -1   76.33    2.71
  -8  -1   1   81.12    2.44
   8   1  -1   79.53    2.68
   7  -1  -1   29.30    1.51
   7   1  -1   31.47    1.51
   7   1  -1   30.85    1.34
  -7   1   1   31.02    1.21
   6  -1  -1    6.65    0.70
   6   1  -1    6.14    0.64
  -6   1   1    5.79    0.50
   6   1  -1    5.93    0.57
   5  -1  -1   29.82    1.27
   5   1  -1   26.80    1.15
  -5   1   1   29.43    1.00
   5   1  -1   30.81    1.15
   4  -1  -1   30.59    1.16
   4   1  -1   28.79    1.04
   4   1  -1   28.68    1.06
  -4   1   1   28.61    0.90
   3  -1  -1    2.48    0.36
  -3   1   1    2.52    0.24
   3   1  -1    2.11    0.31
   3   1  -1    2.13    0.30
   2  -1  -1    5.06    0.37
   2  -1  -1    4.43    0.25
  -2   1   1    5.52    0.29
   2   1  -1    5.43    0.31
   2   1  -1    5.18    0.34
  -1  -1   1  149.09    2.09
   1  -1  -1  141.22    2.33
  -1  -1   1  144.42    2.32
   1  -1  -1  143.38    2.21
  -1   1   1  143.07    2.21
   1   1  -1  145.54    2.09
   1   1  -1  145.88    2.32
   0  -1   1  306.24    4.24
   0  -1  -1  305.32    4.35
   0   1   1  305.19    4.38
   1  -1   1    3.19    0.23
  -1  -1  -1    2.93    0.21
  -1  -1  -1    3.15    0.22
   1   1   1    3.29    0.23
   2  -1   1   20.75    0.76
  -2  -1  -1   22.47    0.77
  -2   1  -1   21.36    0.44
   2   1   1   21.48    0.69
  -2   1  -1   21.62    0.44
   3  -1   1   37.72    1.22
  -3   1  -1   39.55    0.84
  -3   1  -1   38.00    0.82
   3   1   1   39.65    1.19
   3   1   1   39.22    1.08
   4  -1   1   63.18    1.82
  -4   1  -1   57.98    1.26
   4   1   1   61.70    1.56
   4   1   1   60.82    1.73
   5  -1   1   -0.20    0.18
   5   1   1    0.06    0.16
   5   1   1    0.20    0.23
  -5   1  -1    0.29    0.15
   6  -1   1   10.87    0.87
   6   1   1   12.10    0.78
   6   1   1   11.25    0.86
  -6   1  -1   12.05    0.64
   7  -1   1    3.36    0.66
   7   1   1    2.13    0.56
  -7   1  -1    2.77    0.42
   7   1   1    2.99    0.51
   8  -1   1   16.91    1.31
   8   1   1   18.77    1.06
   8   1   1   18.55    1.31
  -9  -1  -1    4.07    0.89
   9  -1   1    3.81    0.80
   9   1   1    5.21    0.94
  10  -1   1    1.09    0.57
 -10  -1  -1    1.28    0.69
  10   1   1    0.38    0.36
  11  -1   1   14.31    1.42
 -11  -1  -1   13.08    1.48
  11  -2  -1    5.26    1.07
 -11  -2   1    4.69    1.10
 -10  -2   1   11.02    1.25
  10  -2  -1   11.57    1.22
  10   2  -1   12.28    1.17
  -9  -2   1   15.52    1.16
  -9  -2   1   15.13    1.28
   9  -2  -1   14.93    1.26
   9   2  -1   13.49    1.17
   9   2  -1   15.77    1.15
   8  -2  -1    3.46    0.75
   8   2  -1    3.23    0.68
   8   2  -1    4.59    0.73
   7  -2  -1   32.52    1.65
  -7   2   1   33.86    1.20
   7   2  -1   34.22    1.49
   7   2  -1   34.28    1.56
   6  -2  -1   52.35    1.96
   6   2  -1   53.08    1.79
   6   2  -1   53.33    1.81
  -6   2   1   51.29    1.44
   5  -2  -1   45.41    1.68
   5   2  -1   48.63    1.56
   5   2  -1   47.53    1.57
  -5   2   1   46.57    1.27
   4  -2  -1   18.83    0.95
  -4   2   1   20.85    0.73
   4   2  -1   19.78    0.91
   4   2  -1   21.37    0.88
   3  -2  -1   49.86    1.48
  -3  -2   1   51.23    1.29
   3   2  -1   51.48    1.28
   3   2  -1   50.79    1.42
  -3   2   1   51.05    1.15
   2  -2  -1   23.58    0.85
  -2  -2   1   22.56    0.67
   2   2  -1   23.75    0.84
  -2   2   1   25.25    0.69
  -1  -2   1   55.46    0.98
   1  -2  -1   52.59    1.23
   1   2  -1   52.98    1.22
   1   2  -1   52.86    0.97
  -1   2   1   53.48    1.13
   0  -2  -1    3.50    0.28
   0  -2   1    3.68    0.21
   0  -2   1    3.58    0.24
   0   2  -1    3.68    0.25
   0   2   1    3.22    0.28
   1  -2   1   91.26    1.73
  -1  -2  -1   90.46    1.74
  -1   2  -1   89.24    1.47
   1   2   1   92.27    1.80
   2  -2   1   86.74    1.36
   2  -2   1   92.51    1.94
  -2  -2  -1   88.62    1.85
   2   2   1   89.68    1.89
  -2   2  -1   89.81    1.38
   3  -2   1   37.16    1.26
  -3  -2  -1   38.91    1.21
   3   2   1   38.31    1.20
  -3   2  -1   39.39    0.76
  -3   2  -1   38.78    0.75
  -4  -2  -1    2.91    0.46
   4  -2   1    1.70    0.39
   4   2   1    1.86    0.36
  -4   2  -1    2.48    0.20
  -4   2  -1    2.70    0.22
  -5  -2  -1   16.82    0.96
   5  -2   1   16.21    0.99
   5   2   1   15.62    0.87
  -5   2  -1   16.35    0.59
   6  -2   1   28.55    1.46
  -6  -2  -1   27.31    1.39
   6   2   1   34.30    1.35
  -6   2  -1   28.36    0.91
  -7  -2  -1   14.32    1.12
   7  -2   1   15.95    1.19
   7   2   1   15.07    0.97
   8  -2   1    2.63    0.67
  -8  -2  -1    1.35    0.59
   8   2   1    2.37    0.52
  -9  -2  -1    5.36    1.00
   9  -2   1    5.47    1.01
   9   2   1    7.22    0.78
  10  -2   1    7.25    1.17
 -10  -2  -1    7.69    1.25
  11  -2   1    0.36    0.55
 -11  -2  -1    0.30    0.54
  11  -3  -1    1.31    0.64
 -11  -3   1    0.90    0.63
  10  -3  -1    0.98    0.57
 -10  -3   1    0.74    0.40
 -10  -3   1    1.58    0.66
  10   3  -1    0.37    0.38
   9  -3  -1    0.43    0.44
  -9  -3   1    0.55    0.46
   9   3  -1   -0.34    0.28
  -8  -3   1   31.07    1.62
   8  -3  -1   22.55    1.53
   8   3  -1   29.18    1.51
   7  -3  -1    4.81    0.82
  -7  -3   1    5.24    0.77
   7   3  -1    6.82    0.74
  -7   3   1    5.41    0.50
  -6  -3   1    0.18    0.30
   6  -3  -1    0.39    0.30
   6   3  -1    0.41    0.31
  -6   3   1    0.67    0.23
   5  -3  -1    4.06    0.63
  -5  -3   1    3.16    0.48
  -5   3   1    3.22    0.36
   5   3  -1    2.77    0.50
  -4  -3   1    1.81    0.34
   4  -3  -1    0.65    0.30
   4   3  -1    1.24    0.36
  -4   3   1    0.99    0.22
   3  -3  -1    8.59    0.61
  -3  -3   1    9.33    0.51
   3   3  -1    8.09    0.60
  -3   3   1    9.82    0.48
   2  -3  -1    1.32    0.29
  -2  -3   1    1.05    0.21
  -2   3   1    1.21    0.23
   2   3  -1    1.08    0.27
   1  -3  -1  998.27   13.80
  -1  -3   1  969.92   13.36
   1   3  -1 1000.00   13.81
  -1   3   1  970.08   13.61
   0  -3   1  594.46    8.32
   0  -3  -1  583.99    8.54
   0   3  -1  586.99    8.47
   0   3   1  607.31    8.63
   1  -3   1  257.24    4.12
  -1  -3  -1  252.35    4.13
   1   3   1  259.05    4.29
  -1   3  -1  262.17    3.92
  -2  -3  -1    4.66    0.41
   2  -3   1    3.31    0.37
   2  -3   1    4.28    0.26
   2   3   1    3.91    0.39
  -2   3  -1    4.21    0.26
  -3  -3  -1   17.58    0.82
   3  -3   1   16.04    0.45
   3  -3   1   16.76    0.86
  -3   3  -1   14.85    0.45
   3   3   1   15.52    0.82
   4  -3   1    3.36    0.56
  -4  -3  -1    3.44    0.51
  -4   3  -1    3.62    0.22
  -4   3  -1    3.34    0.23
   4   3   1    3.24    0.48
  -5  -3  -1    1.80    0.44
   5  -3   1    1.86    0.48
   5   3   1    1.38    0.35
  -5   3  -1    1.98    0.22
  -6  -3  -1    2.11    0.52
   6  -3   1    2.33    0.58
  -6   3  -1    2.53    0.27
   6   3   1    1.88    0.47
  -7  -3  -1   -0.11    0.34
   7  -3   1   -0.01    0.22
   7   3   1   -0.01    0.23
  -8  -3  -1    1.07    0.54
   8  -3   1    1.66    0.56
   8   3   1    1.14    0.43
  -9  -3  -1   -0.08    0.34
   9  -3   1    0.86    0.53
   9   3   1    0.35    0.36
 -10  -3  -1    6.33    1.14
  10  -3   1    5.25    1.05
 -11  -3  -1    1.49    0.70
  11  -3   1    0.56    0.53
  11  -4  -1    0.91    0.49
 -10  -4   1   26.57    1.80
  10  -4  -1   25.78    1.84
  10   4  -1   23.28    1.61
  -9  -4   1   29.00    1.71
   9  -4  -1   26.10    1.79
   9   4  -1   26.66    1.61
  -8  -4   1    0.28    0.43
   8  -4  -1    0.34    0.36
   8   4  -1    1.16    0.46
   7  -4  -1    8.22    0.95
  -7  -4   1    8.62    0.84
   7   4  -1    7.82    0.86
  -6  -4   1   59.87    1.97
   6  -4  -1   56.82    2.19
   6   4  -1   63.28    2.16
  -6   4   1   59.05    1.51
   5  -4  -1   27.26    1.39
  -5  -4   1   24.61    1.10
   5   4  -1   25.36    1.28
  -5   4   1   25.57    0.89
  -4  -4   1    3.97    0.44
   4  -4  -1    4.14    0.63
   4   4  -1    4.22    0.50
  -4   4   1    3.69    0.36
  -3  -4   1   90.26    1.95
   3  -4  -1   90.86    2.33
  -3   4   1   91.47    1.88
   3   4  -1   87.43    2.29
  -2  -4   1  177.52    3.00
   2  -4  -1  177.39    3.45
  -2   4   1  177.81    3.12
   2   4  -1  174.49    3.45
  -1  -4   1   64.77    1.39
   1  -4  -1   64.93    1.66
   1   4  -1   64.89    1.69
  -1   4   1   63.52    1.58
   0  -4  -1   16.37    0.73
   0  -4   1   15.57    0.63
   0   4  -1   15.18    0.70
   0   4   1   15.31    0.75
   1  -4   1  106.64    2.21
  -1  -4  -1  105.17    2.21
   1   4   1  106.08    2.38
  -1   4  -1  110.77    2.11
   2  -4   1   25.44    1.01
  -2  -4  -1   26.03    0.98
   2   4   1   25.51    1.07
  -2   4  -1   25.28    0.77
  -3  -4  -1    6.08    0.55
   3  -4   1    5.06    0.54
  -3   4  -1    5.66    0.33
   3   4   1    5.39    0.57
   4  -4   1    2.84    0.53
  -4  -4  -1    3.09    0.51
   4  -4   1    2.31    0.21
   4   4   1    2.73    0.48
  -4   4  -1    2.89    0.23
  -5  -4  -1   97.59    2.58
   5  -4   1   93.17    2.76
   5   4   1   94.08    2.63
  -5   4  -1   98.40    1.70
   6  -4   1    2.18    0.60
  -6  -4  -1    2.03    0.52
   6   4   1    1.66    0.45
   7  -4   1    6.99    1.02
  -7  -4  -1    6.65    0.82
   7   4   1    7.90    0.83
   8  -4   1    2.23    0.67
  -8  -4  -1    2.59    0.72
   8   4   1    1.78    0.56
  -9  -4  -1    9.49    1.11
   9  -4   1   11.10    1.17
   9   4   1   12.52    1.13
 -10  -4  -1   13.69    1.40
  10  -4   1   15.97    1.49
  10   4   1   14.79    1.26
  11  -4   1   -0.88    0.34
 -11  -4  -1    0.77    0.55
  11  -5  -1    2.78    0.85
  11   5  -1    3.04    0.75
  10  -5  -1    0.32    0.44
  10   5  -1    0.77    0.43
   9  -5  -1    2.88    0.84
  -9  -5   1    3.39    0.81
   9   5  -1    4.01    0.82
  -8  -5   1    4.51    0.81
   8  -5  -1    4.64    0.92
   8   5  -1    3.00    0.71
  -7  -5   1   50.41    1.94
   7  -5  -1   47.83    2.23
   7   5  -1   49.10    2.09
   6  -5  -1    1.16    0.44
  -6  -5   1    0.64    0.37
   6   5  -1    1.40    0.43
   5  -5  -1    1.24    0.47
  -5  -5   1    1.84    0.44
  -5   5   1    1.45    0.30
   5   5  -1    1.28    0.41
   4  -5  -1    5.21    0.65
  -4  -5   1    5.32    0.54
  -4   5   1    4.84    0.42
   4   5  -1    4.76    0.57
   3  -5  -1    9.80    0.78
  -3  -5   1    9.92    0.60
   3   5  -1    9.50    0.73
  -3   5   1    9.84    0.58
   2  -5  -1   88.16    2.25
  -2  -5   1   80.47    1.80
   2   5  -1   80.32    2.22
  -2   5   1   85.94    1.98
   1  -5  -1    7.01    0.57
  -1  -5   1    8.79    0.50
   1   5  -1    6.98    0.59
  -1   5   1    7.72    0.57
   0  -5   1   31.67    1.04
   0  -5  -1   33.40    1.17
   0   5   1   33.97    1.24
   0   5  -1   34.76    1.19
  -1  -5  -1   12.62    0.72
   1  -5   1   13.50    0.71
  -1   5  -1   12.63    0.66
   1   5   1   12.97    0.78
   2  -5   1    1.01    0.31
  -2  -5  -1    0.45    0.25
   2   5   1    0.72    0.30
  -2   5  -1    0.67    0.21
  -3  -5  -1   38.05    1.36
   3  -5   1   39.11    1.50
  -3   5  -1   38.26    1.05
   3   5   1   38.04    1.52
  -4  -5  -1   40.04    1.48
   4  -5   1   37.50    1.56
   4   5   1   35.84    1.55
  -4   5  -1   36.69    0.97
  -5  -5  -1   27.70    1.34
   5  -5   1   25.74    1.42
  -5   5  -1   26.68    0.82
   5   5   1   25.41    1.38
  -6  -5  -1    6.69    0.77
   6  -5   1    6.36    0.79
   6   5   1    7.80    0.80
  -7  -5  -1    5.23    0.84
   7  -5   1    6.53    1.00
   7   5   1    4.62    0.79
  -8  -5  -1   10.94    1.08
   8  -5   1   11.59    1.22
   8   5   1   10.25    1.02
  -9  -5  -1    5.40    1.02
   9  -5   1    6.07    1.10
   9   5   1    4.66    0.86
  10  -5   1    0.13    0.44
 -10  -5  -1   -0.58    0.49
  10   5   1    0.07    0.36
  11  -5   1    0.22    0.42
  10  -6  -1    0.25    0.41
  10   6  -1    0.05    0.36
   9  -6  -1    2.20    0.79
   9   6  -1    2.95    0.79
   8  -6  -1    0.49    0.49
   8   6  -1    0.12    0.40
   7  -6  -1   18.72    1.40
  -7  -6   1   18.06    1.17
   7   6  -1   19.12    1.37
   6  -6  -1    0.60    0.44
  -6  -6   1    0.13    0.25
   6   6  -1   -0.52    0.25
   5  -6  -1    5.09    0.82
  -5  -6   1    5.23    0.61
  -5   6   1    4.75    0.47
   5   6  -1    5.12    0.80
  -4  -6   1    0.55    0.29
   4  -6  -1    0.08    0.32
  -4   6   1    0.22    0.23
   4   6  -1   -0.08    0.19
   3  -6  -1    7.14    0.74
  -3  -6   1    8.36    0.60
  -3   6   1    8.62    0.61
   3   6  -1    8.11    0.77
  -2  -6   1  203.89    3.60
   2  -6  -1  199.23    4.09
   2   6  -1  202.97    4.22
  -2   6   1  196.45    3.81
  -1  -6   1  110.58    2.32
   1  -6  -1  111.85    2.65
  -1   6   1  103.60    2.55
   1   6  -1  112.04    2.74
   0  -6   1    2.47    0.40
   0  -6  -1    3.01    0.50
   0   6  -1    2.66    0.46
   0   6   1    1.56    0.37
  -1  -6  -1   18.23    0.91
   1  -6   1   17.07    0.89
   1   6   1   17.69    0.99
  -1   6  -1   17.03    0.86
  -2  -6  -1   37.06    1.33
   2  -6   1   35.73    1.39
  -2   6  -1   37.83    1.23
   2   6   1   38.83    1.58
  -3  -6  -1    4.45    0.61
   3  -6   1    4.35    0.64
   3   6   1    3.69    0.66
  -3   6  -1    3.17    0.37
   4  -6   1    4.35    0.71
  -4  -6  -1    5.39    0.62
   4   6   1    6.63    0.73
  -4   6  -1    5.70    0.43
   5  -6   1    4.28    0.76
  -5  -6  -1    7.04    0.74
   5   6   1    8.88    0.89
  -6  -6  -1    1.04    0.46
   6  -6   1    1.16    0.50
   6   6   1    0.80    0.38
   7  -6   1    1.62    0.59
  -7  -6  -1    0.64    0.46
   7   6   1    2.21    0.62
  -8  -6  -1    3.73    0.80
   8  -6   1    4.41    0.92
   8   6   1    4.60    0.82
   9  -6   1    4.23    0.98
   9   6   1    5.27    0.96
  10  -6   1   -0.10    0.51
  10   6   1   -0.66    0.37
  10  -7  -1    2.95    0.87
  10   7  -1    2.36    0.70
   9  -7  -1    5.99    1.18
   9   7  -1    6.32    1.15
   8  -7  -1   10.94    1.29
   8   7  -1    9.56    1.06
   7  -7  -1    8.37    1.00
   7   7  -1    8.67    1.02
   6  -7  -1    1.34    0.55
   6   7  -1    1.05    0.51
   5  -7  -1   35.90    1.83
  -5  -7   1   35.43    1.43
   5   7  -1   36.24    1.84
   4  -7  -1   71.32    2.45
  -4  -7   1   69.98    1.96
   4   7  -1   72.84    2.54
  -4   7   1   69.56    1.92
  -3  -7   1   53.39    1.60
   3  -7  -1   52.38    1.99
   3   7  -1   51.50    2.03
  -3   7   1   55.68    1.72
   2  -7  -1    5.73    0.66
  -2  -7   1    5.14    0.50
   2   7  -1    5.24    0.74
  -2   7   1    5.58    0.59
  -1  -7   1   27.03    1.07
   1  -7  -1   27.16    1.26
  -1   7   1   26.34    1.23
   1   7  -1   27.01    1.32
   0  -7   1   16.69    0.87
   0  -7  -1   17.53    0.97
   0   7  -1   17.35    1.00
   0   7   1   17.35    1.01
   1  -7   1    8.78    0.69
  -1  -7  -1    7.67    0.69
  -1   7  -1    8.64    0.70
   1   7   1    8.68    0.77
  -2  -7  -1   10.19    0.78
   2  -7   1    9.98    0.78
  -2   7  -1    9.61    0.67
   2   7   1    8.86    0.81
  -3  -7  -1   30.83    1.31
   3  -7   1   30.29    1.45
  -3   7  -1   31.88    1.16
   3   7   1   32.20    1.59
   4  -7   1   62.23    2.28
  -4  -7  -1   62.85    2.03
   4   7   1   61.23    2.34
  -4   7  -1   62.14    1.61
  -5  -7  -1   20.23    1.21
   5  -7   1   21.29    1.36
   5   7   1   19.96    1.38
  -6  -7  -1    0.00    0.35
   6  -7   1    0.50    0.45
   6   7   1    0.54    0.44
  -7  -7  -1    8.14    0.97
   7  -7   1   11.06    1.14
   7   7   1   10.52    1.11
   8  -7   1   10.10    1.21
   8   7   1   11.33    1.19
   9  -7   1    3.08    0.97
   9   7   1    4.52    0.87
  10  -7   1    1.55    0.68
  10   7   1    2.09    0.72
   9  -8  -1    0.16    0.51
   9   8  -1    0.40    0.50
   8  -8  -1    0.45    0.53
   8   8  -1    0.16    0.48
   7  -8  -1    0.11    0.46
   7   8  -1   -0.43    0.34
   6  -8  -1   31.93    1.88
   6   8  -1   32.67    1.92
   5  -8  -1    0.37    0.42
   5   8  -1   -0.07    0.28
   4  -8  -1    0.63    0.42
   4   8  -1    0.97    0.46
  -4   8   1    0.67    0.30
  -3  -8   1    0.17    0.25
   3  -8  -1    0.00    0.30
   3   8  -1    0.22    0.39
  -3   8   1   -0.10    0.23
  -2  -8   1    6.31    0.59
   2  -8  -1    5.88    0.73
   2   8  -1    5.51    0.83
  -2   8   1    6.13    0.65
   1  -8  -1   21.12    1.18
  -1  -8   1   21.95    1.03
   1   8  -1   21.57    1.24
  -1   8   1   21.92    1.20
   0  -8   1    0.76    0.31
   0  -8  -1    0.34    0.33
   0   8  -1    0.34    0.35
   0   8   1    0.32    0.32
   1  -8   1    6.96    0.67
  -1  -8  -1    6.22    0.68
  -1   8  -1    7.75    0.71
   1   8   1    7.10    0.82
  -2  -8  -1   15.35    0.96
   2  -8   1   14.30    0.98
  -2   8  -1   13.77    0.88
   2   8   1   14.59    1.14
  -3  -8  -1    1.52    0.48
   3  -8   1    3.44    0.67
  -3   8  -1    2.94    0.47
   3   8   1    1.85    0.60
   4  -8   1    0.27    0.33
  -4  -8  -1    0.26    0.34
   4   8   1    0.22    0.30
  -5  -8  -1    2.09    0.53
   5  -8   1    1.67    0.56
   5   8   1    2.07    0.67
   6  -8   1   15.91    1.35
   6   8   1   14.22    1.30
   7  -8   1    5.57    1.04
   7   8   1    4.13    0.93
   8  -8   1    0.40    0.40
   8   8   1   -0.14    0.40
   9  -8   1    0.76    0.54
   9   8   1    1.61    0.68
   9  -9  -1   -0.60    0.44
   9   9  -1    1.45    0.58
   8  -9  -1    1.27    0.66
   8   9  -1    0.92    0.49
   7  -9  -1    1.41    0.69
   7   9  -1    3.19    0.84
   6  -9  -1    3.96    0.90
   6   9  -1    1.76    0.69
   5  -9  -1    0.71    0.50
   5   9  -1    0.80    0.54
   4  -9  -1   18.93    1.37
   4   9  -1   17.01    1.38
   3  -9  -1   44.88    1.99
  -3   9   1   44.32    1.72
   3   9  -1   43.88    2.09
   2  -9  -1   47.92    1.96
   2   9  -1   44.23    1.99
  -2   9   1   42.60    1.75
   1  -9  -1    0.67    0.36
  -1  -9   1    0.13    0.25
   1   9  -1    0.81    0.47
  -1   9   1   -0.44    0.30
   0  -9   1   15.66    0.96
   0  -9  -1   14.45    1.00
   0   9   1   16.02    1.17
   0   9  -1   16.19    1.13
  -1  -9  -1    0.91    0.37
   1  -9   1    0.54    0.34
  -1   9  -1    0.55    0.38
   1   9   1    1.04    0.48
   2  -9   1    4.07    0.70
  -2  -9  -1    4.93    0.70
   2   9   1    3.42    0.78
  -2   9  -1    4.53    0.68
   3  -9   1    3.69    0.74
  -3  -9  -1    3.00    0.60
   3   9   1    2.49    0.70
  -3   9  -1    3.43    0.62
   4  -9   1    2.76    0.70
   4   9   1    2.82    0.69
   5  -9   1    3.46    0.76
   5   9   1    1.36    0.65
   6  -9   1   -0.47    0.32
   6   9   1    0.16    0.46
   7  -9   1   12.81    1.30
   7   9   1   13.24    1.38
   8  -9   1    4.31    1.01
   8   9   1    4.41    1.02
   8 -10  -1   -0.82    0.31
   8  10  -1    0.21    0.37
   7 -10  -1    1.30    0.61
   7  10  -1    0.81    0.63
   6 -10  -1    8.79    1.11
   6  10  -1    5.14    1.08
   5 -10  -1   19.86    1.54
   5  10  -1   21.58    1.63
   4 -10  -1    0.52    0.40
   4  10  -1   -0.33    0.41
   3 -10  -1    9.02    0.96
  -3  10   1    8.30    0.82
   3  10  -1    7.16    1.09
   2 -10  -1   26.64    1.51
  -2  10   1   26.48    1.45
   2  10  -1   23.96    1.58
   1 -10  -1    3.50    0.68
   1  10  -1    3.85    0.81
  -1  10   1    4.25    0.74
   0 -10  -1    0.13    0.29
   0 -10   1    0.25    0.29
   0  10   1    0.16    0.37
   0  10  -1    0.30    0.40
  -1 -10  -1    7.21    0.75
   1 -10   1    7.26    0.79
   1  10   1    5.53    0.94
  -1  10  -1    8.03    0.87
   2 -10   1   28.75    1.50
  -2  10  -1   29.04    1.46
   2  10   1   28.08    1.73
   3 -10   1   10.97    1.01
   3  10   1   11.03    1.20
   4 -10   1    0.82    0.40
   4  10   1    0.11    0.41
   5 -10   1    1.68    0.58
   5  10   1    0.16    0.53
   6 -10   1   35.23    2.09
   6  10   1   34.28    2.20
   7 -10   1    0.47    0.48
   7  10   1    0.26    0.41
   8 -10   1    0.54    0.44
   8  10   1    0.15    0.43
   7 -11  -1    0.68    0.48
   7  11  -1    0.79    0.55
   6 -11  -1    5.28    1.02
   6  11  -1    6.22    1.26
   5 -11  -1    4.31    0.95
   5  11  -1    4.80    1.04
   4 -11  -1    0.21    0.39
   4  11  -1    0.22    0.49
   3 -11  -1    0.16    0.34
   3  11  -1    0.18    0.36
   2 -11  -1    0.93    0.45
   2  11  -1    0.98    0.50
  -2  11   1    2.29    0.61
   1 -11  -1    3.64    0.71
  -1  11   1    4.25    0.83
   1  11  -1    4.75    0.90
   0  11   1    8.08    0.97
   0  11  -1    7.85    0.93
  -1  11  -1    2.34    0.61
   1  11   1    4.01    0.84
   2  11   1   -0.26    0.42
   3 -11   1    0.13    0.35
   3  11   1   -0.39    0.27
   4 -11   1    0.13    0.32
   4  11   1    0.21    0.50
   5 -11   1    1.40    0.55
   5  11   1    1.59    0.75
   6 -11   1    0.49    0.46
   6  11   1    0.44    0.65
   7 -11   1    2.34    0.70
   7  11   1    2.59    0.83
   5 -12  -1    0.27    0.37
   5  12  -1    0.56    0.51
   4 -12  -1    4.91    0.89
   4  12  -1    1.41    0.69
   3 -12  -1   22.81    1.59
   3  12  -1   24.35    1.81
   2  12  -1   -0.38    0.41
   1  12  -1    9.07    1.26
  -1  12   1    9.56    1.05
   0  12  -1   -0.53    0.28
   0  12   1    0.62    0.47
   1  12   1    2.72    0.79
  -1  12  -1    2.53    0.68
   2  12   1    0.59    0.54
   3  12   1   -0.04    0.40
   4  12   1    0.99    0.71
   5 -12   1    0.05    0.32
   5  12   1    0.16    0.51
   3  13  -1    3.73    1.02
   2  13  -1    1.27    0.66
   1  13  -1    2.04    0.70
   0  13   1    6.48    1.05
   0  13  -1    5.44    1.01
   1  13   1    3.62    0.88
   2  13   1    0.35    0.47
   3  13   1    5.81    1.21
  12   0  -2    0.98    0.55
  11   0  -2    9.24    1.12
  10   0  -2    1.60    0.58
   9   0  -2   25.96    1.60
  -9   0   2   25.21    1.33
   8   0  -2    0.86    0.43
  -8   0   2    0.41    0.31
  -7   0   2   94.56    2.49
   7   0  -2   96.60    2.79
  -6   0   2    4.88    0.50
   6   0  -2    4.63    0.55
   5   0  -2   93.57    2.36
  -5   0   2   92.54    2.16
  -4   0   2   27.20    0.96
   4   0  -2   27.31    1.05
  -3   0   2   26.51    0.85
   3   0  -2   26.62    0.89
   2   0  -2   37.36    0.93
  -2   0   2   37.55    0.94
   1   0  -2   69.74    1.23
  -1   0   2   72.32    1.25
  -1   0   2   70.91    1.30
   1   0  -2   70.26    1.30
   0   0   2  666.41    9.27
   0   0  -2  700.70    9.25
  -1   0  -2   57.92    1.00
   1   0   2   55.95    1.00
  -1   0  -2   53.27    1.16
   2   0   2    2.68    0.32
  -2   0  -2    2.72    0.23
   2   0   2    3.12    0.23
   3   0   2    6.00    0.34
   3   0   2    5.43    0.47
   4   0   2   36.81    1.36
   4   0   2   37.16    1.03
   5   0   2    3.98    0.38
   5   0   2    3.26    0.57
   6   0   2    4.00    0.69
   6   0   2    4.02    0.42
   7   0   2   30.90    1.61
   7   0   2   31.80    1.22
   8   0   2   56.55    2.36
   9   0   2    8.87    1.06
 -10   0  -2   -0.58    0.45
  10   0   2   -0.54    0.33
 -11   0  -2    9.36    1.54
  11   0   2   11.13    1.28
  12  -1  -2    0.23    0.30
 -12  -1   2   -0.43    0.51
  12   1  -2   -0.60    0.29
  11  -1  -2    2.83    0.82
  11   1  -2    2.45    0.69
  10  -1  -2    1.80    0.64
  10   1  -2    3.02    0.74
   9  -1  -2   -0.22    0.16
  -9  -1   2   -0.02    0.28
   9   1  -2    1.10    0.42
   8  -1  -2   37.92    1.86
  -8  -1   2   36.02    1.60
   8   1  -2   39.15    1.81
  -8   1   2   35.78    1.46
   7  -1  -2   21.37    1.29
  -7  -1   2   20.67    1.14
  -7   1   2   20.28    1.05
   7   1  -2   23.65    1.29
   7   1  -2   20.61    1.13
   6  -1  -2   -0.19    0.21
   6   1  -2    0.07    0.21
  -6   1   2    0.17    0.21
   6   1  -2   -0.07    0.18
   5  -1  -2    1.26    0.36
   5   1  -2    0.50    0.24
   5   1  -2    0.76    0.27
  -5   1   2    0.88    0.26
   4  -1  -2    1.76    0.36
   4   1  -2    1.69    0.34
  -4   1   2    2.09    0.33
   4   1  -2    2.18    0.36
   3  -1  -2    0.56    0.21
   3   1  -2    0.83    0.19
  -3   1   2    1.00    0.21
   3   1  -2    0.90    0.23
   2  -1  -2   29.57    0.91
  -2   1   2   29.29    0.81
   2   1  -2   30.29    0.74
   2   1  -2   30.15    0.88
   1  -1  -2   47.74    1.06
  -1  -1   2   49.09    0.76
   1  -1  -2   46.92    1.02
   1   1  -2   45.30    1.01
   1   1  -2   47.58    0.75
  -1   1   2   46.28    1.01
   0  -1   2    1.82    0.14
   0  -1   2    1.74    0.12
   0  -1  -2    1.94    0.20
   0  -1   2    1.72    0.13
   0  -1  -2    1.94    0.17
   0   1  -2    1.95    0.14
   0   1   2    1.62    0.16
   1  -1   2   10.01    0.43
  -1  -1  -2   10.34    0.48
   1  -1   2   10.32    0.23
  -1   1  -2   10.08    0.23
   1   1   2   10.14    0.44
   2  -1   2  198.46    2.70
  -2  -1  -2  192.65    3.37
   2  -1   2  190.59    3.35
   2   1   2  194.85    3.18
  -2   1  -2  199.23    2.71
   3  -1   2  100.66    1.63
  -3  -1  -2  100.19    2.27
   3  -1   2  103.13    2.29
  -3   1  -2  100.03    1.64
   3   1   2   99.12    2.01
  -4  -1  -2   20.42    1.03
   4  -1   2   21.04    0.63
   4  -1   2   19.72    1.00
   4   1   2   20.23    0.99
   4   1   2   21.01    0.85
   5  -1   2   -0.17    0.14
   5  -1   2    0.06    0.12
   5   1   2    0.10    0.17
   5   1   2   -0.23    0.18
   6  -1   2    6.69    0.71
   6   1   2    7.73    0.62
   6   1   2    9.13    0.82
  -6   1  -2    7.44    0.48
   7  -1   2    0.10    0.26
  -7  -1  -2    0.26    0.39
   7   1   2    0.24    0.40
  -7   1  -2    0.51    0.22
   7   1   2    0.16    0.23
  -8  -1  -2    8.30    1.17
   8  -1   2    8.12    0.97
   8   1   2    7.74    0.71
   8   1   2    6.71    1.01
  -9  -1  -2   11.86    1.27
   9  -1   2   10.59    1.15
   9   1   2   11.14    1.15
  10  -1   2    7.87    1.28
 -10  -1  -2    8.72    1.37
  11  -1   2    1.94    0.70
 -11  -1  -2    1.16    0.71
  11  -2  -2    1.80    0.64
 -11  -2   2    1.52    0.72
  10  -2  -2   -0.32    0.32
 -10  -2   2    0.28    0.38
 -10  -2   2    0.07    0.47
  10   2  -2    0.23    0.36
  -9  -2   2    2.27    0.60
   9  -2  -2    2.37    0.69
   9   2  -2    1.68    0.51
   8  -2  -2    0.75    0.44
   8   2  -2   -0.15    0.29
  -8   2   2    0.26    0.28
   8   2  -2    0.40    0.35
   7  -2  -2   37.93    1.77
  -7   2   2   36.35    1.33
   7   2  -2   36.00    1.57
   7   2  -2   37.65    1.60
   6  -2  -2    2.89    0.57
   6   2  -2    3.30    0.55
  -6   2   2    3.11    0.46
   6   2  -2    2.32    0.46
   5  -2  -2    0.16    0.21
   5   2  -2    0.15    0.23
  -5   2   2    0.31    0.20
   5   2  -2    0.12    0.19
   4  -2  -2    4.26    0.49
   4   2  -2    4.40    0.39
   4   2  -2    4.32    0.44
  -4   2   2    4.23    0.36
   3  -2  -2    7.96    0.57
   3   2  -2    8.31    0.56
  -3   2   2    8.26    0.46
   3   2  -2    8.61    0.44
  -2  -2   2   11.47    0.40
   2  -2  -2   11.85    0.60
  -2   2   2   11.37    0.52
   2   2  -2   11.30    0.58
   1  -2  -2    3.63    0.33
  -1  -2   2    4.18    0.14
   1   2  -2    4.11    0.30
  -1   2   2    3.69    0.32
   1   2  -2    4.04    0.14
   0  -2   2   48.75    0.92
   0  -2  -2   48.81    1.20
   0  -2   2   48.80    1.15
   0   2   2   49.03    1.18
   0   2  -2   49.48    1.04
   1  -2   2   55.20    0.96
   1  -2   2   53.45    1.22
  -1  -2  -2   54.95    1.34
  -1   2  -2   54.92    0.96
   1   2   2   53.98    1.32
  -2  -2  -2    8.87    0.55
   2  -2   2    9.13    0.54
   2   2   2    8.09    0.50
   3  -2   2   89.64    2.15
  -3  -2  -2   89.83    2.12
   3   2   2   87.12    2.00
  -4  -2  -2   10.65    0.72
   4  -2   2   12.24    0.81
   4   2   2   14.24    0.76
  -4   2  -2   11.41    0.35
  -4   2  -2   11.66    0.35
   5  -2   2   55.83    1.95
  -5  -2  -2   58.67    1.93
  -5   2  -2   56.88    1.16
   5   2   2   57.25    1.72
   6  -2   2    3.62    0.66
  -6  -2  -2    2.89    0.63
   6   2   2    3.50    0.53
  -6   2  -2    2.72    0.28
   7  -2   2    3.57    0.73
  -7  -2  -2    4.27    0.79
   7   2   2    4.65    0.69
  -8  -2  -2    6.35    0.99
   8  -2   2    5.16    0.94
   8   2   2    5.00    0.73
  -9  -2  -2   -0.07    0.43
   9  -2   2   -0.27    0.26
   9   2   2    0.14    0.32
 -10  -2  -2    4.46    1.00
  10  -2   2    3.89    0.94
  11  -2   2    3.43    0.89
 -11  -2  -2    2.39    0.86
  11  -3  -2   -0.04    0.24
 -11  -3   2    0.59    0.46
 -10  -3   2   11.22    1.08
 -10  -3   2   12.08    1.24
  10  -3  -2   10.86    1.22
  10   3  -2   12.67    1.16
  -9  -3   2    1.51    0.59
   9  -3  -2    1.01    0.57
   9   3  -2    1.95    0.59
  -8  -3   2    0.60    0.41
   8  -3  -2    0.25    0.41
   8   3  -2    0.74    0.37
   7  -3  -2   14.76    1.13
  -7  -3   2   13.82    1.02
  -7   3   2   14.44    0.82
   7   3  -2   13.65    0.95
   7   3  -2   13.62    1.01
   6  -3  -2  111.39    3.14
  -6  -3   2  117.12    2.87
   6   3  -2  114.83    3.00
   6   3  -2  119.51    2.84
  -6   3   2  117.58    2.50
   5  -3  -2   25.78    1.30
  -5  -3   2   26.44    1.10
   5   3  -2   26.31    1.21
  -5   3   2   26.16    0.96
   4  -3  -2    7.61    0.66
  -4  -3   2    8.38    0.53
  -4   3   2    8.58    0.53
   4   3  -2    8.42    0.67
  -3  -3   2   30.83    0.90
   3  -3  -2   32.09    1.22
  -3   3   2   32.45    0.98
   3   3  -2   29.80    1.15
  -2  -3   2    0.49    0.14
   2  -3  -2    0.66    0.25
  -2   3   2    0.49    0.19
   2   3  -2    0.55    0.20
  -1  -3   2  327.79    4.53
   1  -3  -2  311.70    5.14
  -1   3   2  319.62    5.03
   1   3  -2  314.96    5.06
   1   3  -2  331.92    4.56
   0  -3   2    2.14    0.22
   0  -3  -2    2.29    0.36
   0   3  -2    1.86    0.27
   0   3   2    2.00    0.32
   1  -3   2   45.56    1.17
  -1  -3  -2   45.00    1.28
  -1   3  -2   45.93    1.01
   1   3   2   45.89    1.32
   2  -3   2   44.70    0.86
  -2  -3  -2   42.52    1.31
   2  -3   2   42.88    1.29
  -2   3  -2   42.33    0.83
   2   3   2   43.04    1.34
   3  -3   2   14.63    0.30
  -3  -3  -2   15.76    0.84
   3  -3   2   15.83    0.86
   3   3   2   16.34    0.82
  -3   3  -2   15.25    0.31
   4  -3   2    9.63    0.75
  -4  -3  -2    9.01    0.71
   4   3   2   10.88    0.74
   5  -3   2   61.13    2.09
  -5  -3  -2   61.23    2.01
  -5   3  -2   59.42    1.02
   5   3   2   60.99    1.90
  -5   3  -2   60.70    1.01
   6  -3   2   38.07    1.77
  -6  -3  -2   42.69    1.78
   6   3   2   41.90    1.63
  -7  -3  -2   15.51    1.20
   7  -3   2   18.18    1.32
   7   3   2   16.79    1.08
   8  -3   2    0.48    0.40
  -8  -3  -2    0.13    0.40
   8   3   2    0.37    0.28
  -9  -3  -2   15.72    1.40
   9  -3   2   15.60    1.40
   9   3   2   16.71    1.21
 -10  -3  -2   14.66    1.48
  10  -3   2   16.65    1.48
 -11  -3  -2    3.26    0.99
  11  -3   2    1.16    0.68
 -11  -4   2    1.51    0.70
  11  -4  -2    0.69    0.57
  10  -4  -2    0.21    0.36
 -10  -4   2    0.66    0.49
  10   4  -2    0.71    0.47
  -9  -4   2    4.73    0.86
   9  -4  -2    4.30    0.91
   9   4  -2    6.66    1.01
   8  -4  -2    2.07    0.59
  -8  -4   2    1.53    0.52
   8   4  -2    1.86    0.60
  -7  -4   2    1.13    0.42
   7  -4  -2    0.95    0.46
   7   4  -2    1.51    0.51
   6  -4  -2   57.74    2.20
  -6  -4   2   55.43    1.83
  -6   4   2   55.64    1.56
   6   4  -2   56.19    2.04
  -5  -4   2   62.12    1.77
   5  -4  -2   65.05    2.21
   5   4  -2   64.57    2.10
  -5   4   2   65.65    1.65
   4  -4  -2   44.79    1.68
  -4  -4   2   46.36    1.33
   4   4  -2   46.87    1.66
  -4   4   2   45.24    1.30
   3  -4  -2   38.66    1.45
  -3  -4   2   40.13    1.07
   3   4  -2   38.60    1.40
  -3   4   2   38.86    1.17
  -2  -4   2   41.09    0.97
   2  -4  -2   38.95    1.37
   2   4  -2   39.73    1.36
  -2   4   2   40.88    1.22
  -1  -4   2    0.65    0.15
   1  -4  -2    0.30    0.19
   1   4  -2    0.73    0.24
  -1   4   2    0.63    0.21
   0  -4  -2    6.98    0.54
   0  -4   2    7.35    0.41
   0   4  -2    7.64    0.49
   0   4   2    8.23    0.58
   1  -4   2    3.75    0.36
  -1  -4  -2    3.68    0.42
   1   4   2    3.87    0.42
  -1   4  -2    3.47    0.31
  -2  -4  -2   12.03    0.74
   2  -4   2   11.90    0.69
  -2   4  -2   12.44    0.49
   2   4   2   11.20    0.74
  -3  -4  -2   35.41    1.31
   3  -4   2   35.05    0.78
   3  -4   2   33.06    1.31
   3   4   2   33.17    1.34
  -3   4  -2   33.96    0.76
  -4  -4  -2   51.06    1.73
   4  -4   2   48.31    1.77
   4   4   2   51.32    1.76
  -4   4  -2   51.47    0.86
   5  -4   2   15.10    1.07
  -5  -4  -2   14.57    0.99
   5   4   2   15.24    0.97
  -6  -4  -2    2.13    0.55
   6  -4   2    0.76    0.46
   6   4   2    1.41    0.42
  -7  -4  -2    5.65    0.90
   7  -4   2    4.94    0.88
   7   4   2    4.98    0.78
  -8  -4  -2    6.60    1.04
   8  -4   2    5.62    0.99
   8   4   2    8.59    0.88
  -9  -4  -2    1.76    0.63
   9  -4   2    0.83    0.57
   9   4   2    0.70    0.41
 -10  -4  -2   -0.27    0.45
  10  -4   2   -0.61    0.38
  10   4   2    0.12    0.35
  11  -4   2    1.60    0.65
 -11  -4  -2    1.83    0.79
  11  -5  -2    0.47    0.45
  11   5  -2    0.27    0.47
  10  -5  -2    9.68    1.48
  10   5  -2    9.72    1.33
   9  -5  -2   15.15    1.40
   9   5  -2   13.45    1.24
  -8  -5   2    1.34    0.44
   8  -5  -2    2.43    0.68
   8   5  -2    1.55    0.57
  -7  -5   2    8.99    0.83
   7  -5  -2   10.20    1.09
   7   5  -2    9.13    0.92
   6  -5  -2   35.57    1.78
  -6  -5   2   32.88    1.38
  -6   5   2   33.18    1.18
   6   5  -2   30.71    1.58
  -5  -5   2   11.64    0.74
   5  -5  -2   11.43    0.98
   5   5  -2   12.82    0.98
  -5   5   2   11.70    0.69
   4  -5  -2    2.41    0.53
  -4  -5   2    2.45    0.39
  -4   5   2    2.95    0.42
   4   5  -2    2.23    0.47
  -3  -5   2   20.67    0.78
   3  -5  -2   18.49    1.06
  -3   5   2   20.86    0.89
   3   5  -2   21.84    1.12
  -2  -5   2   22.62    0.76
   2  -5  -2   23.11    1.10
  -2   5   2   22.02    0.96
   2   5  -2   20.96    1.05
  -1  -5   2   50.37    1.20
   1  -5  -2   49.93    1.57
   1   5  -2   47.69    1.53
  -1   5   2   50.14    1.53
   0  -5   2   11.54    0.58
   0  -5  -2   10.88    0.70
   0   5   2   11.51    0.75
   0   5  -2   10.74    0.65
  -1  -5  -2    4.20    0.48
   1  -5   2    5.16    0.45
   1   5   2    4.94    0.51
  -1   5  -2    4.17    0.39
  -2  -5  -2   20.75    0.99
   2  -5   2   24.30    1.05
  -2   5  -2   22.59    0.79
   2   5   2   22.34    1.10
   3  -5   2    2.01    0.44
  -3  -5  -2    1.67    0.41
   3   5   2    3.04    0.54
  -3   5  -2    2.19    0.24
  -4  -5  -2    9.45    0.81
   4  -5   2    7.84    0.72
   4  -5   2   10.66    0.42
   4   5   2    9.60    0.83
  -4   5  -2    9.49    0.38
   5  -5   2    3.41    0.63
  -5  -5  -2    2.62    0.61
   5   5   2    3.44    0.62
  -6  -5  -2   33.14    1.64
   6  -5   2   31.40    1.69
   6   5   2   31.12    1.57
  -7  -5  -2    4.91    0.86
   7  -5   2    4.26    0.88
   7   5   2    6.25    0.92
  -8  -5  -2    0.28    0.49
   8  -5   2    0.57    0.48
   8   5   2    0.33    0.36
   9  -5   2    6.88    1.18
  -9  -5  -2    6.60    1.13
   9   5   2    9.08    1.02
 -10  -5  -2    2.63    0.84
  10  -5   2    4.13    0.98
  10   5   2    4.78    0.97
  10  -6  -2   -0.06    0.43
  10   6  -2    0.01    0.37
   9  -6  -2   -0.15    0.41
   9   6  -2   -0.39    0.39
   8  -6  -2   31.08    1.95
   8   6  -2   26.26    1.69
   7  -6  -2    9.26    1.02
   7   6  -2    8.28    0.92
   6  -6  -2    3.99    0.78
  -6  -6   2    3.96    0.61
   6   6  -2    4.84    0.85
  -5  -6   2   22.92    1.05
   5  -6  -2   20.16    1.33
  -5   6   2   21.41    0.98
   5   6  -2   21.18    1.30
   4  -6  -2   39.84    1.75
  -4  -6   2   38.90    1.27
  -4   6   2   40.65    1.36
   4   6  -2   37.94    1.70
  -3  -6   2   12.48    0.65
   3  -6  -2   12.74    0.94
   3   6  -2   11.36    0.91
  -3   6   2   12.17    0.76
  -2  -6   2   43.05    1.17
   2  -6  -2   41.96    1.61
  -2   6   2   42.68    1.46
   2   6  -2   40.51    1.59
  -1  -6   2  120.88    2.37
   1  -6  -2  120.84    2.87
  -1   6   2  122.41    2.84
   1   6  -2  123.53    2.89
   0  -6  -2   78.52    2.11
   0  -6   2   75.18    1.81
   0   6  -2   74.62    2.03
   0   6   2   75.74    2.18
  -1  -6  -2   63.46    1.88
   1  -6   2   65.27    1.77
   1   6   2   65.01    2.05
  -1   6  -2   66.88    1.78
  -2  -6  -2   11.28    0.79
   2  -6   2   11.20    0.77
  -2   6  -2   12.67    0.67
   2   6   2   12.25    0.91
   3  -6   2   40.16    1.60
  -3  -6  -2   42.65    1.58
  -3   6  -2   42.56    1.18
   3   6   2   42.27    1.75
  -4  -6  -2   31.65    1.44
   4  -6   2   29.63    1.47
   4   6   2   29.67    1.53
  -4   6  -2   30.23    0.87
   5  -6   2   13.87    1.11
  -5  -6  -2   16.05    1.10
   5   6   2   13.55    1.09
   6  -6   2   11.33    1.09
  -6  -6  -2   11.37    1.06
   6   6   2   12.45    1.09
  -7  -6  -2   20.95    1.40
   7  -6   2   22.08    1.55
   7   6   2   19.90    1.38
   8  -6   2   21.45    1.65
  -8  -6  -2   24.17    1.61
   8   6   2   20.69    1.49
  -9  -6  -2   11.42    1.26
   9  -6   2    8.20    1.34
   9   6   2   12.50    1.24
  10  -6   2    1.29    0.69
  10   6   2    1.09    0.53
  10  -7  -2    0.10    0.49
  10   7  -2   -0.21    0.41
   9  -7  -2    1.44    0.67
   9   7  -2    1.31    0.62
   8  -7  -2    1.90    0.71
   8   7  -2    2.42    0.75
   7  -7  -2   -0.13    0.34
   7   7  -2    0.40    0.39
   6  -7  -2   20.32    1.49
   6   7  -2   21.70    1.49
   5  -7  -2   13.45    1.12
  -5   7   2   13.55    0.83
   5   7  -2   12.37    1.12
   4  -7  -2   10.27    0.98
  -4  -7   2   12.02    0.72
   4   7  -2    9.69    0.92
  -4   7   2   11.44    0.77
  -3  -7   2    3.39    0.46
   3  -7  -2    3.15    0.63
  -3   7   2    4.25    0.61
   3   7  -2    3.72    0.66
  -2  -7   2   14.51    0.72
   2  -7  -2   13.82    0.97
  -2   7   2   13.00    0.87
   2   7  -2   14.49    1.01
   1  -7  -2    5.40    0.65
  -1  -7   2    4.24    0.44
  -1   7   2    4.29    0.61
   1   7  -2    4.24    0.64
   0  -7   2    0.35    0.23
   0  -7  -2    0.03    0.27
   0   7   2    0.20    0.30
   0   7  -2    0.07    0.24
  -1  -7  -2    0.14    0.28
   1  -7   2    0.02    0.21
  -1   7  -2    0.26    0.24
   1   7   2   -0.07    0.20
  -2  -7  -2    5.39    0.63
   2  -7   2    4.55    0.55
  -2   7  -2    3.98    0.46
   2   7   2    4.88    0.76
  -3  -7  -2    1.32    0.43
   3  -7   2    1.32    0.45
   3   7   2    0.82    0.39
  -3   7  -2    1.30    0.30
   4  -7   2    0.90    0.43
  -4  -7  -2    2.16    0.54
   4   7   2    1.70    0.57
   5  -7   2   28.86    1.61
  -5  -7  -2   25.06    1.42
   5   7   2   26.03    1.57
  -6  -7  -2    6.49    0.95
   6  -7   2    8.50    0.98
   6   7   2    8.63    0.95
   7  -7   2    0.05    0.42
  -7  -7  -2    0.69    0.55
   7   7   2   -0.07    0.38
   8  -7   2   -0.64    0.35
   8   7   2    0.78    0.46
   9  -7   2   -0.37    0.39
   9   7   2    0.14    0.38
  10  -7   2    2.66    0.92
  10   7   2    1.55    0.62
   9  -8  -2    2.41    0.83
   9   8  -2    2.64    0.83
   8  -8  -2    5.94    1.09
   8   8  -2    7.87    1.25
   7  -8  -2    0.23    0.48
   7   8  -2    0.24    0.49
   6  -8  -2    9.91    1.08
   6   8  -2   13.03    1.18
   5  -8  -2   16.49    1.27
   5   8  -2   16.06    1.28
   4  -8  -2   44.20    2.00
   4   8  -2   40.37    1.94
  -4   8   2   41.70    1.59
   3  -8  -2   47.34    2.00
  -3   8   2   44.54    1.69
   3   8  -2   46.05    2.01
  -2  -8   2    2.70    0.42
   2  -8  -2    2.80    0.59
   2   8  -2    2.39    0.61
  -2   8   2    2.97    0.57
   1  -8  -2    1.41    0.45
  -1  -8   2    1.38    0.34
  -1   8   2    1.25    0.44
   1   8  -2    0.84    0.41
   0  -8   2   11.31    0.75
   0  -8  -2   11.35    0.89
   0   8   2   12.55    0.96
   0   8  -2   12.10    0.91
   1  -8   2    4.88    0.55
  -1  -8  -2    4.25    0.70
   1   8   2    3.43    0.67
  -1   8  -2    4.68    0.57
  -2  -8  -2    7.32    0.79
   2  -8   2    5.99    0.66
   2   8   2    5.87    0.89
  -2   8  -2    5.53    0.57
  -3  -8  -2    4.86    0.73
   3  -8   2    4.48    0.73
   3   8   2    4.82    0.87
  -3   8  -2    5.25    0.53
  -4  -8  -2   26.52    1.41
   4  -8   2   27.49    1.53
   4   8   2   25.52    1.61
  -5  -8  -2   28.00    1.51
   5  -8   2   24.97    1.55
   5   8   2   24.88    1.63
   6  -8   2   -0.27    0.32
  -6  -8  -2   -0.28    0.29
   6   8   2    0.13    0.43
   7  -8   2    9.08    1.13
   7   8   2    7.73    1.20
   8  -8   2    7.61    1.29
   8   8   2    8.54    1.30
   9  -8   2    2.22    0.76
   9   8   2    2.82    0.75
   9  -9  -2    9.47    1.54
   9   9  -2    9.55    1.51
   8  -9  -2    0.06    0.44
   8   9  -2    0.11    0.30
   7  -9  -2    4.56    1.00
   7   9  -2    8.29    1.27
   6  -9  -2    6.60    1.12
   6   9  -2    5.27    0.98
   5  -9  -2   16.65    1.39
   5   9  -2   15.90    1.35
   4  -9  -2    0.49    0.40
  -4   9   2    0.81    0.40
   4   9  -2    0.80    0.53
   3  -9  -2    0.08    0.34
  -3   9   2    0.22    0.31
   3   9  -2    0.82    0.52
   2  -9  -2   96.24    2.95
  -2   9   2   96.08    2.81
   2   9  -2   97.77    3.08
   1  -9  -2    0.48    0.38
  -1  -9   2    1.26    0.42
   1   9  -2    0.92    0.44
  -1   9   2    0.78    0.42
   0  -9   2    0.48    0.30
   0  -9  -2    0.60    0.38
   0   9   2    0.24    0.36
   0   9  -2    0.30    0.32
  -1  -9  -2    5.86    0.74
   1  -9   2    6.38    0.66
  -1   9  -2    5.74    0.79
   1   9   2    6.15    0.93
  -2  -9  -2   30.33    1.46
   2  -9   2   27.89    1.41
  -2   9  -2   28.04    1.32
   2   9   2   27.17    1.63
   3  -9   2   12.31    1.02
  -3  -9  -2   12.02    0.96
   3   9   2   12.17    1.13
  -4  -9  -2    0.26    0.31
   4  -9   2    0.12    0.33
   4   9   2    0.39    0.48
   5  -9   2   17.83    1.35
   5   9   2   14.56    1.29
   6  -9   2   14.18    1.32
   6   9   2   13.52    1.36
   7  -9   2    1.95    0.65
   7   9   2    2.52    0.77
   8  -9   2    0.24    0.50
   8   9   2    0.65    0.55
   8 -10  -2    0.75    0.44
   8  10  -2   -0.51    0.28
   7 -10  -2    0.96    0.49
   7  10  -2    0.31    0.36
   6 -10  -2    0.19    0.41
   6  10  -2    1.25    0.64
   5 -10  -2    9.08    1.13
   5  10  -2    7.71    1.25
   4 -10  -2    1.29    0.55
   4  10  -2    1.20    0.55
   3 -10  -2    0.77    0.45
  -3  10   2    0.93    0.44
   3  10  -2    1.66    0.61
   2 -10  -2    0.57    0.42
  -2  10   2    0.34    0.36
   2  10  -2    0.56    0.49
   1 -10  -2    0.15    0.33
  -1  10   2   -0.13    0.30
   1  10  -2    0.47    0.43
   0 -10  -2    0.32    0.36
   0  10  -2   -0.14    0.29
   0  10   2   -0.06    0.35
   1 -10   2    2.04    0.49
  -1 -10  -2    2.61    0.59
  -1  10  -2    2.34    0.55
   1  10   2    2.16    0.66
   2 -10   2    0.56    0.35
  -2 -10  -2    0.02    0.22
   2  10   2   -0.76    0.32
  -2  10  -2    0.85    0.36
   3 -10   2    0.26    0.34
   3  10   2    0.44    0.47
   4 -10   2    0.26    0.32
   4  10   2    0.00    0.41
   5 -10   2    0.39    0.39
   5  10   2    0.46    0.48
   6 -10   2    1.15    0.59
   6  10   2    1.74    0.73
   7 -10   2    2.53    0.75
   7  10   2    2.86    0.79
   7 -11  -2    0.44    0.46
   7  11  -2    2.65    0.87
   6 -11  -2    0.92    0.52
   6  11  -2    0.68    0.56
   5 -11  -2   22.20    1.67
   5  11  -2   20.10    1.71
   4 -11  -2    0.85    0.47
   4  11  -2    1.02    0.64
   3 -11  -2    5.30    0.97
   3  11  -2    5.05    1.00
   2 -11  -2   18.62    1.40
   2  11  -2   19.19    1.49
  -2  11   2   22.26    1.43
   1 -11  -2    3.93    0.74
  -1  11   2    3.12    0.71
   1  11  -2    3.34    0.76
   0 -11  -2    0.10    0.30
   0  11   2    0.04    0.37
   0  11  -2   -0.13    0.32
  -1  11  -2   11.45    1.03
   1  11   2   10.84    1.18
   2  11   2    8.66    1.25
   3 -11   2   10.52    1.03
   3  11   2    7.10    1.20
   4 -11   2    1.17    0.49
   4  11   2    2.10    0.79
   5 -11   2    6.51    1.06
   5  11   2    8.21    1.39
   6 -11   2    6.58    1.23
   6  11   2    8.46    1.34
   5 -12  -2   -0.13    0.43
   5  12  -2    0.13    0.45
   4 -12  -2    0.27    0.42
   4  12  -2   -0.01    0.41
   3 -12  -2   18.70    1.47
   3  12  -2   19.02    1.63
   2 -12  -2    6.72    1.06
   2  12  -2    5.18    0.98
  -2  12   2    7.23    1.06
   1  12  -2    3.93    0.85
  -1  12   2    6.15    1.01
   0  12   2    2.12    0.70
   0  12  -2    2.19    0.65
   1  12   2    4.77    0.96
   2  12   2   -0.14    0.45
   3  12   2    2.28    0.77
   4  12   2    4.28    1.03
   5  12   2    0.57    0.59
   3  13  -2    0.39    0.57
   2  13  -2    1.35    0.67
  -1  13   2   -0.03    0.39
   1  13  -2   -1.05    0.32
   0  13   2    0.79    0.53
   1  13   2   -0.11    0.42
   2  13   2    1.66    0.74
   3  13   2    0.18    0.48
  12   0  -3    0.08    0.39
  11   0  -3    0.25    0.38
  10   0  -3    0.15    0.28
   9   0  -3    0.01    0.30
  -9   0   3    0.14    0.30
  -8   0   3   -0.20    0.26
   8   0  -3    0.33    0.32
  -7   0   3    0.34    0.31
   7   0  -3    0.08    0.28
  -6   0   3    0.26    0.23
   6   0  -3   -0.14    0.17
  -5   0   3    0.20    0.21
   5   0  -3   -0.13    0.17
  -4   0   3    0.17    0.17
   4   0  -3   -0.20    0.13
   3   0  -3   -0.08    0.11
  -3   0   3   -0.21    0.11
  -2   0   3   -0.13    0.14
   2   0  -3   -0.37    0.13
  -1   0   3   -0.04    0.06
   1   0  -3    0.17    0.09
   0   0  -3   -0.35    0.11
   0   0  -3   -0.54    0.10
   0   0   3   -0.37    0.10
  -1   0  -3    0.04    0.09
  -1   0  -3   -0.05    0.09
   1   0   3   -0.03    0.10
  -2   0  -3   -0.12    0.08
  -2   0  -3   -0.23    0.17
   2   0   3    0.06    0.15
   2   0   3   -0.01    0.11
   3   0   3   -0.05    0.10
   3   0   3    0.15    0.17
   4   0   3   -0.02    0.11
   4   0   3    0.45    0.26
   5   0   3   -0.14    0.21
   5   0   3   -0.10    0.13
   6   0   3   -0.23    0.24
   6   0   3    0.04    0.16
   7   0   3   -0.37    0.14
   7   0   3   -0.34    0.28
   8   0   3   -0.45    0.27
  -9   0  -3    0.17    0.49
   9   0   3    0.19    0.39
 -10   0  -3    0.13    0.53
  10   0   3   -0.14    0.43
 -11   0  -3    0.53    0.70
  12  -1  -3    5.32    1.02
  12   1  -3    7.79    1.24
  11  -1  -3    9.64    1.14
  11   1  -3    8.36    1.06
 -10  -1   3   -0.07    0.32
  10  -1  -3    0.62    0.36
  10   1  -3    0.39    0.34
   9  -1  -3    0.89    0.46
  -9  -1   3    0.09    0.33
   9   1  -3    0.69    0.42
  -9   1   3    0.58    0.52
   8  -1  -3   67.51    2.50
  -8  -1   3   68.30    2.30
   8   1  -3   69.83    2.42
  -8   1   3   70.19    2.15
  -7  -1   3  129.91    3.16
   7  -1  -3  122.05    3.30
  -7   1   3  122.88    2.90
   7   1  -3  120.74    3.14
  -6  -1   3    7.35    0.67
   6  -1  -3    6.65    0.69
  -6   1   3    7.65    0.60
   6   1  -3    6.93    0.67
   5  -1  -3   15.15    0.90
  -5  -1   3   17.23    0.90
   5   1  -3   16.43    0.85
   5   1  -3   17.53    0.90
  -5   1   3   15.44    0.79
   4  -1  -3   30.35    1.15
   4   1  -3   30.04    1.04
   4   1  -3   29.88    1.11
  -4   1   3   30.96    1.04
   3  -1  -3  136.88    2.67
  -3   1   3  133.31    2.50
   3   1  -3  129.37    2.59
   3   1  -3  135.42    2.42
   2  -1  -3   19.98    0.75
  -2  -1   3   18.49    0.71
   2   1  -3   19.60    0.56
  -2   1   3   20.20    0.71
   2   1  -3   19.62    0.73
  -1  -1   3  213.44    3.40
   1  -1  -3  213.66    3.46
  -1  -1   3  220.90    3.07
   1   1  -3  216.81    3.06
  -1   1   3  216.91    3.44
   0  -1  -3  158.56    2.70
   0  -1   3  156.71    2.46
   0   1  -3  156.20    2.45
   0   1  -3  159.78    2.42
   0   1   3  156.22    2.62
   1  -1   3  199.18    3.24
   1  -1   3  201.43    2.88
  -1  -1  -3  197.94    3.38
   1   1   3  200.21    3.24
  -1   1  -3  203.24    2.88
   2  -1   3   27.08    0.53
   2  -1   3   25.74    0.93
  -2  -1  -3   24.80    0.94
  -2   1  -3   26.18    0.53
   2   1   3   26.05    0.83
   3  -1   3   40.63    1.35
  -3  -1  -3   38.61    1.33
   3  -1   3   39.60    0.80
   3   1   3   40.32    1.12
  -3   1  -3   40.52    0.82
  -4  -1  -3  514.48    8.38
   4  -1   3  514.01    8.39
   4  -1   3  535.96    7.34
   4   1   3  517.59    7.83
   5  -1   3   23.59    1.25
  -5  -1  -3   23.46    1.23
   5  -1   3   24.65    0.77
   5   1   3   25.70    1.25
   5   1   3   26.32    1.02
   6  -1   3    7.83    0.83
   6  -1   3    8.26    0.49
  -6  -1  -3    7.58    0.85
   6   1   3    9.22    0.65
   6   1   3    7.26    0.79
   7  -1   3   10.72    1.02
  -7  -1  -3   11.33    1.03
   7   1   3   10.50    0.76
   7   1   3   10.22    0.94
  -8  -1  -3   15.14    1.31
   8  -1   3   14.83    1.23
   8   1   3   18.66    1.05
  -9  -1  -3    3.18    0.83
   9  -1   3    3.54    0.80
  10  -1   3    2.62    0.82
 -10  -1  -3    3.81    0.99
 -11  -1  -3   17.73    1.73
  11  -1   3   18.32    1.62
 -11   1  -3   18.06    1.83
  12  -2  -3    0.89    0.44
 -12  -2   3    0.74    0.59
  11  -2  -3    6.30    1.13
 -11  -2   3    5.22    1.09
  11   2  -3    2.48    0.67
  10  -2  -3   11.01    1.21
 -10  -2   3   10.92    1.08
  10   2  -3   11.66    1.10
  -9  -2   3    3.23    0.68
   9  -2  -3    4.82    0.90
   9   2  -3    4.36    0.77
   8  -2  -3  127.40    3.68
  -8  -2   3  129.47    3.47
   8   2  -3  133.27    3.47
   8   2  -3  131.43    3.47
  -8   2   3  131.69    3.10
   7  -2  -3   48.18    2.00
  -7   2   3   52.20    1.69
   7   2  -3   54.45    1.96
   7   2  -3   50.51    1.85
   6  -2  -3   45.43    1.79
   6   2  -3   44.58    1.57
   6   2  -3   45.11    1.67
  -6   2   3   42.66    1.44
   5  -2  -3   33.56    1.42
   5   2  -3   33.23    1.20
   5   2  -3   33.99    1.35
  -5   2   3   34.44    1.18
   4  -2  -3    0.10    0.15
   4   2  -3    0.13    0.12
  -4   2   3    0.24    0.17
   4   2  -3    0.19    0.21
   3  -2  -3   40.84    1.32
  -3   2   3   38.93    1.13
   3   2  -3   38.54    1.26
   3   2  -3   40.90    0.99
  -2  -2   3  506.63    6.69
   2  -2  -3  486.83    7.40
   2   2  -3  471.52    7.30
   2   2  -3  494.93    6.68
  -2   2   3  479.94    7.20
   1  -2  -3   89.32    1.89
   1   2  -3   88.46    1.78
  -1   2   3   88.72    1.82
   0  -2   3    0.00    0.07
   0  -2  -3   -0.13    0.19
   0   2  -3    0.01    0.09
   0   2   3    0.05    0.19
   1  -2   3   61.32    1.09
   1  -2   3   64.41    1.10
  -1  -2  -3   63.38    1.56
   1  -2   3   62.33    1.38
   1   2   3   61.44    1.49
  -2  -2  -3  266.69    4.60
   2  -2   3  273.60    4.52
   2   2   3  271.10    4.48
   3  -2   3  401.52    6.54
  -3  -2  -3  396.23    6.54
   3   2   3  402.48    6.32
   4  -2   3   15.14    0.89
  -4  -2  -3   14.35    0.90
  -4   2  -3   13.43    0.29
   4   2   3   15.80    0.81
  -4   2  -3   14.17    0.31
  -5  -2  -3   21.02    1.18
   5  -2   3   21.49    1.18
  -5   2  -3   22.55    0.57
  -5   2  -3   21.60    0.55
   5   2   3   22.28    1.03
   6  -2   3   11.00    0.93
  -6  -2  -3   11.15    0.93
   6   2   3   10.76    0.80
  -6   2  -3   10.96    0.45
   7  -2   3    8.70    0.90
  -7  -2  -3    8.15    0.95
   7   2   3    7.92    0.71
  -8  -2  -3    1.95    0.62
   8  -2   3    2.75    0.71
   8   2   3    3.15    0.60
   9  -2   3    9.93    1.16
  -9  -2  -3   17.18    1.49
  10  -2   3    7.88    1.25
 -10  -2  -3   10.28    1.47
 -11  -2  -3    0.00    0.51
  11  -2   3    0.64    0.57
 -11  -3   3    0.31    0.53
  11  -3  -3   -0.52    0.37
 -10  -3   3   -0.42    0.34
  10  -3  -3   -0.23    0.22
 -10  -3   3   -0.27    0.31
  -9  -3   3    0.59    0.47
   9  -3  -3    0.77    0.42
  -9  -3   3    0.80    0.51
   9   3  -3    1.31    0.45
   9   3  -3    0.46    0.34
  -8  -3   3   22.15    1.37
   8  -3  -3   20.78    1.45
   8   3  -3   20.10    1.24
   8   3  -3   22.31    1.35
   7  -3  -3    0.27    0.35
   7   3  -3   -0.33    0.27
  -7   3   3    0.67    0.31
   7   3  -3   -0.33    0.22
   6  -3  -3   23.30    1.34
   6   3  -3   23.20    1.08
  -6   3   3   23.38    1.04
   6   3  -3   23.21    1.25
   5  -3  -3   18.32    1.07
  -5   3   3   15.89    0.81
   5   3  -3   15.72    0.79
   5   3  -3   18.68    1.06
  -4  -3   3    0.33    0.18
   4  -3  -3   -0.30    0.17
  -4   3   3    0.17    0.18
   4   3  -3   -0.04    0.22
  -3  -3   3   23.83    0.71
   3  -3  -3   23.06    1.04
   3   3  -3   26.03    1.07
  -3   3   3   23.33    0.89
  -2  -3   3   11.55    0.32
  -2  -3   3   10.82    0.33
   2  -3  -3   11.67    0.69
   2   3  -3   10.11    0.61
  -2   3   3   10.16    0.58
  -1  -3   3   55.36    0.89
   1  -3  -3   55.46    1.51
   1   3  -3   55.14    1.41
   1   3  -3   57.16    0.92
  -1   3   3   56.53    1.45
   0  -3  -3  180.13    3.31
   0  -3   3  182.86    2.82
   0   3   3  176.05    3.26
   0   3  -3  178.43    3.01
  -1  -3  -3    2.61    0.41
   1  -3   3    2.12    0.30
   1   3   3    2.64    0.39
  -1   3  -3    2.27    0.20
   2  -3   3   11.23    0.64
  -2  -3  -3   10.02    0.67
   2  -3   3   11.11    0.33
  -2   3  -3   10.51    0.31
   2   3   3   11.68    0.70
  -3  -3  -3   13.43    0.82
   3  -3   3   13.34    0.80
   3   3   3   14.07    0.80
  -4  -3  -3    1.46    0.40
   4  -3   3    1.32    0.36
   4   3   3    1.03    0.33
  -5  -3  -3    3.34    0.62
   5  -3   3    3.53    0.65
   5   3   3    4.09    0.58
   6  -3   3    5.44    0.82
  -6  -3  -3    4.68    0.79
   6   3   3    6.29    0.67
  -7  -3  -3    7.11    1.01
   7  -3   3    7.78    0.92
   7   3   3    6.72    0.73
  -8  -3  -3    0.16    0.39
   8  -3   3    0.26    0.42
   8   3   3    0.46    0.31
  -9  -3  -3   -0.32    0.44
   9  -3   3    0.26    0.46
   9   3   3   -0.37    0.23
  10  -3   3    1.04    0.65
 -10  -3  -3    0.23    0.50
 -11  -3  -3    0.58    0.64
  11  -3   3    2.17    0.71
 -11  -4   3    2.03    0.64
  11  -4  -3    1.75    0.66
 -10  -4   3    4.86    0.93
  10  -4  -3    4.91    1.04
  10   4  -3    3.96    0.87
   9  -4  -3   54.54    2.56
  -9  -4   3   51.79    2.23
   9   4  -3   58.96    2.43
   8  -4  -3    3.77    0.80
  -8  -4   3    4.02    0.72
   8   4  -3    3.73    0.75
   7  -4  -3   -0.28    0.28
  -7  -4   3    0.57    0.33
  -7   4   3   -0.39    0.20
   7   4  -3    0.59    0.39
  -6  -4   3  111.79    2.67
   6  -4  -3  108.19    3.19
  -6   4   3  111.64    2.53
   6   4  -3  105.21    3.01
  -5  -4   3   31.94    1.15
   5  -4  -3   32.26    1.53
  -5   4   3   33.27    1.18
   5   4  -3   32.40    1.47
  -4  -4   3    1.74    0.30
   4  -4  -3    0.79    0.35
  -4   4   3    2.13    0.37
   4   4  -3    1.76    0.43
  -3  -4   3    4.71    0.32
   3  -4  -3    3.24    0.54
   3   4  -3    3.27    0.51
  -3   4   3    4.43    0.46
  -2  -4   3  102.52    1.68
   2  -4  -3  104.76    2.48
  -2   4   3  100.31    2.25
   2   4  -3  101.86    2.39
   1  -4  -3   57.58    1.67
  -1  -4   3   58.55    1.09
   1   4  -3   57.29    1.56
  -1   4   3   57.15    1.59
   0  -4   3    0.52    0.15
   0  -4  -3    0.56    0.27
   0   4  -3    0.59    0.21
   0   4   3    0.49    0.26
   1  -4   3   51.69    1.34
  -1  -4  -3   50.51    1.54
   1   4   3   49.12    1.55
  -1   4  -3   50.87    1.21
  -2  -4  -3  101.80    2.43
   2  -4   3   99.25    2.29
   2   4   3   99.51    2.44
  -2   4  -3   99.81    1.77
  -3  -4  -3   61.67    1.91
   3  -4   3   66.65    1.94
   3  -4   3   65.40    1.07
   3   4   3   63.93    1.94
  -3   4  -3   63.86    1.06
  -4  -4  -3   10.35    0.83
   4  -4   3   10.14    0.81
   4   4   3    9.82    0.76
   5  -4   3   86.08    2.65
  -5  -4  -3   86.34    2.60
   5   4   3   89.14    2.55
   6  -4   3   31.18    1.64
  -6  -4  -3   33.37    1.65
   6   4   3   36.48    1.62
   7  -4   3   11.07    1.10
  -7  -4  -3   11.70    1.09
   7   4   3   10.66    0.94
   8  -4   3    1.10    0.53
  -8  -4  -3    0.59    0.47
   8   4   3    0.96    0.41
   9  -4   3   13.75    1.39
  -9  -4  -3   13.71    1.36
   9   4   3   14.46    1.19
  10  -4   3   15.50    1.53
 -10  -4  -3   17.58    1.62
 -11  -4  -3    1.17    0.67
  11  -4   3   -0.37    0.43
 -11  -5   3    4.35    0.97
  11  -5  -3    6.95    1.26
  11   5  -3    7.43    1.15
  10  -5  -3    0.16    0.37
  10   5  -3    0.17    0.45
   9  -5  -3    1.49    0.60
   9   5  -3    3.08    0.80
   8  -5  -3    5.03    0.92
   8   5  -3    3.82    0.77
  -7  -5   3   49.19    1.79
   7  -5  -3   50.81    2.27
   7   5  -3   48.28    2.11
   6  -5  -3    1.76    0.53
  -6  -5   3    2.28    0.47
   6   5  -3    2.07    0.56
  -6   5   3    2.55    0.46
  -5  -5   3   12.50    0.72
   5  -5  -3   13.31    1.01
  -5   5   3   11.52    0.74
   5   5  -3   11.37    0.94
  -4  -5   3   27.91    0.95
   4  -5  -3   27.71    1.38
   4   5  -3   24.87    1.29
  -4   5   3   28.27    1.11
   3  -5  -3   17.00    1.01
  -3  -5   3   17.08    0.63
   3   5  -3   16.88    1.00
  -3   5   3   18.12    0.87
   2  -5  -3   13.31    0.87
  -2  -5   3   13.13    0.48
   2   5  -3   14.36    0.87
  -2   5   3   13.48    0.78
   1  -5  -3   77.74    2.12
  -1  -5   3   78.82    1.52
   1   5  -3   78.68    2.03
  -1   5   3   75.96    2.03
   0  -5   3   89.32    1.83
   0  -5  -3   86.55    2.25
   0   5  -3   86.77    2.06
   0   5   3   90.85    2.31
  -1  -5  -3   78.16    2.10
   1  -5   3   77.39    1.86
   1   5   3   76.96    2.18
  -1   5  -3   77.36    1.77
  -2  -5  -3   36.50    1.40
   2  -5   3   31.94    1.23
  -2   5  -3   36.57    1.00
   2   5   3   35.49    1.43
   3  -5   3   59.19    1.90
  -3  -5  -3   61.84    1.98
  -3   5  -3   62.75    1.26
   3   5   3   64.09    2.05
   4  -5   3    6.98    0.73
   4  -5   3    6.87    0.19
  -4  -5  -3    6.64    0.73
   4   5   3    8.45    0.76
  -4   5  -3    7.54    0.19
  -5  -5  -3    0.47    0.39
   5  -5   3   -0.13    0.27
   5   5   3    0.25    0.32
  -6  -5  -3    3.68    0.73
   6  -5   3    3.19    0.74
   6   5   3    3.16    0.66
   7  -5   3    8.55    1.20
  -7  -5  -3    9.51    1.02
   7   5   3    7.40    0.86
   8  -5   3   10.66    1.20
  -8  -5  -3   12.31    1.25
   8   5   3   12.51    1.10
  -9  -5  -3    3.67    0.92
   9  -5   3    3.29    0.90
   9   5   3    3.66    0.75
 -10  -5  -3    1.18    0.66
  10  -5   3    1.03    0.55
  10   5   3    2.51    0.72
  10  -6  -3    0.62    0.58
  10   6  -3   -0.39    0.26
   9  -6  -3    9.74    1.23
   9   6  -3   11.70    1.21
   8  -6  -3    0.91    0.52
   8   6  -3    0.75    0.47
   7  -6  -3    1.70    0.58
   7   6  -3    1.40    0.58
   6  -6  -3   -0.01    0.30
   6   6  -3    0.24    0.39
  -6   6   3    0.97    0.33
  -5  -6   3   13.17    0.75
   5  -6  -3   14.34    1.10
   5   6  -3   13.42    1.08
  -5   6   3   12.21    0.79
   4  -6  -3   18.27    1.22
  -4  -6   3   16.24    0.75
  -4   6   3   17.94    0.95
   4   6  -3   18.59    1.20
  -3  -6   3   -0.01    0.17
   3  -6  -3    0.64    0.32
  -3   6   3    0.34    0.26
   3   6  -3   -0.28    0.13
  -2  -6   3   69.69    1.50
   2  -6  -3   73.59    2.25
  -2   6   3   75.13    2.07
   2   6  -3   71.15    2.16
  -1  -6   3    1.09    0.23
   1  -6  -3    1.85    0.47
  -1   6   3    0.79    0.34
   1   6  -3    0.88    0.30
   0  -6  -3    0.00    0.21
   0  -6   3    0.06    0.14
   0   6  -3   -0.45    0.13
   0   6   3   -0.19    0.16
  -1  -6  -3   11.27    0.84
   1  -6   3   10.63    0.66
  -1   6  -3   11.54    0.68
   1   6   3   10.66    0.85
   2  -6   3    7.16    0.63
  -2  -6  -3    7.64    0.71
  -2   6  -3    7.92    0.52
   2   6   3    6.67    0.68
   3  -6   3    2.09    0.47
  -3  -6  -3    2.27    0.52
  -3   6  -3    1.71    0.27
   3   6   3    1.91    0.51
   4  -6   3    0.63    0.39
  -4  -6  -3    0.18    0.36
   4   6   3   -0.16    0.26
  -5  -6  -3   11.11    1.03
   5  -6   3   10.70    1.00
   5   6   3   11.10    1.01
  -6  -6  -3   10.28    1.01
   6  -6   3   11.21    1.09
   6   6   3   12.34    1.09
   7  -6   3    0.16    0.42
  -7  -6  -3    0.07    0.39
   7   6   3   -0.19    0.34
  -8  -6  -3    2.68    0.73
   8  -6   3    0.61    0.59
   8   6   3    1.05    0.53
  -9  -6  -3    2.55    0.81
   9  -6   3    0.96    0.62
   9   6   3    2.11    0.65
  10  -6   3    2.10    0.74
  10   6   3    2.15    0.66
  10  -7  -3   10.29    1.56
  10   7  -3   13.95    1.38
   9  -7  -3   10.30    1.52
   9   7  -3    8.98    1.32
   8  -7  -3    6.14    1.11
   8   7  -3    6.74    1.10
   7  -7  -3    0.25    0.48
   7   7  -3   -0.01    0.41
   6  -7  -3    8.33    1.02
   6   7  -3    8.11    0.97
   5  -7  -3   26.72    1.62
   5   7  -3   32.52    1.74
  -5   7   3   30.89    1.30
   4  -7  -3   60.53    2.31
   4   7  -3   56.53    2.23
  -4   7   3   59.30    1.88
   3  -7  -3   29.81    1.52
  -3  -7   3   29.27    0.94
   3   7  -3   27.96    1.45
  -3   7   3   27.15    1.26
  -2  -7   3    2.15    0.32
   2  -7  -3    2.51    0.54
  -2   7   3    1.47    0.42
   2   7  -3    2.35    0.54
  -1  -7   3    8.26    0.53
   1  -7  -3    9.41    0.83
  -1   7   3    9.52    0.82
   1   7  -3    9.30    0.79
   0  -7   3   60.25    1.62
   0  -7  -3   58.85    1.97
   0   7  -3   59.47    1.87
   0   7   3   58.83    2.04
  -1  -7  -3    5.41    0.67
   1  -7   3    8.15    0.63
  -1   7  -3    6.90    0.59
   1   7   3    6.07    0.84
  -2  -7  -3    6.11    0.80
   2  -7   3    4.87    0.57
   2   7   3    5.62    0.85
  -2   7  -3    5.09    0.48
   3  -7   3   31.86    1.47
  -3  -7  -3   36.11    1.57
   3   7   3   36.18    1.72
  -3   7  -3   34.85    1.12
   4  -7   3   16.90    1.16
  -4  -7  -3   15.79    1.12
   4   7   3   15.64    1.22
   5  -7   3   22.50    1.43
  -5  -7  -3   22.54    1.38
   5   7   3   20.67    1.39
   6  -7   3   10.68    1.09
  -6  -7  -3   10.30    1.06
   6   7   3    9.25    1.01
  -7  -7  -3   15.30    1.28
   7  -7   3   13.98    1.31
   7   7   3   11.81    1.18
   8  -7   3   15.21    1.47
  -8  -7  -3   14.41    1.32
   8   7   3   10.55    1.22
   9  -7   3    2.45    0.83
   9   7   3    2.27    0.74
   9  -8  -3    1.91    0.76
   9   8  -3    1.31    0.53
   8  -8  -3    1.93    0.73
   8   8  -3    0.98    0.58
   7  -8  -3    1.14    0.56
   7   8  -3    0.22    0.44
   6  -8  -3   24.59    1.70
   6   8  -3   26.31    1.69
   5  -8  -3    1.17    0.53
   5   8  -3   -0.03    0.29
   4  -8  -3   -0.30    0.34
  -4   8   3    0.28    0.30
   4   8  -3    0.21    0.41
   3  -8  -3    7.17    0.86
  -3   8   3    6.73    0.72
   3   8  -3    7.82    0.91
   2  -8  -3    0.40    0.38
  -2   8   3    0.05    0.32
   2   8  -3    0.46    0.40
   1  -8  -3    1.06    0.43
  -1  -8   3    1.66    0.32
   1   8  -3    1.50    0.45
  -1   8   3    1.61    0.49
   0  -8   3    0.05    0.18
   0  -8  -3    0.18    0.31
   0   8   3    0.41    0.38
   0   8  -3    0.23    0.31
   1  -8   3    0.72    0.32
  -1  -8  -3    0.62    0.38
   1   8   3    0.49    0.40
  -1   8  -3    0.75    0.33
  -2  -8  -3   26.21    1.37
   2  -8   3   26.79    1.31
   2   8   3   28.13    1.57
  -2   8  -3   26.62    1.16
  -3  -8  -3    0.11    0.34
   3  -8   3    0.03    0.28
   3   8   3    0.68    0.47
  -4  -8  -3    0.39    0.37
   4  -8   3    0.22    0.34
   4   8   3    0.57    0.48
  -5  -8  -3    1.46    0.55
   5  -8   3    1.36    0.55
   5   8   3    1.56    0.56
   6  -8   3    5.59    0.99
  -6  -8  -3    6.28    0.96
   6   8   3    6.32    1.04
   7  -8   3    2.80    0.81
   7   8   3    1.77    0.71
   8  -8   3   -0.23    0.34
   8   8   3    1.40    0.49
   9  -8   3    1.26    0.66
   9   8   3    0.43    0.47
   9  -9  -3    2.16    0.81
   9   9  -3    2.08    0.65
   8  -9  -3    1.57    0.68
   8   9  -3    0.42    0.57
   7  -9  -3    0.45    0.42
   7   9  -3   -0.12    0.42
   6  -9  -3   -0.10    0.37
   6   9  -3    0.30    0.48
   5  -9  -3    0.35    0.40
   5   9  -3   -0.26    0.38
   4  -9  -3    6.37    0.98
  -4   9   3    5.99    0.70
   4   9  -3    7.74    1.10
   3  -9  -3   26.75    1.58
   3   9  -3   23.81    1.49
  -3   9   3   24.35    1.34
   2  -9  -3   -0.31    0.25
  -2   9   3   -0.20    0.31
   2   9  -3   -0.05    0.37
   1  -9  -3    3.24    0.67
   1   9  -3    4.71    0.76
  -1   9   3    3.36    0.68
   0  -9  -3    0.52    0.42
   0  -9   3    0.84    0.29
   0   9   3    0.68    0.38
   0   9  -3    0.88    0.42
   1  -9   3    4.41    0.63
  -1  -9  -3    3.56    0.68
  -1   9  -3    3.75    0.65
   1   9   3    5.14    0.89
   2  -9   3    7.44    0.78
  -2  -9  -3    6.46    0.80
   2   9   3    8.26    1.00
  -2   9  -3    7.57    0.72
   3  -9   3    1.02    0.39
  -3  -9  -3    0.84    0.49
   3   9   3    0.56    0.50
  -4  -9  -3    4.27    0.76
   4  -9   3    2.80    0.68
   4   9   3    3.53    0.78
   5  -9   3    0.56    0.42
   5   9   3    0.37    0.36
   6  -9   3    2.78    0.75
   6   9   3    2.82    0.82
   7  -9   3    9.39    1.12
   7   9   3    8.36    1.29
   8  -9   3    7.30    1.29
   8   9   3    5.09    1.02
   8 -10  -3    0.59    0.53
   8  10  -3    2.24    0.71
   7 -10  -3    3.60    0.92
   7  10  -3    1.14    0.69
   6 -10  -3   -0.09    0.30
   6  10  -3   -0.01    0.46
   5 -10  -3   19.79    1.56
   5  10  -3   20.16    1.56
   4 -10  -3    0.35    0.44
   4  10  -3   -0.38    0.36
   3 -10  -3   19.95    1.44
  -3  10   3   23.11    1.37
   3  10  -3   22.48    1.56
   2 -10  -3   12.94    1.12
   2  10  -3   11.43    1.13
  -2  10   3   14.13    1.11
   1 -10  -3   18.80    1.30
   1  10  -3   20.06    1.37
  -1  10   3   21.77    1.41
   0 -10  -3    0.21    0.32
   0  10  -3    0.29    0.36
   0  10   3    0.01    0.39
  -1 -10  -3   16.47    1.21
  -1  10  -3   16.66    1.16
   1  10   3   16.22    1.29
  -2 -10  -3   16.87    1.19
   2 -10   3   17.38    1.13
   2  10   3   15.74    1.31
  -3 -10  -3    0.84    0.46
   3 -10   3    1.17    0.44
   3  10   3    0.14    0.49
   4 -10   3    2.48    0.64
   4  10   3    2.66    0.81
   5 -10   3    0.75    0.45
   5  10   3    1.11    0.52
   6 -10   3   18.03    1.50
   6  10   3   16.25    1.59
   7 -10   3    0.07    0.36
   7  10   3   -0.39    0.45
   7 -11  -3    0.97    0.44
   7  11  -3   -0.14    0.45
   6 -11  -3    5.10    1.07
   6  11  -3    4.23    0.95
   5 -11  -3    2.56    0.72
   5  11  -3    1.33    0.72
   4 -11  -3    0.69    0.45
   4  11  -3   -0.23    0.37
   3 -11  -3    1.31    0.50
  -3  11   3    0.75    0.47
   3  11  -3    0.55    0.52
   2 -11  -3    0.37    0.40
   2  11  -3    0.33    0.40
  -2  11   3   -0.06    0.33
   1 -11  -3    0.91    0.41
  -1  11   3    0.85    0.45
   1  11  -3    1.03    0.55
   0 -11  -3    0.48    0.34
   0  11  -3    0.94    0.53
   0  11   3    1.13    0.53
  -1 -11  -3    1.68    0.51
  -1  11  -3    1.60    0.50
   1  11   3    1.71    0.69
   2  11   3    0.29    0.54
   3  11   3    1.12    0.57
   4 -11   3    0.11    0.35
   4  11   3   -0.62    0.39
   5 -11   3    2.47    0.68
   5  11   3    2.91    0.88
   6 -11   3   -0.10    0.35
   6  11   3    1.16    0.64
   5 -12  -3    3.84    0.91
   5  12  -3    2.70    0.88
   4 -12  -3    3.92    0.85
   4  12  -3    3.74    0.90
   3 -12  -3    9.28    1.14
   3  12  -3    9.68    1.42
   2 -12  -3    1.70    0.56
  -2  12   3    0.92    0.43
   2  12  -3   -0.38    0.40
  -1  12   3    5.04    0.92
   1  12  -3    5.57    1.00
   0  12  -3    0.22    0.40
   0  12   3    0.44    0.44
   1  12   3    3.05    0.84
   2  12   3    1.20    0.57
   3  12   3   -0.12    0.48
   4  12   3    1.11    0.65
   5  12   3    2.14    0.72
   3  13  -3    4.64    0.98
   2  13  -3    0.14    0.42
   1  13  -3    0.86    0.55
  -1  13   3    0.76    0.55
   0  13   3    6.39    1.15
   1  13   3    2.60    0.81
   2  13   3    0.58    0.59
   3  13   3    3.12    0.88
  12   0  -4    6.51    1.14
  11   0  -4    5.76    1.03
  10   0  -4    0.86    0.53
  -9   0   4   22.34    1.32
   9   0  -4   21.61    1.42
   8   0  -4   32.73    1.63
  -8   0   4   32.02    1.55
  -7   0   4  130.63    3.17
   7   0  -4  127.24    3.27
   6   0  -4   38.65    1.52
  -6   0   4   39.18    1.48
   5   0  -4    2.89    0.47
  -5   0   4    1.90    0.38
   4   0  -4   73.74    1.83
  -4   0   4   70.76    1.83
  -3   0   4    7.59    0.51
   3   0  -4    7.19    0.46
   2   0  -4   17.02    0.63
  -2   0   4   16.31    0.67
   1   0  -4  110.04    1.97
  -1   0   4  108.74    2.04
   0   0   4    1.24    0.22
   0   0  -4    1.12    0.23
   1   0   4   57.13    1.21
  -1   0  -4   55.99    1.37
  -2   0  -4    2.97    0.39
   2   0   4    3.12    0.27
  -3   0  -4  178.06    3.56
   3   0   4  177.81    2.94
   4   0   4  177.20    3.78
   4   0   4  179.62    3.09
  -4   0  -4  181.40    3.84
  -5   0  -4   20.06    1.18
   5   0   4   23.14    1.23
   5   0   4   23.86    0.87
   6   0   4    3.78    0.40
   6   0   4    3.39    0.66
  -6   0  -4    3.69    0.76
   7   0   4   15.78    1.23
   7   0   4   14.57    0.79
  -7   0  -4   13.70    1.17
  -8   0  -4   25.28    1.68
   8   0   4   26.49    1.68
  -9   0  -4    4.54    0.98
 -10   0  -4    6.30    1.22
 -11   0  -4    7.04    1.40
  12  -1  -4   -0.96    0.27
  12   1  -4    0.43    0.36
  11  -1  -4    1.82    0.57
  11   1  -4    2.52    0.73
  10  -1  -4    8.09    0.99
 -10  -1   4    8.69    0.94
  10   1  -4    7.29    0.90
  -9  -1   4    1.01    0.47
   9  -1  -4    1.34    0.53
   9   1  -4    0.66    0.38
  -9   1   4    1.10    0.41
   8  -1  -4   64.43    2.39
  -8  -1   4   60.58    2.21
   8   1  -4   63.82    2.27
  -8   1   4   61.52    2.07
  -7  -1   4   22.47    1.24
   7  -1  -4   21.06    1.26
   7   1  -4   22.15    1.22
  -7   1   4   19.93    1.09
  -6  -1   4   11.12    0.81
   6  -1  -4    8.97    0.78
  -6   1   4   10.56    0.74
   6   1  -4   10.18    0.75
   5  -1  -4    0.26    0.24
  -5  -1   4    0.36    0.26
  -5   1   4    0.39    0.23
   5   1  -4    0.12    0.21
   4  -1  -4   -0.07    0.17
  -4  -1   4   -0.24    0.10
  -4   1   4    0.15    0.19
   4   1  -4    0.03    0.12
  -3  -1   4  106.32    2.31
   3  -1  -4  109.25    2.32
  -3   1   4  109.76    2.27
   3   1  -4  108.40    2.05
  -2  -1   4   82.14    1.80
   2  -1  -4   82.08    1.80
   2   1  -4   84.22    1.50
  -2   1   4   83.39    1.81
  -1  -1   4    0.10    0.11
   1  -1  -4    0.02    0.19
  -1  -1   4    0.07    0.11
  -1   1   4   -0.08    0.12
   1   1  -4    0.07    0.11
   0  -1  -4   -0.01    0.21
   0  -1   4   -0.23    0.10
   0   1   4   -0.39    0.15
   0   1  -4    0.10    0.13
  -1  -1  -4    2.41    0.37
   1  -1   4    2.02    0.20
  -1   1  -4    2.01    0.19
  -1   1  -4    1.86    0.30
   1   1   4    2.38    0.32
  -2  -1  -4    4.12    0.45
   2  -1   4    4.30    0.24
   2  -1   4    3.93    0.40
   2   1   4    3.98    0.35
  -2   1  -4    4.73    0.24
   3  -1   4    2.45    0.41
   3  -1   4    2.25    0.18
  -3  -1  -4    2.00    0.40
   3   1   4    1.86    0.29
  -3   1  -4    2.04    0.18
   4  -1   4   50.69    1.74
   4  -1   4   53.51    1.12
  -4  -1  -4   51.77    1.79
   4   1   4   52.96    1.44
   5  -1   4    3.59    0.62
   5  -1   4    3.34    0.29
  -5  -1  -4    3.61    0.63
   5   1   4    3.46    0.39
   6  -1   4    3.19    0.32
  -6  -1  -4    3.38    0.68
   6  -1   4    2.32    0.55
   6   1   4    2.42    0.43
  -7  -1  -4   -0.42    0.35
   7  -1   4    0.74    0.45
   7   1   4    0.11    0.23
   8  -1   4   -0.12    0.31
  -8  -1  -4    0.06    0.41
  -9  -1  -4    7.27    1.24
   9  -1   4    6.80    1.15
  10  -1   4    1.84    0.72
 -10  -1  -4    3.56    0.99
 -10   1  -4    1.75    0.79
 -11  -1  -4    0.35    0.64
 -11   1  -4    0.13    0.62
  12  -2  -4    1.76    0.66
  11  -2  -4    3.85    0.92
  11   2  -4    7.53    0.94
  10  -2  -4    0.00    0.39
 -10  -2   4    0.24    0.40
  10   2  -4   -0.03    0.36
   9  -2  -4    2.70    0.67
  -9  -2   4    2.53    0.69
   9   2  -4    3.24    0.68
   8  -2  -4   19.85    1.38
  -8  -2   4   21.18    1.34
  -8   2   4   24.53    1.26
   8   2  -4   23.02    1.30
  -7  -2   4   22.65    1.30
   7  -2  -4   19.90    1.28
   7   2  -4   21.62    1.26
  -7   2   4   22.66    1.15
   7   2  -4   22.87    1.19
   6  -2  -4   -0.04    0.17
  -6  -2   4    0.19    0.22
   6   2  -4    0.64    0.34
   6   2  -4    0.29    0.22
  -6   2   4    0.17    0.23
   5  -2  -4   24.58    1.18
   5   2  -4   21.44    0.93
  -5   2   4   21.77    0.99
   5   2  -4   22.34    1.09
   4  -2  -4  150.13    3.28
  -4   2   4  158.76    3.07
   4   2  -4  155.85    2.83
   4   2  -4  155.27    3.24
   3  -2  -4   48.58    1.50
   3   2  -4   51.90    1.50
  -3   2   4   51.08    1.41
   3   2  -4   50.80    1.12
   2  -2  -4   11.24    0.66
  -2  -2   4   12.12    0.34
   2   2  -4   11.59    0.61
  -2   2   4   11.85    0.63
   2   2  -4   12.28    0.34
   1  -2  -4   29.97    1.02
   1   2  -4   27.54    0.88
  -1   2   4   29.26    0.96
   1   2  -4   29.41    0.52
   1   2  -4   28.06    0.53
   0  -2   4    2.73    0.25
   0  -2  -4    2.75    0.41
   0   2  -4    2.58    0.22
   0   2   4    2.96    0.39
   1  -2   4    0.44    0.16
  -1  -2  -4    0.31    0.24
   1  -2   4    0.58    0.11
   1  -2   4    0.36    0.11
   1   2   4    0.44    0.23
   2  -2   4   44.95    0.74
   2  -2   4   42.10    1.30
   2  -2   4   43.75    0.75
  -2  -2  -4   44.67    1.44
   2   2   4   45.19    1.32
  -3  -2  -4  252.94    4.71
   3  -2   4  256.14    4.65
   3   2   4  254.74    4.43
   4  -2   4   10.19    0.77
  -4  -2  -4    9.31    0.78
   4   2   4   10.94    0.69
   5  -2   4   20.50    1.21
  -5  -2  -4   19.41    1.19
  -5   2  -4   20.18    0.46
   5   2   4   20.47    1.00
  -5   2  -4   21.62    0.48
   6  -2   4    0.28    0.34
  -6  -2  -4   -0.29    0.32
   6   2   4    0.13    0.22
  -7  -2  -4    3.78    0.84
   7  -2   4    2.99    0.69
   7   2   4    3.90    0.60
   8  -2   4    3.75    0.85
  -8  -2  -4    3.55    0.81
   8   2   4    4.53    0.68
   9  -2   4   -0.36    0.32
  -9  -2  -4    0.68    0.59
 -10  -2  -4    3.83    0.99
  10  -2   4    2.89    0.83
  11  -2   4    2.43    0.82
 -11  -2  -4    2.14    0.89
 -11   2  -4    2.21    0.95
 -11  -3   4    1.43    0.56
  11  -3  -4    2.07    0.72
 -10  -3   4   12.10    1.21
  10  -3  -4   12.10    1.25
  10   3  -4   13.42    1.13
  -9  -3   4    1.61    0.58
   9  -3  -4    4.83    0.90
  -9  -3   4    3.46    0.71
   9   3  -4    2.86    0.60
  -8  -3   4    4.07    0.77
   8  -3  -4    4.39    0.85
   8   3  -4    3.52    0.73
   8   3  -4    3.34    0.60
  -8   3   4    4.48    0.65
   7  -3  -4   19.13    1.29
  -7   3   4   18.53    1.03
   7   3  -4   18.91    1.05
   7   3  -4   17.90    1.18
   6  -3  -4  106.22    3.03
   6   3  -4  101.82    2.86
   6   3  -4  106.45    2.53
  -6   3   4  106.97    2.56
   5  -3  -4   95.66    2.67
  -5   3   4   98.04    2.34
   5   3  -4   95.70    2.60
   5   3  -4   97.27    2.17
   4  -3  -4    9.29    0.75
  -4   3   4    8.18    0.62
   4   3  -4    7.84    0.68
   4   3  -4    8.41    0.46
  -3  -3   4   15.92    0.51
   3  -3  -4   17.45    0.92
   3   3  -4   16.60    0.88
  -3   3   4   16.25    0.79
   2  -3  -4   16.81    0.84
  -2   3   4   15.42    0.76
   2   3  -4   15.65    0.78
   1  -3  -4    6.05    0.51
  -1   3   4    7.27    0.53
   1   3  -4    6.97    0.48
   1   3  -4    6.86    0.18
   1   3  -4    7.30    0.18
   0  -3  -4    0.74    0.30
   0  -3   4    0.99    0.19
   0   3  -4    1.12    0.24
   0   3   4    1.06    0.29
   1  -3   4   27.88    0.91
  -1  -3  -4   29.51    1.15
  -1   3  -4   28.08    0.75
   1   3   4   29.47    1.11
   2  -3   4   63.57    1.70
  -2  -3  -4   65.54    1.88
   2  -3   4   66.83    1.11
   2  -3   4   65.36    1.10
   2   3   4   63.40    1.78
  -3  -3  -4   31.60    1.33
   3  -3   4   29.57    1.23
   3   3   4   31.94    1.24
   4  -3   4   22.49    1.15
  -4  -3  -4   22.75    1.20
   4   3   4   21.29    1.06
   5  -3   4   52.62    1.99
  -5  -3  -4   53.34    2.00
   5   3   4   51.98    1.78
  -6  -3  -4   39.35    1.83
   6  -3   4   37.16    1.79
   6   3   4   38.91    1.58
  -7  -3  -4   13.30    1.19
   7  -3   4   12.45    1.10
   7   3   4   12.81    0.98
  -8  -3  -4   -0.18    0.41
   8  -3   4   -0.21    0.31
   8   3   4    0.05    0.22
   9  -3   4    9.42    1.41
  -9  -3  -4    9.62    1.37
 -10  -3  -4    8.33    1.40
  10  -3   4    7.80    1.33
  11  -3   4    0.59    0.48
 -11  -3  -4   -0.11    0.53
  11  -4  -4   -0.18    0.40
 -11  -4   4    0.15    0.34
  10  -4  -4    3.56    0.89
 -10  -4   4    2.51    0.73
  -9  -4   4   13.27    1.43
   9  -4  -4   12.35    1.20
   9   4  -4   13.10    1.22
  -8  -4   4   -0.39    0.31
   8  -4  -4   -0.28    0.31
   8   4  -4   -0.38    0.28
   7  -4  -4   13.40    1.14
  -7  -4   4   14.84    0.96
  -7   4   4   13.90    0.91
   7   4  -4   14.28    1.13
   6  -4  -4    4.38    0.74
  -6  -4   4    4.08    0.55
   6   4  -4    3.70    0.70
  -6   4   4    5.52    0.62
  -5  -4   4    4.33    0.44
   5  -4  -4    4.51    0.71
   5   4  -4    2.74    0.56
  -5   4   4    3.51    0.53
  -4  -4   4    0.25    0.16
   4  -4  -4    0.07    0.19
  -4   4   4    0.26    0.22
   4   4  -4    0.30    0.27
  -3  -4   4   44.28    0.92
   3  -4  -4   42.76    1.59
  -3   4   4   44.13    1.42
   3   4  -4   46.12    1.57
   2  -4  -4    9.82    0.73
  -2   4   4    8.70    0.62
   2   4  -4    9.45    0.64
  -1  -4   4   26.35    0.59
   1  -4  -4   24.90    1.08
   1   4  -4   27.30    0.60
  -1   4   4   25.83    1.07
   1   4  -4   28.90    1.05
   0  -4  -4   55.17    1.67
   0  -4   4   53.35    1.20
   0   4  -4   50.56    1.35
   0   4   4   54.12    1.62
   1  -4   4   17.30    0.75
  -1  -4  -4   19.37    0.99
   1   4   4   19.75    0.98
  -1   4  -4   18.18    0.67
   2  -4   4    0.06    0.18
  -2  -4  -4    0.55    0.26
  -2   4  -4    0.42    0.12
   2   4   4    0.97    0.34
   3  -4   4   -0.12    0.18
  -3  -4  -4    0.15    0.23
   3   4   4   -0.12    0.21
  -4  -4  -4   37.69    1.59
   4  -4   4   32.14    1.45
   4   4   4   32.16    1.42
  -5  -4  -4    2.80    0.61
   5  -4   4    1.94    0.53
   5   4   4    1.73    0.47
   6  -4   4    0.46    0.40
  -6  -4  -4    1.33    0.51
   6   4   4    0.55    0.37
  -7  -4  -4    0.19    0.35
   7  -4   4    0.38    0.33
   7   4   4    0.35    0.34
  -8  -4  -4    1.29    0.61
   8  -4   4    1.39    0.59
   8   4   4    2.03    0.56
  -9  -4  -4    3.75    0.88
   9  -4   4    2.67    0.78
   9   4   4    3.37    0.72
 -10  -4  -4    0.27    0.54
  10  -4   4   -0.21    0.47
  11  -5  -4    1.28    0.57
 -11  -5   4    0.71    0.54
 -10  -5   4    9.82    1.12
  10  -5  -4    9.57    1.20
  10   5  -4   10.75    1.19
   9  -5  -4   28.24    1.91
   9   5  -4   29.48    1.77
   8  -5  -4    7.85    1.19
   8   5  -4   10.68    1.10
   7  -5  -4    0.56    0.45
  -7  -5   4   -0.19    0.25
   7   5  -4    0.41    0.38
  -7   5   4    0.10    0.25
   6  -5  -4   21.83    1.41
  -6  -5   4   21.06    0.99
  -6   5   4   19.85    1.05
   6   5  -4   18.92    1.25
   5  -5  -4   29.81    1.55
  -5  -5   4   29.15    1.03
  -5   5   4   28.27    1.21
   5   5  -4   29.25    1.47
  -4  -5   4    0.21    0.16
   4  -5  -4    0.03    0.18
  -4   5   4    0.26    0.23
   4   5  -4    0.21    0.29
   3  -5  -4   38.78    1.59
  -3  -5   4   38.61    0.83
   3   5  -4   36.49    1.48
  -3   5   4   34.84    1.31
  -2  -5   4   36.68    0.72
   2  -5  -4   39.46    1.51
  -2   5   4   35.57    1.34
   2   5  -4   37.20    0.73
   2   5  -4   36.77    1.40
  -1  -5   4   28.28    0.73
   1  -5  -4   27.88    1.23
  -1   5   4   28.58    1.19
   1   5  -4   28.60    1.14
   0  -5   4    0.71    0.19
   0  -5  -4    0.88    0.36
   0   5  -4    0.76    0.25
   0   5   4    1.15    0.38
   1  -5   4   47.22    1.36
  -1  -5  -4   46.08    1.63
   1   5   4   47.35    1.68
  -1   5  -4   47.32    1.29
   2  -5   4  174.30    3.50
  -2  -5  -4  176.34    3.75
   2   5   4  170.42    3.78
  -2   5  -4  171.83    2.92
   3  -5   4    0.20    0.27
  -3  -5  -4    0.68    0.37
   3  -5   4    0.59    0.12
  -3   5  -4    0.54    0.12
   3   5   4    0.43    0.33
  -4  -5  -4    2.85    0.63
   4  -5   4    2.35    0.51
   4   5   4    2.84    0.56
  -5  -5  -4   11.14    1.01
   5  -5   4   10.68    0.97
   5   5   4    9.58    0.89
   6  -5   4   18.13    1.28
  -6  -5  -4   16.45    1.27
   6   5   4   17.03    1.20
  -7  -5  -4    3.86    0.82
   7  -5   4    4.36    0.89
   7   5   4    3.37    0.70
   8  -5   4    4.91    0.99
  -8  -5  -4    6.27    1.10
   8   5   4    6.77    1.02
  -9  -5  -4    3.14    0.88
   9  -5   4    3.86    0.92
   9   5   4    3.49    0.78
 -10  -5  -4    6.81    1.30
  10  -5   4    5.90    1.19
  10  -6  -4    0.24    0.40
  10   6  -4    1.03    0.47
   9  -6  -4    0.24    0.35
   9   6  -4    0.24    0.44
   8  -6  -4   20.86    1.62
   8   6  -4   20.68    1.52
   7  -6  -4   11.72    1.20
   7   6  -4   12.87    1.20
   6  -6  -4    1.04    0.50
  -6   6   4    0.25    0.28
   6   6  -4   -0.06    0.35
   5  -6  -4   22.08    1.42
   5   6  -4   21.02    1.30
  -5   6   4   24.31    1.16
  -4  -6   4   34.68    0.97
   4  -6  -4   34.49    1.65
   4   6  -4   33.52    1.59
  -4   6   4   33.16    1.36
   3  -6  -4   51.21    1.94
  -3  -6   4   49.60    1.06
  -3   6   4   49.03    1.67
   3   6  -4   48.85    1.85
  -2  -6   4   10.22    0.40
   2  -6  -4    9.09    0.82
   2   6  -4   11.35    0.84
  -2   6   4   10.00    0.77
  -1  -6   4   13.10    0.54
   1  -6  -4   11.96    0.85
   1   6  -4   12.21    0.81
  -1   6   4   12.56    0.85
   0  -6  -4   79.81    2.32
   0  -6   4   81.80    1.82
   0   6   4   79.94    2.35
   0   6  -4   82.11    2.11
   1  -6   4   25.18    1.01
  -1  -6  -4   22.61    1.19
   1   6   4   21.44    1.19
  -1   6  -4   23.61    0.97
   2  -6   4    3.67    0.54
  -2  -6  -4    4.68    0.71
   2   6   4    3.52    0.66
  -2   6  -4    3.26    0.35
  -3  -6  -4    6.07    0.75
   3  -6   4    7.61    0.71
  -3   6  -4    6.56    0.40
   3   6   4    7.23    0.80
   4  -6   4    7.15    0.77
  -4  -6  -4    5.98    0.87
   4   6   4    5.59    0.84
  -5  -6  -4    0.54    0.45
   5  -6   4    0.37    0.40
   5   6   4    0.09    0.21
   6  -6   4    4.79    0.87
  -6  -6  -4    4.21    0.82
   6   6   4    4.42    0.79
   7  -6   4   24.39    1.67
  -7  -6  -4   20.73    1.51
   7   6   4   24.62    1.56
   8  -6   4   17.65    1.55
  -8  -6  -4   21.89    1.63
   8   6   4   18.55    1.41
  -9  -6  -4    5.40    1.05
   9  -6   4    5.66    1.14
   9   6   4    6.06    1.04
 -10  -6  -4    0.15    0.60
  10  -6   4    1.67    0.71
  10   6   4    0.89    0.42
  10  -7  -4    7.35    1.36
  10   7  -4    5.06    1.03
   9  -7  -4    2.19    0.75
   9   7  -4    1.56    0.57
   8  -7  -4   -0.36    0.39
   8   7  -4    0.35    0.35
   7  -7  -4    2.26    0.75
   7   7  -4    3.81    0.82
   6  -7  -4    3.16    0.78
   6   7  -4    2.42    0.69
   5  -7  -4    1.02    0.48
   5   7  -4    0.13    0.42
  -5   7   4    0.34    0.31
   4  -7  -4    1.08    0.50
  -4   7   4    0.53    0.36
   4   7  -4    0.69    0.45
   3  -7  -4   23.08    1.37
   3   7  -4   25.10    1.36
  -3   7   4   23.18    1.20
   2  -7  -4   -0.21    0.28
  -2  -7   4    0.13    0.13
   2   7  -4    0.01    0.30
  -2   7   4   -0.22    0.25
   1  -7  -4    7.97    0.76
  -1  -7   4    8.07    0.47
   1   7  -4    8.04    0.74
  -1   7   4    8.03    0.79
   0  -7   4    0.06    0.17
   0  -7  -4    0.49    0.36
   0   7   4    0.58    0.38
   0   7  -4    0.40    0.26
   1  -7   4    4.59    0.49
  -1  -7  -4    4.35    0.72
   1   7   4    3.13    0.66
  -1   7  -4    3.65    0.52
   2  -7   4    0.25    0.26
  -2  -7  -4    0.33    0.37
   2   7   4   -0.06    0.32
  -2   7  -4   -0.18    0.17
  -3  -7  -4    5.20    0.79
   3  -7   4    5.64    0.65
   3   7   4    4.21    0.75
  -3   7  -4    4.47    0.45
  -4  -7  -4    2.08    0.61
   4  -7   4    0.64    0.41
   4   7   4    1.52    0.51
  -5  -7  -4    2.16    0.66
   5  -7   4    1.86    0.56
   5   7   4    2.38    0.66
   6  -7   4    0.43    0.41
  -6  -7  -4   -0.18    0.39
   6   7   4    0.85    0.39
   7  -7   4    1.62    0.64
  -7  -7  -4    1.85    0.69
   7   7   4    2.24    0.69
  -8  -7  -4   -0.26    0.45
   8  -7   4    0.46    0.52
   8   7   4    0.30    0.43
   9  -7   4   -0.67    0.36
   9   7   4    0.31    0.48
   9  -8  -4   10.98    1.36
   9   8  -4   13.86    1.35
   8  -8  -4    3.02    0.81
   8   8  -4    3.51    0.82
   7  -8  -4   -0.05    0.46
   7   8  -4    0.23    0.37
   6  -8  -4    2.00    0.67
   6   8  -4    1.28    0.59
   5  -8  -4   11.39    1.16
  -5   8   4   11.32    0.89
   5   8  -4   10.55    1.05
   4  -8  -4   30.26    1.70
  -4   8   4   32.64    1.50
   4   8  -4   32.61    1.76
   3  -8  -4    7.03    0.99
  -3   8   4    7.11    0.76
   3   8  -4    8.24    0.92
   2  -8  -4    7.83    0.89
  -2   8   4    8.42    0.83
   2   8  -4    9.97    0.94
   1  -8  -4    7.88    0.85
  -1  -8   4    9.14    0.66
   1   8  -4    9.74    0.86
  -1   8   4    8.04    0.86
   0  -8   4   36.55    1.27
   0  -8  -4   37.49    1.69
   0   8  -4   37.31    1.54
   0   8   4   37.50    1.75
   1  -8   4   25.58    1.15
  -1  -8  -4   24.47    1.37
   1   8   4   25.27    1.49
  -1   8  -4   26.94    1.22
   2  -8   4    9.05    0.79
  -2  -8  -4    8.19    0.88
  -2   8  -4    9.65    0.70
   2   8   4    6.78    0.97
  -3  -8  -4    3.15    0.70
   3  -8   4    3.49    0.64
   3   8   4    4.39    0.82
   4  -8   4   19.46    1.29
  -4  -8  -4   18.97    1.31
   4   8   4   20.10    1.45
   5  -8   4   11.36    1.08
  -5  -8  -4    9.95    1.04
   5   8   4   11.09    1.14
   6  -8   4   -0.26    0.38
  -6  -8  -4    0.13    0.43
   6   8   4    0.31    0.33
  -7  -8  -4    8.49    1.24
   7  -8   4    7.59    1.20
   7   8   4   10.56    1.19
   8  -8   4    9.51    1.44
   8   8   4    7.27    1.18
   9  -8   4    0.14    0.44
   9   8   4    1.42    0.58
   9  -9  -4   14.35    1.56
   9   9  -4   12.28    1.33
   8  -9  -4   -0.15    0.33
   8   9  -4   -0.90    0.39
   7  -9  -4    3.83    0.94
   7   9  -4    5.36    1.06
   6  -9  -4   13.66    1.34
   6   9  -4   11.33    1.19
   5  -9  -4    6.61    1.09
   5   9  -4    5.29    0.98
   4  -9  -4   -0.12    0.36
  -4   9   4   -0.07    0.32
   4   9  -4    0.78    0.51
   3  -9  -4    2.79    0.72
  -3   9   4    3.20    0.61
   3   9  -4    2.89    0.71
   2  -9  -4   40.65    1.93
  -2   9   4   38.57    1.79
   2   9  -4   39.79    1.88
   1  -9  -4    7.15    0.85
   1   9  -4    8.69    0.89
  -1   9   4    7.03    0.98
   0  -9  -4   -0.19    0.32
   0   9   4    0.37    0.41
   0   9  -4    0.00    0.36
  -1  -9  -4    5.44    0.83
   1  -9   4    5.77    0.60
  -1   9  -4    5.63    0.69
   1   9   4    6.64    0.97
  -2  -9  -4   18.49    1.26
   2  -9   4   19.34    1.13
   2   9   4   22.04    1.51
  -2   9  -4   18.78    1.21
  -3  -9  -4    1.21    0.50
   3  -9   4    1.77    0.54
   3   9   4    0.91    0.47
  -4  -9  -4    0.24    0.37
   4  -9   4   -0.13    0.30
   4   9   4    0.09    0.33
  -5  -9  -4    8.36    1.15
   5  -9   4   10.04    1.02
   5   9   4   10.03    1.17
   6  -9   4   11.71    1.21
   6   9   4   13.89    1.37
   7  -9   4    3.77    0.91
   7   9   4    4.33    0.96
   8  -9   4    0.42    0.44
   8   9   4    0.54    0.51
   8 -10  -4    0.49    0.54
   8  10  -4    0.40    0.39
   7 -10  -4    0.00    0.36
   7  10  -4    0.16    0.54
   6 -10  -4    2.02    0.74
   6  10  -4    0.90    0.51
   5 -10  -4   -0.31    0.35
   5  10  -4   -0.20    0.44
   4 -10  -4   -0.07    0.36
   4  10  -4   -0.15    0.43
  -4  10   4   -0.10    0.29
   3 -10  -4    0.32    0.41
   3  10  -4    0.14    0.30
  -3  10   4    0.33    0.40
   2 -10  -4    1.33    0.53
   2  10  -4    1.43    0.55
  -2  10   4    1.61    0.56
   1 -10  -4    0.90    0.43
  -1  10   4    1.23    0.52
   1  10  -4    1.53    0.53
   0 -10  -4    3.91    0.75
   0  10  -4    4.64    0.76
   0  10   4    4.28    0.84
  -1 -10  -4    0.35    0.34
  -1  10  -4    0.81    0.41
   1  10   4    0.53    0.48
  -2 -10  -4   -0.48    0.27
   2  10   4    0.60    0.48
  -3 -10  -4    1.80    0.59
   3 -10   4    1.38    0.47
   3  10   4    1.33    0.53
   4 -10   4    0.11    0.32
   4  10   4    1.02    0.66
   5 -10   4    2.51    0.68
   5  10   4    2.26    0.77
   6 -10   4    0.42    0.43
   6  10   4    0.82    0.52
   7 -10   4    0.96    0.53
   7  10   4    1.26    0.54
   7 -11  -4    1.24    0.63
   7  11  -4    0.46    0.57
   6 -11  -4    3.67    0.93
   6  11  -4    2.57    0.89
   5 -11  -4    5.54    1.07
   5  11  -4    5.72    1.11
   4 -11  -4    0.74    0.51
   4  11  -4    1.20    0.69
   3 -11  -4    3.76    0.81
   3  11  -4    3.69    0.86
  -3  11   4    4.40    0.81
   2 -11  -4   13.71    1.22
  -2  11   4   12.22    1.13
   2  11  -4   10.62    1.13
   1 -11  -4   21.01    1.45
   1  11  -4   17.93    1.36
  -1  11   4   18.12    1.39
   0 -11  -4    0.08    0.32
   0  11  -4   -0.19    0.38
   0  11   4   -0.27    0.37
  -1 -11  -4   16.33    1.28
   1  11   4   13.82    1.35
   2  11   4    1.93    0.71
   3  11   4    4.36    0.98
   4  11   4    0.57    0.50
   5 -11   4    3.85    0.78
   5  11   4    2.60    0.86
   6 -11   4    3.98    0.89
   6  11   4    5.40    1.12
   5 -12  -4    1.31    0.59
   5  12  -4   -0.27    0.34
   4 -12  -4    2.04    0.67
   4  12  -4   -0.34    0.48
   3 -12  -4    4.32    0.91
   3  12  -4    3.37    0.86
   2 -12  -4    0.92    0.44
  -2  12   4    1.05    0.48
   2  12  -4    0.33    0.44
   1 -12  -4   10.80    1.08
  -1  12   4   10.77    1.14
   1  12  -4   11.74    1.17
   0  12  -4    4.02    0.96
   0  12   4    5.17    0.98
   1  12   4    5.02    0.98
   2  12   4    1.08    0.57
   3  12   4    2.09    0.77
   4  12   4    4.42    1.06
   5  12   4    6.56    1.28
   3 -13  -4    0.99    0.53
   3  13  -4    0.80    0.57
   2  13  -4   -0.49    0.41
   1  13  -4    0.02    0.41
  -1  13   4    0.84    0.51
   0  13   4    0.37    0.43
   1  13   4    1.13    0.59
   2  13   4    0.08    0.50
  12   0  -5    0.58    0.35
  11   0  -5    0.07    0.33
 -10   0   5   -0.32    0.27
  10   0  -5    0.11    0.34
   9   0  -5   -0.22    0.27
  -9   0   5    0.04    0.29
  -8   0   5    0.36    0.38
   8   0  -5   -0.15    0.26
   7   0  -5    0.03    0.25
  -7   0   5   -0.27    0.29
  -6   0   5    0.31    0.27
   6   0  -5    0.00    0.22
  -5   0   5   -0.05    0.21
   5   0  -5    0.22    0.20
   4   0  -5    0.25    0.19
  -4   0   5    0.10    0.19
  -3   0   5    0.02    0.13
   3   0  -5   -0.06    0.11
  -2   0   5   -0.14    0.16
   2   0  -5    0.05    0.13
   1   0  -5   -0.07    0.15
  -1   0   5    0.13    0.13
   0   0  -5    0.03    0.18
   0   0   5   -0.03    0.14
   1   0   5    0.11    0.14
  -1   0  -5    0.24    0.19
  -2   0  -5   -0.19    0.18
   2   0   5    0.15    0.13
   3   0   5   -0.11    0.10
  -3   0  -5    0.12    0.19
   4   0   5   -0.20    0.10
  -4   0  -5   -0.03    0.19
  -5   0  -5   -0.26    0.27
   5   0   5   -0.07    0.14
   6   0   5   -0.28    0.13
  -6   0  -5    0.29    0.40
  -7   0  -5    0.10    0.44
  -8   0  -5    0.22    0.50
  -9   0  -5    0.13    0.55
 -10   0  -5    0.15    0.55
 -11   0  -5   -0.18    0.54
  12  -1  -5   11.73    1.26
  12   1  -5   10.39    1.20
  11  -1  -5    0.89    0.50
  11   1  -5    1.00    0.50
 -10  -1   5    0.30    0.37
  10  -1  -5    0.74    0.42
  10   1  -5   -0.47    0.26
  -9  -1   5    2.81    0.65
   9  -1  -5    2.92    0.67
  -9   1   5    2.21    0.57
   9   1  -5    2.39    0.59
  -8  -1   5   15.72    1.15
   8  -1  -5   13.48    1.08
  -8   1   5   14.36    1.04
   8   1  -5   14.68    1.05
   7  -1  -5   35.68    1.63
  -7  -1   5   35.40    1.59
  -7   1   5   34.23    1.48
   7   1  -5   37.84    1.56
   6  -1  -5    2.10    0.47
  -6  -1   5    1.11    0.36
  -6   1   5    1.43    0.41
   6   1  -5    1.51    0.37
  -5  -1   5   36.88    1.43
   5  -1  -5   37.25    1.43
   5   1  -5   39.33    1.31
  -5   1   5   37.42    1.37
   4  -1  -5   45.87    1.49
  -4  -1   5   46.11    1.51
  -4   1   5   45.70    1.44
   4   1  -5   46.93    1.31
   3  -1  -5   77.89    1.89
  -3  -1   5   78.94    1.93
   3   1  -5   77.19    1.62
  -3   1   5   78.49    1.90
  -2  -1   5   19.40    0.82
   2  -1  -5   20.61    0.82
  -2   1   5   20.51    0.84
   2   1  -5   21.86    0.64
  -1  -1   5   43.08    1.16
   1  -1  -5   43.99    1.25
  -1   1   5   45.15    1.25
   1   1  -5   43.69    1.01
   0  -1  -5  175.54    3.21
   0  -1   5  173.85    2.92
   0   1  -5  179.35    2.96
   0   1   5  172.59    3.10
   1  -1   5   17.38    0.58
  -1  -1  -5   18.13    0.82
  -1   1  -5   16.87    0.72
   1   1   5   17.49    0.73
  -2  -1  -5    5.02    0.51
   2  -1   5    4.17    0.28
  -2   1  -5    3.95    0.25
  -2   1  -5    3.67    0.40
   2   1   5    3.96    0.38
   3  -1   5   38.77    1.41
   3  -1   5   38.44    0.88
  -3  -1  -5   38.52    1.43
  -3   1  -5   37.66    0.97
  -3   1  -5   38.26    1.43
   3   1   5   39.35    1.19
   4  -1   5  132.12    2.21
  -4  -1  -5  125.44    3.12
   4  -1   5  128.04    3.11
   4   1   5  127.85    2.61
  -5  -1  -5   22.85    1.32
   5  -1   5   23.41    1.27
   5  -1   5   21.51    0.71
   5   1   5   21.55    0.94
   6  -1   5    2.69    0.64
  -6  -1  -5    1.32    0.54
   6  -1   5    1.37    0.24
   6   1   5    1.84    0.38
  -7  -1  -5    9.27    1.06
   7  -1   5    9.98    1.04
   7   1   5   10.89    0.76
   8  -1   5   18.52    1.46
  -8  -1  -5   16.91    1.46
  -8   1  -5   17.53    1.51
   9  -1   5    1.30    0.57
  -9  -1  -5    3.06    0.87
  -9   1  -5    2.77    0.86
 -10  -1  -5    3.26    0.94
 -10   1  -5    3.23    0.90
 -11  -1  -5   13.12    1.59
 -11   1  -5   15.17    1.70
  12  -2  -5    1.21    0.58
 -11  -2   5    4.50    0.87
  11  -2  -5    4.51    0.96
  11   2  -5    3.96    0.80
  10  -2  -5    3.94    0.89
 -10  -2   5    4.71    0.88
  10   2  -5    5.57    0.91
   9  -2  -5    0.43    0.32
  -9  -2   5    0.09    0.34
   9   2  -5    0.40    0.28
  -9   2   5   -0.36    0.25
  -8  -2   5    6.01    0.90
   8  -2  -5    6.29    0.93
  -8   2   5    4.09    0.67
   8   2  -5    6.20    0.68
  -7  -2   5   26.08    1.41
   7  -2  -5   26.62    1.46
  -7   2   5   26.01    1.26
   7   2  -5   25.52    1.25
   6  -2  -5   60.54    2.11
  -6  -2   5   63.43    2.12
  -6   2   5   62.09    1.92
   6   2  -5   63.62    1.84
   5  -2  -5    1.41    0.39
  -5  -2   5    1.55    0.43
   5   2  -5    1.51    0.30
  -5   2   5    1.85    0.39
   5   2  -5    1.79    0.45
   4  -2  -5    2.05    0.43
  -4  -2   5    1.80    0.42
   4   2  -5    1.71    0.27
   4   2  -5    2.04    0.43
  -4   2   5    1.60    0.37
  -3  -2   5  261.03    4.70
   3  -2  -5  273.97    4.80
  -3   2   5  269.36    4.63
   3   2  -5  269.41    4.06
   3   2  -5  270.53    4.73
  -2  -2   5  113.07    1.82
   2  -2  -5  119.53    2.53
  -2  -2   5  112.52    2.40
  -2   2   5  119.25    2.47
   2   2  -5  117.31    1.81
   2   2  -5  113.31    2.41
  -1  -2   5   35.39    1.07
   1  -2  -5   36.29    1.23
  -1  -2   5   37.45    0.76
  -1   2   5   37.74    1.19
   1   2  -5   36.40    0.77
   0  -2   5    1.13    0.22
   0  -2  -5    0.95    0.31
   0   2   5    0.85    0.26
   0   2  -5    1.06    0.20
   1  -2   5   13.60    0.63
  -1  -2  -5   14.40    0.79
   1  -2   5   14.06    0.49
  -1   2  -5   13.56    0.64
   1   2   5   14.20    0.73
   2  -2   5    9.48    0.61
  -2  -2  -5    9.61    0.68
   2  -2   5    9.34    0.34
   2   2   5    9.59    0.60
  -2   2  -5    9.44    0.33
   3  -2   5   33.54    0.58
   3  -2   5   33.66    1.32
  -3  -2  -5   32.99    1.37
  -3   2  -5   35.91    0.60
   3   2   5   35.19    1.24
  -4  -2  -5    9.63    0.82
   4  -2   5    7.63    0.71
   4   2   5    7.31    0.60
  -5  -2  -5   27.05    1.41
   5  -2   5   24.38    1.35
   5   2   5   27.13    1.17
  -5   2  -5   23.88    0.46
  -5   2  -5   25.49    0.53
   6  -2   5   40.27    1.86
  -6  -2  -5   39.37    1.88
   6   2   5   37.32    1.47
   7  -2   5    1.20    0.53
  -7  -2  -5    0.86    0.54
   7   2   5    2.77    0.51
  -8  -2  -5    3.16    0.84
   8  -2   5    3.39    0.79
   8   2   5    4.37    0.64
   9  -2   5   28.66    1.87
  -9  -2  -5   25.06    1.81
 -10  -2  -5   10.99    1.62
  10  -2   5   10.55    1.56
 -10   2  -5   10.76    1.34
 -11  -2  -5    2.10    0.91
  11  -2   5    0.73    0.44
 -11   2  -5    1.78    0.74
  11  -3  -5   -0.04    0.33
 -11  -3   5    0.72    0.46
 -10  -3   5    1.26    0.49
 -10  -3   5   -0.25    0.49
  10  -3  -5   -0.19    0.35
  10   3  -5   -0.22    0.24
  -9  -3   5   -0.08    0.33
   9  -3  -5    0.18    0.37
   9   3  -5   -0.54    0.15
   8  -3  -5    6.53    0.81
  -8  -3   5    6.65    0.80
  -8   3   5    8.39    0.80
   8   3  -5    7.75    0.76
   7  -3  -5    1.41    0.50
  -7  -3   5    0.88    0.44
   7   3  -5    1.84    0.42
   7   3  -5    1.25    0.46
  -7   3   5    1.34    0.41
   6  -3  -5    0.73    0.37
  -6   3   5    0.80    0.34
   6   3  -5    0.92    0.28
   6   3  -5    0.64    0.38
   5  -3  -5   10.73    0.84
   5   3  -5   10.28    0.60
   5   3  -5   10.51    0.84
  -5   3   5   10.32    0.74
   4  -3  -5   29.56    1.32
  -4   3   5   28.22    1.15
   4   3  -5   29.41    0.86
   4   3  -5   27.41    1.23
   3  -3  -5   26.73    1.17
   3   3  -5   24.90    1.10
  -3   3   5   24.52    1.04
   3   3  -5   26.99    0.61
   2  -3  -5   -0.08    0.20
   2   3  -5    0.19    0.20
  -2   3   5    0.15    0.22
   1  -3  -5   26.68    1.11
  -1   3   5   28.83    1.10
   1   3  -5   27.46    0.98
   1   3  -5   28.06    0.56
   1   3  -5   29.20    0.55
   0  -3   5   44.12    1.03
   0  -3   5   46.27    1.19
   0  -3  -5   44.46    1.46
   0   3  -5   45.10    1.18
   0   3   5   44.67    1.42
  -1  -3  -5   14.15    0.85
   1  -3   5   15.96    0.56
   1  -3   5   15.38    0.69
   1   3   5   15.09    0.82
   2  -3   5   32.89    1.18
   2  -3   5   32.72    0.71
   2  -3   5   33.37    0.72
  -2  -3  -5   32.27    1.34
   2   3   5   31.11    1.24
  -3  -3  -5    1.81    0.46
   3  -3   5    1.52    0.38
   3   3   5    2.22    0.42
  -4  -3  -5    3.74    0.67
   4  -3   5    4.47    0.65
   4   3   5    4.55    0.54
   5  -3   5   -0.43    0.15
  -5  -3  -5   -0.03    0.38
   5   3   5    0.31    0.24
  -6  -3  -5    5.31    0.89
   6  -3   5    6.75    0.96
   6   3   5    5.81    0.65
   7  -3   5    0.24    0.39
  -7  -3  -5    0.02    0.33
   7   3   5    0.29    0.28
  -8  -3  -5   -0.28    0.40
   8  -3   5   -0.24    0.23
   8   3   5    0.12    0.28
  -9  -3  -5    1.11    0.64
   9  -3   5    1.03    0.56
 -10  -3  -5    0.33    0.59
  10  -3   5    0.99    0.57
 -11  -4   5    3.88    0.85
  11  -4  -5    3.94    0.93
  10  -4  -5    2.35    0.68
 -10  -4   5    3.27    0.85
   9  -4  -5   31.07    1.93
  -9  -4   5   28.03    1.73
   9   4  -5   31.91    1.84
  -8  -4   5    0.64    0.36
   8  -4  -5    1.24    0.50
   8   4  -5    0.43    0.44
   7  -4  -5    0.36    0.39
  -7  -4   5    0.47    0.32
   7   4  -5    0.16    0.35
  -7   4   5    0.37    0.33
  -6  -4   5   23.91    1.02
   6  -4  -5   23.58    1.38
  -6   4   5   24.26    1.18
   6   4  -5   22.47    1.34
  -5  -4   5   51.14    1.37
   5  -4  -5   50.23    1.96
  -5   4   5   50.99    1.69
   5   4  -5   51.52    1.90
  -4  -4   5    1.91    0.24
   4  -4  -5    2.21    0.49
   4   4  -5    1.59    0.43
  -4   4   5    1.96    0.42
  -3  -4   5    4.43    0.16
   3  -4  -5    5.54    0.61
  -3  -4   5    4.36    0.14
  -3   4   5    4.05    0.55
   3   4  -5    4.27    0.50
   2  -4  -5  154.11    3.39
   2   4  -5  152.16    3.20
  -2   4   5  154.51    3.20
   1  -4  -5   70.96    2.05
   1   4  -5   74.39    1.20
  -1   4   5   72.82    1.98
   1   4  -5   75.39    1.88
   0  -4   5    0.21    0.12
   0  -4  -5    0.42    0.30
   0   4  -5    0.03    0.14
   0   4   5    0.60    0.28
   1  -4   5   56.32    1.47
  -1  -4  -5   57.26    1.83
  -1   4  -5   55.47    1.32
   1   4   5   54.60    1.75
  -2  -4  -5  136.04    3.18
   2  -4   5  132.22    2.86
   2  -4   5  135.09    2.24
   2   4   5  136.89    3.13
   3  -4   5   71.01    2.07
  -3  -4  -5   69.41    2.21
   3   4   5   69.64    2.12
   4  -4   5    0.94    0.38
  -4  -4  -5    0.78    0.43
   4   4   5    0.24    0.27
  -5  -4  -5   21.97    1.38
   5  -4   5   22.60    1.34
   5   4   5   25.64    1.32
  -6  -4  -5   21.03    1.45
   6  -4   5   22.02    1.44
   6   4   5   21.90    1.27
  -7  -4  -5    7.48    1.12
   7  -4   5   10.14    1.09
   7   4   5    8.77    0.87
  -8  -4  -5    8.69    1.29
   8  -4   5    6.79    1.14
   8   4   5    8.91    0.90
   9  -4   5    7.42    1.27
  -9  -4  -5    8.06    1.32
   9   4   5   11.30    1.01
  10  -4   5   13.45    1.43
 -11  -5   5    7.15    1.22
  11  -5  -5    8.91    1.42
 -10  -5   5    0.18    0.47
  10  -5  -5    0.67    0.54
  10   5  -5    0.21    0.44
   9  -5  -5    3.16    0.78
   9   5  -5    2.80    0.75
   8  -5  -5   10.41    1.09
   8   5  -5   14.14    1.22
   7  -5  -5    7.74    0.97
   7   5  -5    4.93    0.86
  -7   5   5    5.99    0.70
   6  -5  -5    6.17    0.93
  -6  -5   5    5.85    0.54
  -6   5   5    6.37    0.69
   6   5  -5    6.56    0.77
   5  -5  -5   12.82    1.04
  -5  -5   5   12.84    0.63
  -5   5   5   13.99    0.92
   5   5  -5   10.44    0.91
  -4  -5   5   75.44    1.43
   4  -5  -5   74.93    2.45
   4   5  -5   75.52    2.36
  -4   5   5   78.75    2.17
   3  -5  -5   48.88    1.83
   3   5  -5   47.19    1.74
  -3   5   5   50.84    1.67
   2  -5  -5   22.77    1.20
   2   5  -5   20.78    1.06
  -2   5   5   23.69    1.11
   1  -5  -5   44.65    1.65
  -1  -5   5   45.87    0.94
  -1   5   5   45.99    1.62
   1   5  -5   45.06    1.48
   0  -5   5   43.34    1.13
   0  -5  -5   43.30    1.63
   0   5  -5   45.17    1.37
   0   5   5   42.55    1.59
  -1  -5  -5   41.77    1.62
   1  -5   5   42.11    1.29
   1   5   5   39.95    1.59
  -1   5  -5   43.30    1.23
  -2  -5  -5   35.85    1.55
   2  -5   5   36.10    1.33
  -2   5  -5   36.58    0.99
   2   5   5   38.29    1.57
   3  -5   5   13.46    0.90
   3  -5   5   14.16    0.42
   3  -5   5   14.42    0.44
  -3  -5  -5   13.14    1.00
   3   5   5   13.70    0.98
  -4  -5  -5    3.68    0.69
   4  -5   5    3.54    0.64
   4   5   5    2.41    0.52
  -5  -5  -5    1.40    0.54
   5  -5   5    1.12    0.47
   5   5   5    1.35    0.48
   6  -5   5    5.03    0.88
  -6  -5  -5    6.19    0.99
   6   5   5    4.42    0.77
  -7  -5  -5   12.81    1.28
   7  -5   5   14.39    1.24
   7   5   5   13.53    1.11
   8  -5   5   16.78    1.50
  -8  -5  -5   18.84    1.57
   8   5   5   16.61    1.28
  -9  -5  -5   18.70    1.66
   9  -5   5   15.46    1.52
   9   5   5   16.88    1.32
  10  -5   5    0.16    0.52
 -10  -5  -5    0.72    0.65
  10  -6  -5    0.58    0.47
  10   6  -5    0.72    0.47
   9  -6  -5    8.84    1.36
   9   6  -5    7.14    1.12
   8  -6  -5    0.87    0.52
   8   6  -5    0.55    0.44
   7  -6  -5    3.13    0.75
   7   6  -5    3.20    0.76
   6  -6  -5    5.74    0.92
   6   6  -5    7.40    0.85
  -6   6   5    7.65    0.75
   5  -6  -5    0.34    0.38
   5   6  -5    0.33    0.42
  -5   6   5    0.23    0.29
   4  -6  -5    1.97    0.57
  -4   6   5    2.14    0.48
   4   6  -5    2.10    0.57
   3  -6  -5   15.72    1.12
   3   6  -5   14.90    1.03
  -3   6   5   13.89    0.93
  -2  -6   5    0.78    0.09
   2  -6  -5    0.51    0.38
   2   6  -5    1.08    0.38
   2   6  -5    1.13    0.10
  -2   6   5    1.11    0.39
   1  -6  -5    0.96    0.41
  -1  -6   5    1.08    0.19
  -1   6   5    1.07    0.39
   1   6  -5    0.92    0.34
   0  -6  -5    0.27    0.32
   0  -6   5    0.22    0.16
   0   6  -5    0.44    0.25
   0   6   5    0.18    0.32
   1  -6   5    0.49    0.23
  -1  -6  -5    0.48    0.36
   1   6   5    0.77    0.33
  -1   6  -5    0.48    0.21
  -2  -6  -5    1.73    0.53
   2  -6   5    0.73    0.28
   2   6   5    0.58    0.40
  -2   6  -5    1.12    0.25
   3  -6   5    0.06    0.24
  -3  -6  -5    0.38    0.40
  -3   6  -5    0.13    0.13
   3   6   5   -0.43    0.26
  -4  -6  -5    0.80    0.47
   4  -6   5    0.02    0.30
   4   6   5    0.50    0.34
  -5  -6  -5    0.61    0.54
   5  -6   5    1.02    0.48
   5   6   5    0.93    0.47
  -6  -6  -5    3.51    0.80
   6  -6   5    4.26    0.86
   6   6   5    4.71    0.82
   7  -6   5    3.36    0.83
  -7  -6  -5    1.52    0.73
   7   6   5    3.20    0.69
  -8  -6  -5   -0.37    0.45
   8  -6   5   -0.02    0.48
   8   6   5    0.13    0.38
   9  -6   5   -0.51    0.34
  -9  -6  -5    0.31    0.62
   9   6   5    0.98    0.46
  10  -6   5    0.81    0.59
  10  -7  -5    8.14    1.39
  10   7  -5    9.72    1.42
   9  -7  -5    2.72    0.89
   9   7  -5    1.72    0.72
   8  -7  -5   11.09    1.28
   8   7  -5   15.17    1.38
   7  -7  -5    6.55    1.08
   7   7  -5    7.97    1.19
   6  -7  -5    3.77    0.81
  -6   7   5    4.13    0.65
   6   7  -5    3.55    0.81
   5  -7  -5    7.69    0.97
   5   7  -5    8.18    0.90
  -5   7   5    7.26    0.79
   4  -7  -5   47.28    2.08
  -4   7   5   45.56    1.77
   4   7  -5   44.65    1.94
   3  -7  -5   21.56    1.34
  -3   7   5   24.30    1.27
   3   7  -5   24.19    1.36
   2  -7  -5   20.23    1.29
   2   7  -5   21.53    1.22
  -2   7   5   20.34    1.19
  -1  -7   5   22.19    0.75
   1  -7  -5   25.31    1.35
  -1   7   5   21.53    1.25
   1   7  -5   24.38    1.22
   0  -7   5   37.99    1.19
   0  -7  -5   36.83    1.66
   0   7   5   38.21    1.71
   0   7  -5   35.75    1.41
   1  -7   5   40.63    1.41
  -1  -7  -5   40.03    1.74
   1   7   5   43.46    1.87
  -1   7  -5   40.21    1.39
   2  -7   5    4.18    0.61
  -2  -7  -5    3.63    0.69
   2   7   5    3.02    0.69
  -2   7  -5    3.47    0.40
   3  -7   5   21.34    1.19
  -3  -7  -5   19.96    1.33
   3   7   5   22.13    1.41
   4  -7   5   22.77    1.36
  -4  -7  -5   25.64    1.52
   4   7   5   26.59    1.59
   5  -7   5   10.71    1.03
  -5  -7  -5    9.87    1.05
   5   7   5   10.52    1.07
  -6  -7  -5    0.74    0.51
   6  -7   5    0.33    0.43
   6   7   5   -0.31    0.33
  -7  -7  -5   18.86    1.51
   7  -7   5   18.99    1.53
   7   7   5   19.04    1.47
  -8  -7  -5   15.21    1.47
   8  -7   5   15.21    1.44
   8   7   5   16.67    1.44
   9  -7   5    3.47    0.89
  -9  -7  -5    2.66    0.83
   9   7   5    3.37    0.80
   9  -8  -5    2.64    0.87
   9   8  -5    3.16    0.80
   8  -8  -5   -0.51    0.40
   8   8  -5    0.39    0.60
   7  -8  -5    2.83    0.78
   7   8  -5    2.36    0.78
   6  -8  -5    1.26    0.57
   6   8  -5    1.39    0.63
   5  -8  -5   10.52    1.15
  -5   8   5    9.99    0.87
   5   8  -5    9.86    1.02
   4  -8  -5   -0.04    0.27
  -4   8   5    0.25    0.34
   4   8  -5    0.11    0.33
   3  -8  -5    8.90    0.98
   3   8  -5    6.74    0.95
  -3   8   5    6.00    0.83
   2  -8  -5   31.36    1.66
   2   8  -5   31.24    1.54
  -2   8   5   32.64    1.58
   1  -8  -5    0.89    0.50
  -1   8   5    1.24    0.48
   1   8  -5    0.88    0.40
   0  -8   5    0.36    0.20
   0  -8  -5    0.09    0.36
   0   8   5    0.25    0.41
   0   8  -5    0.70    0.34
   1  -8   5    0.77    0.30
  -1  -8  -5    0.70    0.46
   1   8   5   -0.03    0.28
  -1   8  -5    0.50    0.29
   2  -8   5   32.43    1.43
  -2  -8  -5   31.96    1.64
  -2   8  -5   32.08    1.23
   2   8   5   28.91    1.67
   3  -8   5    3.10    0.58
  -3  -8  -5    3.34    0.76
   3   8   5    2.89    0.69
  -4  -8  -5    0.33    0.46
   4  -8   5   -0.05    0.30
   4   8   5    0.11    0.31
   5  -8   5    3.96    0.79
  -5  -8  -5    3.53    0.80
   5   8   5    4.33    0.90
   6  -8   5    1.19    0.60
  -6  -8  -5    0.36    0.47
   6   8   5    1.28    0.55
  -7  -8  -5    6.20    1.11
   7  -8   5    3.55    0.88
   7   8   5    5.43    1.00
   8  -8   5    1.15    0.56
   8   8   5    2.80    0.76
   9  -9  -5   -0.14    0.50
   9   9  -5   -0.30    0.42
   8  -9  -5    3.07    0.89
   8   9  -5    2.79    0.89
   7  -9  -5    7.31    1.25
   7   9  -5    8.20    1.27
   6  -9  -5    2.04    0.68
   6   9  -5    1.29    0.66
   5  -9  -5    1.70    0.60
   5   9  -5    1.01    0.58
  -5   9   5    1.71    0.55
   4  -9  -5    0.89    0.53
   4   9  -5   -0.23    0.39
  -4   9   5    1.11    0.45
   3  -9  -5   -0.22    0.30
   3   9  -5    0.00    0.28
  -3   9   5    0.42    0.36
   2  -9  -5    8.23    0.90
  -2   9   5    9.19    0.94
   2   9  -5    6.96    0.97
   1  -9  -5    9.19    0.99
   1   9  -5   10.05    0.96
  -1   9   5    8.70    0.95
   0  -9  -5   17.39    1.26
   0   9   5   17.85    1.33
   0   9  -5   17.39    1.14
  -1  -9  -5    9.11    0.95
   1   9   5    8.52    0.99
  -1   9  -5    7.29    0.71
  -2  -9  -5    3.41    0.76
   2  -9   5    2.63    0.53
   2   9   5    3.85    0.81
   3  -9   5    0.98    0.40
  -3  -9  -5    0.03    0.36
   3   9   5    0.30    0.45
  -4  -9  -5    1.80    0.65
   4  -9   5    3.13    0.69
   4   9   5    2.77    0.74
   5  -9   5    3.08    0.80
  -5  -9  -5    3.01    0.78
   5   9   5    2.01    0.63
   6  -9   5   -0.12    0.35
  -6  -9  -5    0.05    0.43
   6   9   5   -0.10    0.31
   7  -9   5    3.62    0.94
   7   9   5    1.90    0.71
   8  -9   5    0.91    0.42
   8   9   5    1.75    0.63
   8 -10  -5    0.65    0.49
   8  10  -5    1.18    0.53
   7 -10  -5    2.66    0.79
   7  10  -5    1.51    0.74
   6 -10  -5    9.10    1.37
   6  10  -5    4.70    1.04
   5 -10  -5    6.28    1.14
   5  10  -5    6.32    1.13
   4 -10  -5    0.97    0.56
  -4  10   5    1.32    0.49
   4  10  -5    0.70    0.58
   3 -10  -5    8.21    1.02
  -3  10   5    7.43    0.90
   3  10  -5    9.12    1.05
   2 -10  -5   10.40    1.09
   2  10  -5    8.44    0.97
  -2  10   5    8.62    0.97
   1 -10  -5   21.15    1.44
  -1  10   5   23.98    1.53
   1  10  -5   20.11    1.34
   0 -10  -5    1.22    0.49
   0  10   5    0.75    0.41
   0  10  -5    0.48    0.39
  -1 -10  -5    3.76    0.76
   1  10   5    4.52    0.92
  -1  10  -5    3.89    0.69
  -2 -10  -5   14.62    1.25
   2  10   5   13.80    1.31
  -3 -10  -5    4.36    0.80
   3  10   5    4.58    0.95
  -4 -10  -5   -0.01    0.45
   4 -10   5    0.25    0.30
   4  10   5    0.66    0.59
   5 -10   5    3.75    0.80
   5  10   5    7.49    1.30
   6 -10   5   10.98    1.20
   6  10   5   12.98    1.40
   7 -10   5    3.46    0.94
   7  10   5    4.29    0.99
   7 -11  -5    0.82    0.60
   7  11  -5    0.18    0.55
   6 -11  -5    2.62    0.73
   6  11  -5    0.72    0.65
   5 -11  -5    0.05    0.41
   5  11  -5   -0.40    0.47
   4 -11  -5    1.12    0.52
   4  11  -5    1.63    0.66
   3 -11  -5   -0.11    0.43
   3  11  -5    0.32    0.45
  -3  11   5   -0.24    0.36
   2 -11  -5   -0.28    0.32
  -2  11   5    0.13    0.37
   2  11  -5    0.16    0.44
   1 -11  -5    6.02    0.99
   1  11  -5    5.79    0.93
  -1  11   5    4.17    0.83
   0 -11  -5    0.67    0.43
   0  11   5    0.06    0.43
   0  11  -5    0.72    0.42
  -1 -11  -5    7.37    0.93
   1  11   5    7.61    1.13
  -2 -11  -5    1.94    0.63
   2  11   5    0.55    0.49
   3  11   5    0.13    0.50
   4  11   5    2.21    0.77
   5  11   5    0.51    0.44
   6 -11   5   -0.15    0.72
   6  11   5    0.58    0.51
   5 -12  -5    3.72    0.96
   5  12  -5    3.44    0.98
   4 -12  -5    0.76    0.50
   4  12  -5    1.93    0.79
   3 -12  -5    0.72    0.46
   3  12  -5    0.04    0.46
  -3  12   5    0.06    0.43
   2 -12  -5    1.16    0.49
  -2  12   5    0.79    0.49
   2  12  -5    0.76    0.52
   1 -12  -5    6.74    1.09
  -1  12   5    4.70    0.95
   1  12  -5    5.25    0.96
   0 -12  -5    0.06    0.37
   0  12   5    0.96    0.51
   1  12   5    4.58    0.98
   2  12   5    2.52    0.79
   3  12   5    2.59    0.83
   4  12   5    0.55    0.50
   3 -13  -5    3.19    0.78
   3  13  -5    2.89    0.87
   2 -13  -5    0.36    0.87
   2  13  -5    0.38    0.49
  -2  13   5    0.90    0.45
  -1  13   5    0.19    0.48
   0  13   5    4.64    1.00
   1  13   5    1.93    0.76
   2  13   5    1.03    0.69
  12   0  -6    3.40    0.87
  11   0  -6   25.26    1.68
 -10   0   6    6.84    1.03
  10   0  -6    7.58    0.92
  -9   0   6   10.27    1.02
   9   0  -6   10.45    1.01
   8   0  -6   40.34    1.79
  -8   0   6   42.35    1.82
   7   0  -6   71.54    2.29
  -7   0   6   68.92    2.28
   6   0  -6   43.63    1.61
  -6   0   6   44.75    1.69
   5   0  -6   35.81    1.33
  -5   0   6   34.28    1.38
   4   0  -6  334.45    5.53
  -4   0   6  334.34    5.72
  -3   0   6   49.24    1.48
   3   0  -6   47.89    1.33
  -2   0   6    1.97    0.36
   2   0  -6    1.96    0.32
  -1   0   6  107.98    2.22
   1   0  -6  102.49    2.13
   0   0   6  489.73    7.23
   0   0  -6  477.89    7.31
   1   0   6  184.19    3.21
  -1   0  -6  188.44    3.50
   2   0   6   29.72    0.94
  -2   0  -6   28.61    1.17
   3   0   6   85.98    1.84
  -3   0  -6   87.97    2.36
  -4   0  -6   56.45    1.98
   4   0   6   53.78    1.38
   5   0   6   39.85    1.20
  -5   0  -6   38.12    1.71
   6   0   6    0.29    0.20
  -6   0  -6    0.89    0.49
  -7   0  -6   13.74    1.27
  -8   0  -6   10.07    1.21
  -9   0  -6    8.03    1.32
 -10   0  -6    0.60    0.66
 -11   0  -6   10.82    1.75
  12  -1  -6    1.03    0.39
  12   1  -6    0.27    0.31
  11  -1  -6    3.41    0.83
  11   1  -6    3.72    0.81
 -10  -1   6    6.41    1.01
  10  -1  -6    7.85    0.94
  10   1  -6    6.35    0.98
  -9  -1   6    6.67    0.96
   9  -1  -6    7.48    0.87
   9   1  -6    6.73    0.96
  -9   1   6    6.96    0.85
  -8  -1   6    1.03    0.48
   8  -1  -6    1.40    0.47
  -8   1   6    1.51    0.55
   8   1  -6    1.58    0.47
  -7  -1   6    0.40    0.36
   7  -1  -6    0.43    0.30
   7   1  -6    0.56    0.31
  -7   1   6   -0.08    0.30
   6  -1  -6    6.41    0.68
  -6  -1   6    7.56    0.76
   6   1  -6    9.72    0.72
  -6   1   6    8.52    0.74
   5  -1  -6   -0.24    0.18
  -5  -1   6    0.28    0.28
   5   1  -6    0.38    0.19
  -5   1   6   -0.22    0.19
   4  -1  -6   83.24    2.12
  -4  -1   6   76.56    2.12
   4   1  -6   81.44    1.86
  -4   1   6   80.53    2.11
   3  -1  -6   38.21    1.28
  -3  -1   6   39.00    1.32
   3   1  -6   39.94    1.07
  -3   1   6   43.04    1.38
  -2  -1   6    0.53    0.21
   2  -1  -6    0.19    0.20
  -2   1   6    0.77    0.28
   2   1  -6    0.19    0.13
  -1  -1   6    7.24    0.47
   1  -1  -6    8.60    0.59
   1   1  -6    8.46    0.45
  -1   1   6    7.28    0.51
   0  -1   6    8.94    0.49
   0  -1  -6    9.18    0.63
   0   1   6    9.25    0.58
   0   1  -6    8.89    0.52
   1  -1   6    3.55    0.31
  -1  -1  -6    3.59    0.42
   1   1   6    3.73    0.39
  -1   1  -6    3.47    0.39
  -2  -1  -6   48.05    1.59
   2  -1   6   47.06    1.12
   2   1   6   47.73    1.37
  -2   1  -6   49.87    1.54
  -3  -1  -6   24.03    1.19
   3  -1   6   23.56    0.72
  -3   1  -6   25.34    1.17
   3   1   6   25.56    0.97
   4  -1   6    7.20    0.72
   4  -1   6    7.39    0.39
  -4  -1  -6    7.65    0.73
   4   1   6    6.96    0.52
  -4   1  -6    6.94    0.70
  -5  -1  -6    3.11    0.67
   5  -1   6    2.63    0.27
   5  -1   6    2.75    0.62
   5   1   6    3.05    0.45
  -5   1  -6    3.49    0.66
   6  -1   6   18.14    1.29
  -6  -1  -6   19.36    1.37
   6   1   6   16.88    0.91
  -6   1  -6   16.15    1.23
  -7  -1  -6    0.88    0.48
   7  -1   6    0.92    0.54
  -7   1  -6    0.38    0.46
   7   1   6    0.67    0.27
  -8  -1  -6   10.24    1.22
  -8   1  -6    7.80    1.21
  -9  -1  -6    7.07    1.27
  -9   1  -6    7.33    1.30
 -10  -1  -6    3.09    0.94
 -10   1  -6    1.86    0.81
  12  -2  -6    0.97    0.47
 -11  -2   6    4.35    0.90
  11  -2  -6    5.76    1.03
 -10  -2   6    0.29    0.42
  10  -2  -6   -0.11    0.19
  10   2  -6    0.52    0.27
  -9  -2   6   -0.76    0.23
   9  -2  -6    0.02    0.31
   9   2  -6   -0.36    0.21
  -9   2   6   -0.39    0.28
   8  -2  -6   18.52    1.30
  -8  -2   6   19.24    1.33
  -8   2   6   18.98    1.18
   8   2  -6   17.58    1.10
   7  -2  -6    9.66    0.91
  -7  -2   6    9.41    0.91
   7   2  -6    8.85    0.75
  -7   2   6    9.96    0.84
  -6  -2   6    0.05    0.20
   6  -2  -6   -0.11    0.25
   6   2  -6   -0.02    0.15
  -6   2   6   -0.14    0.23
   5  -2  -6    0.13    0.25
  -5  -2   6    0.56    0.28
  -5   2   6    0.24    0.25
   5   2  -6    0.52    0.21
   4  -2  -6   60.87    1.87
  -4  -2   6   57.41    1.82
   4   2  -6   59.74    1.42
  -4   2   6   58.89    1.78
  -3  -2   6  104.49    2.46
   3  -2  -6  102.97    2.48
  -3   2   6  103.39    2.42
   3   2  -6  103.60    1.86
   2  -2  -6   68.64    1.87
  -2  -2   6   69.91    1.79
  -2   2   6   71.84    1.86
   2   2  -6   67.76    1.26
  -1  -2   6   19.09    0.80
   1  -2  -6   18.59    0.91
  -1   2   6   19.53    0.89
   1   2  -6   18.43    0.59
   0  -2   6    4.91    0.37
   0  -2  -6    5.69    0.56
   0   2   6    4.84    0.46
   0   2  -6    5.00    0.37
   1  -2   6    2.53    0.25
  -1  -2  -6    2.47    0.44
  -1   2  -6    2.60    0.38
   1   2   6    2.04    0.37
   2  -2   6    5.39    0.31
  -2  -2  -6    4.56    0.56
   2  -2   6    5.04    0.49
   2   2   6    5.14    0.47
  -2   2  -6    5.07    0.51
  -2   2  -6    5.14    0.33
   3  -2   6   80.36    1.37
   3  -2   6   79.17    2.22
  -3  -2  -6   83.46    2.40
  -3   2  -6   82.27    1.39
   3   2   6   82.24    2.10
   4  -2   6   92.70    2.61
  -4  -2  -6   86.58    2.62
   4  -2   6   91.43    1.41
  -4   2  -6   95.43    1.42
   4   2   6   87.49    2.27
   5  -2   6   44.10    1.84
  -5  -2  -6   42.98    1.89
   5   2   6   45.16    1.56
   6  -2   6    8.55    0.94
  -6  -2  -6    8.77    1.00
   6   2   6    9.59    0.75
  -7  -2  -6    0.72    0.46
   7  -2   6    2.36    0.65
   7   2   6    2.84    0.50
  -8  -2  -6    2.30    0.76
   8  -2   6    0.60    0.44
  -8   2  -6    1.54    0.60
   9  -2   6    1.93    0.70
  -9  -2  -6    2.66    0.79
  -9   2  -6    2.93    0.98
 -10  -2  -6    2.52    0.88
 -10   2  -6    3.38    1.01
 -11  -3   6    0.54    0.43
  11  -3  -6    0.66    0.45
 -10  -3   6   23.45    1.65
  10  -3  -6   24.00    1.72
  -9  -3   6   23.22    1.57
   9  -3  -6   20.87    1.52
   9   3  -6   22.46    1.31
  -8  -3   6    2.60    0.67
   8  -3  -6    2.25    0.63
  -8   3   6    1.93    0.52
   8   3  -6    3.10    0.59
  -7  -3   6    7.10    0.86
   7  -3  -6    6.61    0.82
  -7   3   6    6.79    0.77
   7   3  -6    6.25    0.60
  -6  -3   6   41.24    1.77
   6  -3  -6   37.14    1.71
   6   3  -6   36.25    1.64
  -6   3   6   40.55    1.58
   6   3  -6   40.74    1.35
   5  -3  -6  131.06    3.29
  -5  -3   6  128.61    3.22
   5   3  -6  126.64    3.19
  -5   3   6  124.90    2.98
   5   3  -6  129.82    2.53
   4  -3  -6   43.25    1.65
   4   3  -6   45.76    1.65
   4   3  -6   44.68    1.07
  -4   3   6   45.14    1.56
  -3  -3   6   50.52    0.96
   3  -3  -6   51.53    1.73
  -3   3   6   51.71    1.63
   3   3  -6   48.89    1.62
   3   3  -6   51.04    0.93
  -2  -3   6   89.59    2.19
   2  -3  -6   88.44    2.32
   2   3  -6   90.54    2.19
  -2   3   6   90.25    2.24
  -1  -3   6   55.44    1.51
   1  -3  -6   56.50    1.74
   1   3  -6   55.64    1.05
  -1   3   6   53.36    1.64
   0  -3   6   -0.12    0.12
   0  -3  -6    0.13    0.27
   0   3   6    0.04    0.21
   0   3  -6    0.10    0.13
   1  -3   6   85.02    1.68
  -1  -3  -6   86.17    2.32
   1  -3   6   80.54    1.87
   1   3   6   81.42    2.16
  -2  -3  -6  204.05    4.22
   2  -3   6  209.65    3.15
   2  -3   6  202.41    3.87
   2  -3   6  200.89    3.13
   2   3   6  207.41    4.05
  -3  -3  -6   59.52    2.02
   3  -3   6   61.76    1.91
   3   3   6   57.01    1.84
  -4  -3  -6    0.08    0.32
   4  -3   6    0.06    0.27
   4   3   6    0.18    0.25
  -5  -3  -6   34.48    1.73
   5  -3   6   32.16    1.59
   5   3   6   34.35    1.45
   6  -3   6   32.70    1.72
  -6  -3  -6   34.47    1.84
   6   3   6   34.81    1.52
  -7  -3  -6   10.84    1.17
   7  -3   6   10.70    1.12
   7   3   6    9.91    0.85
  -8  -3  -6    0.24    0.49
   8  -3   6    0.22    0.36
   8   3   6    0.04    0.23
  -9  -3  -6    6.49    1.25
   9  -3   6    6.44    1.17
 -10  -3  -6    8.78    1.51
  10  -3   6    8.05    1.36
 -10   3  -6    8.39    1.56
  11  -4  -6    1.38    0.58
 -11  -4   6    1.14    0.59
 -10  -4   6   -0.20    0.39
  10  -4  -6    0.19    0.29
  -9  -4   6    1.20    0.57
   9  -4  -6    0.77    0.45
   8  -4  -6    1.16    0.43
  -8  -4   6    0.81    0.51
   8   4  -6    1.90    0.60
  -8   4   6    1.69    0.49
   7  -4  -6    3.25    0.72
  -7  -4   6    4.67    0.58
  -7   4   6    3.24    0.62
   7   4  -6    4.19    0.78
  -6  -4   6    0.99    0.28
   6  -4  -6    0.28    0.28
  -6   4   6    1.17    0.43
   6   4  -6   -0.03    0.33
  -5  -4   6    0.33    0.17
   5  -4  -6   -0.08    0.26
  -5   4   6    0.64    0.32
   5   4  -6    0.49    0.30
  -4  -4   6   12.37    0.45
   4  -4  -6   12.03    0.93
  -4   4   6   11.82    0.83
   4   4  -6   12.43    0.91
   3  -4  -6   18.72    1.07
  -3   4   6   18.39    0.99
   3   4  -6   16.54    0.96
   2  -4  -6   20.50    1.11
   2   4  -6   20.84    1.02
  -2   4   6   19.72    1.03
   1  -4  -6    4.76    0.66
  -1   4   6    4.77    0.52
   1   4  -6    4.65    0.47
   1   4  -6    4.71    0.23
   1   4  -6    5.26    0.22
   0  -4   6   24.15    0.77
   0  -4  -6   25.90    1.23
   0   4   6   23.84    1.14
   0   4  -6   24.91    0.93
   1  -4   6   18.90    0.82
   1  -4   6   20.12    0.74
  -1  -4  -6   18.97    1.10
   1   4   6   20.30    1.07
   2  -4   6    0.97    0.31
  -2  -4  -6    0.51    0.33
   2  -4   6    0.75    0.17
   2   4   6    0.85    0.39
  -3  -4  -6    4.20    0.69
   3  -4   6    3.36    0.56
   3   4   6    3.26    0.59
   4  -4   6    3.42    0.64
  -4  -4  -6    3.60    0.72
   4   4   6    3.70    0.62
  -5  -4  -6    9.46    1.02
   5  -4   6    8.58    0.90
   5   4   6    6.88    0.75
   6  -4   6    0.76    0.39
  -6  -4  -6    1.10    0.53
   6   4   6    1.04    0.39
   7  -4   6    1.43    0.61
  -7  -4  -6    0.85    0.57
   7   4   6    1.96    0.57
   8  -4   6    2.07    0.73
  -8  -4  -6    2.44    0.82
   8   4   6    2.73    0.62
  -9  -4  -6    0.94    0.70
   9  -4   6    1.04    0.67
 -10  -4  -6   -0.35    0.59
  10  -4   6    0.78    0.62
  11  -5  -6   -0.41    0.32
 -11  -5   6   -0.35    0.34
 -10  -5   6    7.08    1.15
  10  -5  -6    7.43    1.24
   9  -5  -6   15.54    1.44
  -9  -5   6   15.08    1.38
   9   5  -6   14.63    1.35
   8  -5  -6    6.83    1.09
   8   5  -6   10.02    1.03
   7  -5  -6    4.69    0.87
  -7   5   6    4.46    0.71
   7   5  -6    4.28    0.84
   6  -5  -6    6.95    0.87
   6   5  -6    7.83    0.90
  -6   5   6    6.40    0.71
   5  -5  -6   25.65    1.47
   5   5  -6   29.81    1.53
  -5   5   6   27.03    1.30
  -4  -5   6   12.17    0.29
   4  -5  -6   11.54    0.97
  -4   5   6   12.09    0.88
   4   5  -6   11.05    0.89
   3  -5  -6    3.54    0.64
   3   5  -6    3.52    0.58
  -3   5   6    3.39    0.56
   2  -5  -6  130.23    3.24
   2   5  -6  132.12    3.05
  -2   5   6  131.34    3.08
   1  -5  -6   32.67    1.44
  -1   5   6   33.92    1.41
   1   5  -6   32.06    1.25
   0  -5  -6    0.82    0.38
   0  -5   6    0.83    0.21
   0   5   6    0.72    0.35
   0   5  -6    1.39    0.30
  -1  -5  -6   29.01    1.40
   1  -5   6   28.93    1.06
  -1   5  -6   28.15    0.97
   1   5   6   26.53    1.33
  -2  -5  -6   35.10    1.58
   2  -5   6   39.84    1.04
   2  -5   6   39.98    1.42
   2   5   6   38.71    1.62
  -3  -5  -6   13.24    1.06
   3  -5   6   13.39    0.39
   3  -5   6   14.18    0.93
   3   5   6   11.69    0.95
   4  -5   6    2.13    0.52
  -4  -5  -6    2.72    0.68
   4   5   6    1.26    0.48
  -5  -5  -6   17.81    1.33
   5  -5   6   17.04    1.23
   5   5   6   17.24    1.21
   6  -5   6    5.83    0.93
  -6  -5  -6    4.40    0.90
   6   5   6    6.66    0.93
  -7  -5  -6    6.28    1.07
   7  -5   6    4.92    0.96
   7   5   6    7.02    0.84
  -8  -5  -6   14.64    1.49
   8  -5   6   13.80    1.38
   8   5   6   15.48    1.24
  -9  -5  -6    1.66    0.83
   9  -5   6    2.15    0.82
   9   5   6    5.15    0.88
  10  -5   6    7.59    1.35
 -10  -5  -6   10.62    1.64
 -10  -6   6    0.43    0.41
  10  -6  -6    0.51    0.58
  10   6  -6    1.02    0.58
   9  -6  -6    4.69    1.05
   9   6  -6    1.34    0.64
   8  -6  -6   20.23    1.61
   8   6  -6   20.66    1.56
   7  -6  -6   14.00    1.25
  -7   6   6   14.69    1.05
   7   6  -6   17.51    1.36
   6  -6  -6    6.88    0.86
  -6   6   6    7.10    0.76
   6   6  -6    8.61    0.91
   5  -6  -6   16.67    1.28
   5   6  -6   18.52    1.25
  -5   6   6   15.92    1.04
   4  -6  -6    4.51    0.79
  -4   6   6    6.26    0.75
   4   6  -6    5.85    0.84
   3  -6  -6   35.52    1.69
   3   6  -6   36.39    1.61
  -3   6   6   34.45    1.49
   2  -6  -6    5.52    0.83
   2   6  -6    5.15    0.70
  -2   6   6    6.42    0.67
   1  -6  -6   49.76    1.92
  -1  -6   6   52.36    1.08
   1   6  -6   49.84    1.70
  -1   6   6   48.32    1.83
   0  -6   6   56.86    1.42
   0  -6  -6   55.20    2.01
   0   6   6   56.82    2.04
   0   6  -6   55.04    1.69
  -1  -6  -6   64.81    2.24
   1  -6   6   67.73    1.80
  -1   6  -6   67.94    1.76
   1   6   6   64.70    2.25
   2  -6   6    0.03    0.22
  -2  -6  -6    0.45    0.40
   2   6   6   -0.01    0.33
  -2   6  -6    0.05    0.14
   3  -6   6   11.51    0.88
  -3  -6  -6   12.25    1.08
   3   6   6   12.48    1.01
  -4  -6  -6   39.44    1.90
   4  -6   6   38.42    1.72
   4   6   6   39.41    1.85
   5  -6   6    4.97    0.85
  -5  -6  -6    6.36    1.00
   5   6   6    4.78    0.86
   6  -6   6    0.82    0.45
  -6  -6  -6    2.10    0.73
   6   6   6    2.26    0.60
   7  -6   6   11.52    1.21
  -7  -6  -6   11.08    1.24
   7   6   6    9.35    1.02
   8  -6   6   21.95    1.73
  -8  -6  -6   22.05    1.75
   8   6   6   21.28    1.54
   9  -6   6    1.86    0.77
  -9  -6  -6    2.55    0.84
   9   6   6    1.38    0.54
  10  -7  -6    1.27    0.57
 -10  -7   6   -0.29    0.41
  10   7  -6    0.40    0.50
   9  -7  -6    2.41    0.77
   9   7  -6    3.46    0.91
   8  -7  -6    1.92    0.75
   8   7  -6    1.42    0.66
   7  -7  -6    0.10    0.44
   7   7  -6   -0.22    0.38
   6  -7  -6    2.34    0.66
   6   7  -6    2.16    0.68
  -6   7   6    3.12    0.64
   5  -7  -6    3.34    0.73
  -5   7   6    1.46    0.48
   5   7  -6    2.14    0.64
   4  -7  -6    1.17    0.53
  -4   7   6    1.60    0.50
   4   7  -6    0.92    0.49
   3  -7  -6    2.56    0.67
   3   7  -6    2.94    0.66
  -3   7   6    1.86    0.52
   2  -7  -6    8.53    0.93
   2   7  -6    7.74    0.80
  -2   7   6    7.84    0.83
   1  -7  -6    0.31    0.41
   1   7  -6    0.41    0.30
  -1   7   6    0.74    0.40
   0  -7  -6    1.41    0.52
   0  -7   6    1.13    0.28
   0   7  -6    0.73    0.34
   0   7   6    0.75    0.46
   1  -7   6    1.17    0.32
  -1  -7  -6    1.75    0.57
  -1   7  -6    0.72    0.30
   1   7   6    1.05    0.42
   2  -7   6    4.27    0.63
  -2  -7  -6    2.50    0.67
   2   7   6    3.25    0.68
  -2   7  -6    3.56    0.41
   3  -7   6    1.07    0.44
  -3  -7  -6    1.12    0.56
   3   7   6   -0.04    0.38
   4  -7   6    0.15    0.33
  -4  -7  -6   -0.37    0.38
   4   7   6    0.47    0.39
  -5  -7  -6    1.13    0.53
   5  -7   6   -0.13    0.32
   5   7   6   -0.16    0.30
   6  -7   6    1.68    0.57
  -6  -7  -6    1.78    0.70
   6   7   6    2.00    0.68
   7  -7   6    0.01    0.31
  -7  -7  -6   -0.36    0.39
   7   7   6    0.96    0.43
  -8  -7  -6    0.45    0.59
   8  -7   6   -0.16    0.37
   8   7   6    0.24    0.40
  -9  -7  -6   -0.26    0.55
   9  -7   6    0.32    0.50
   9   7   6    0.42    0.43
   9  -8  -6    1.75    0.68
   9   8  -6    2.47    0.83
   8  -8  -6    3.67    0.96
   8   8  -6    6.39    1.17
   7  -8  -6    8.40    1.28
   7   8  -6    9.94    1.18
   6  -8  -6    2.29    0.72
   6   8  -6    0.89    0.50
   5  -8  -6   27.16    1.76
  -5   8   6   27.20    1.45
   5   8  -6   27.69    1.69
   4  -8  -6   21.85    1.52
  -4   8   6   21.57    1.30
   4   8  -6   21.72    1.48
   3  -8  -6    7.54    0.94
  -3   8   6    9.60    0.92
   3   8  -6   11.17    1.04
   2  -8  -6    1.63    0.53
   2   8  -6    2.45    0.58
  -2   8   6    1.87    0.59
   1  -8  -6   31.76    1.68
  -1   8   6   32.22    1.66
   1   8  -6   31.88    1.50
   0  -8  -6   38.26    1.83
   0   8   6   38.42    1.86
   0   8  -6   40.10    1.59
  -1  -8  -6   27.39    1.56
   1  -8   6   26.84    1.16
  -1   8  -6   26.24    1.21
   1   8   6   30.89    1.71
  -2  -8  -6    8.12    0.96
   2  -8   6    7.28    0.71
   2   8   6    6.77    1.01
   3  -8   6    5.64    0.69
  -3  -8  -6    7.55    1.07
   3   8   6    7.30    1.09
   4  -8   6   18.74    1.26
  -4  -8  -6   17.13    1.37
   4   8   6   17.59    1.36
   5  -8   6    0.04    0.37
  -5  -8  -6   -0.50    0.41
   5   8   6   -0.41    0.30
  -6  -8  -6    2.21    0.71
   6  -8   6    2.01    0.66
   6   8   6    2.36    0.77
  -7  -8  -6   21.19    1.67
   7  -8   6   17.88    1.52
   7   8   6   21.06    1.61
   8  -8   6    7.97    1.32
  -8  -8  -6    8.67    1.38
   8   8   6    8.41    1.29
   9  -9  -6    6.81    1.29
   9   9  -6    4.47    0.95
   8  -9  -6    0.42    0.58
   8   9  -6    0.29    0.55
   7  -9  -6    6.86    1.20
   7   9  -6    8.17    1.33
   6  -9  -6   20.61    1.66
   6   9  -6   19.14    1.60
   5  -9  -6    4.54    0.97
   5   9  -6    4.69    0.97
  -5   9   6    5.24    0.82
   4  -9  -6    0.36    0.44
   4   9  -6   -0.66    0.31
  -4   9   6    0.25    0.34
   3  -9  -6    1.78    0.65
   3   9  -6    0.84    0.49
  -3   9   6    0.24    0.39
   2  -9  -6   17.03    1.33
   2   9  -6   18.15    1.27
  -2   9   6   17.22    1.26
   1  -9  -6    3.30    0.73
  -1   9   6    5.07    0.86
   1   9  -6    4.68    0.76
   0  -9  -6    0.25    0.40
   0   9  -6   -0.18    0.27
   0   9   6    0.41    0.41
  -1  -9  -6   12.85    1.14
  -1   9  -6   10.02    0.83
   1   9   6   13.91    1.19
   2  -9   6   12.71    1.08
  -2  -9  -6   13.79    1.20
   2   9   6   14.69    1.30
  -3  -9  -6   10.05    1.07
   3  -9   6   11.00    0.97
   3   9   6    9.00    1.10
   4  -9   6    1.61    0.51
  -4  -9  -6    0.62    0.51
   4   9   6    0.85    0.50
  -5  -9  -6    4.55    0.95
   5  -9   6    6.64    1.03
   5   9   6    6.90    1.17
  -6  -9  -6    8.78    1.29
   6  -9   6    9.29    1.10
   6   9   6   11.26    1.31
   7  -9   6    4.98    0.98
   7   9   6    3.20    0.80
   8 -10  -6    0.42    0.47
   8  10  -6   -0.33    0.39
   7 -10  -6    0.75    0.55
   7  10  -6    0.44    0.47
   6 -10  -6    0.77    0.55
   6  10  -6    0.14    0.43
   5 -10  -6    0.42    0.48
   5  10  -6   -0.93    0.40
   4 -10  -6    0.71    0.51
   4  10  -6    0.46    0.47
  -4  10   6    0.76    0.42
   3 -10  -6    0.28    0.45
  -3  10   6   -0.27    0.30
   3  10  -6    0.03    0.40
   2 -10  -6    0.88    0.51
   2  10  -6    1.58    0.56
  -2  10   6    1.85    0.60
   1 -10  -6    0.72    0.48
  -1  10   6   -0.10    0.34
   1  10  -6   -0.18    0.30
   0 -10  -6    4.89    0.92
   0  10  -6    3.19    0.69
   0  10   6    2.85    0.75
  -1 -10  -6    3.22    0.75
   1  10   6    3.57    0.77
  -2 -10  -6    0.29    0.44
   2  10   6    0.05    0.48
  -3 -10  -6    0.87    0.53
   3  10   6    0.20    0.39
  -4 -10  -6    0.67    0.54
   4  10   6    1.36    0.57
  -5 -10  -6   -0.02    0.85
   5 -10   6   -0.15    0.29
   5  10   6    0.30    0.49
   6 -10   6    2.50    0.80
   6  10   6    6.22    1.17
   7 -10   6    0.96    0.51
   7  10   6    1.21    0.48
   7 -11  -6    0.52    0.50
   7  11  -6   -0.03    0.34
   6 -11  -6   14.29    1.43
   6  11  -6   17.24    1.67
   5 -11  -6    3.41    0.93
   5  11  -6    3.32    0.95
   4 -11  -6   -0.15    0.39
   4  11  -6    0.06    0.35
  -4  11   6    0.56    0.50
   3 -11  -6    5.99    1.06
  -3  11   6    6.77    1.06
   3  11  -6    6.48    1.08
   2 -11  -6    7.07    1.11
   2  11  -6    6.72    1.04
  -2  11   6    6.49    1.05
   1 -11  -6   14.40    1.31
  -1  11   6   16.37    1.38
   1  11  -6   13.50    1.20
   0 -11  -6    0.29    0.47
   0  11   6   -0.35    0.41
   0  11  -6   -0.47    0.34
  -1 -11  -6   13.79    1.25
   1  11   6    9.10    1.34
  -2 -11  -6    8.02    0.99
   2  11   6    7.98    1.25
  -3 -11  -6    0.56    0.45
   3  11   6   -0.29    0.50
   4  11   6    0.45    0.49
   5  11   6    3.60    0.90
   5 -12  -6    1.49    0.64
   5  12  -6    1.94    0.70
   4 -12  -6    3.32    0.84
   4  12  -6    2.09    0.75
   3 -12  -6   -0.33    0.36
   3  12  -6   -0.20    0.45
  -3  12   6    0.70    0.45
   2 -12  -6    0.73    0.46
   2  12  -6    0.61    0.51
  -2  12   6   -0.18    0.35
   1 -12  -6    1.72    0.55
   1  12  -6    2.41    0.63
  -1  12   6    2.12    0.69
   0 -12  -6    3.97    0.86
   0  12   6    3.93    0.93
  -1 -12  -6    1.60    0.56
   1  12   6    1.38    0.63
   2  12   6   -0.18    0.35
   3  12   6    1.24    0.63
   4  12   6    3.16    0.86
   3 -13  -6    1.04    0.49
   3  13  -6    0.39    0.55
   2 -13  -6    1.07    0.52
  -2  13   6    2.43    0.80
   2  13  -6    1.10    0.61
  -1  13   6    1.54    0.66
   0  13   6    0.51    0.47
   1  13   6    1.05    0.64
  12   0  -7   -0.90    0.26
  11   0  -7   -0.04    0.30
 -10   0   7   -0.17    0.32
  10   0  -7    0.04    0.31
  -9   0   7    0.13    0.36
   9   0  -7   -0.22    0.23
  -8   0   7    0.10    0.36
   8   0  -7    0.36    0.33
  -7   0   7   -0.45    0.24
   7   0  -7    0.26    0.27
   6   0  -7    0.36    0.26
  -6   0   7   -0.08    0.23
  -5   0   7   -0.02    0.24
   5   0  -7   -0.05    0.15
  -4   0   7   -0.16    0.24
   4   0  -7    0.03    0.21
  -3   0   7    0.10    0.20
   3   0  -7    0.13    0.15
  -2   0   7    0.04    0.20
   2   0  -7   -0.21    0.14
  -1   0   7    0.08    0.14
   1   0  -7    0.18    0.19
   0   0  -7    0.03    0.16
   0   0   7    0.00    0.16
  -1   0  -7   -0.12    0.20
   1   0   7   -0.07    0.15
  -2   0  -7   -0.09    0.22
   2   0   7   -0.08    0.16
  -3   0  -7    0.24    0.29
   3   0   7    0.00    0.13
   4   0   7   -0.21    0.09
  -4   0  -7   -0.42    0.26
   5   0   7   -0.24    0.13
  -5   0  -7    0.14    0.42
  -6   0  -7   -0.42    0.38
   6   0   7   -0.05    0.15
  -7   0  -7   -0.41    0.38
  -8   0  -7   -0.20    0.46
  -9   0  -7    0.10    0.55
 -10   0  -7    0.34    0.66
  12  -1  -7    7.27    1.18
 -11  -1   7    6.45    1.05
  11  -1  -7    8.17    1.03
  11   1  -7    6.85    1.06
  10  -1  -7    2.96    0.73
 -10  -1   7    3.90    0.84
 -10   1   7    2.51    0.70
  10   1  -7    4.13    0.79
  -9  -1   7   10.78    1.07
   9  -1  -7    9.53    0.99
   9   1  -7   12.69    1.03
  -9   1   7   10.60    0.99
   8  -1  -7   26.09    1.47
  -8  -1   7   23.56    1.45
  -8   1   7   24.40    1.39
   8   1  -7   25.10    1.35
  -7  -1   7   12.55    1.03
   7  -1  -7   15.13    1.05
   7   1  -7   14.28    0.95
  -7   1   7   16.00    1.08
  -6  -1   7    0.06    0.30
   6  -1  -7    0.13    0.24
   6   1  -7    0.17    0.19
  -6   1   7    0.06    0.28
   5  -1  -7   31.64    1.34
  -5  -1   7   33.76    1.45
  -5   1   7   32.89    1.40
   5   1  -7   34.36    1.22
   4  -1  -7  190.01    3.74
  -4  -1   7  185.27    3.84
   4   1  -7  187.85    3.41
  -4   1   7  187.28    3.81
   3  -1  -7  148.21    3.05
  -3  -1   7  144.23    3.11
  -3   1   7  149.62    3.14
   3   1  -7  148.07    2.70
  -2  -1   7   17.74    0.85
   2  -1  -7   19.27    0.89
   2   1  -7   18.27    0.70
  -2   1   7   19.34    0.92
  -1  -1   7   19.69    0.84
   1  -1  -7   20.92    0.94
   1   1  -7   20.73    0.80
  -1   1   7   22.13    0.94
   0  -1   7    0.52    0.21
   0  -1  -7    0.67    0.26
   0   1  -7   -0.03    0.17
   0   1   7    0.18    0.19
   1  -1   7   26.78    0.89
  -1  -1  -7   26.98    1.15
  -1   1  -7   27.95    1.07
   1   1   7   27.01    1.03
  -2  -1  -7   23.37    1.15
   2  -1   7   22.93    0.80
   2   1   7   23.14    0.96
  -2   1  -7   20.98    1.01
  -3  -1  -7   85.68    2.46
   3  -1   7   83.19    1.71
   3   1   7   84.01    2.04
  -3   1  -7   81.07    2.35
   4  -1   7   56.80    1.31
  -4  -1  -7   59.02    2.10
   4   1   7   55.64    1.62
  -4   1  -7   58.41    2.07
   5  -1   7   13.15    0.57
  -5  -1  -7   12.73    1.10
  -5   1  -7   12.89    1.09
   5   1   7   12.85    0.77
  -6  -1  -7    8.53    1.16
   6   1   7    7.27    0.62
  -6   1  -7    7.41    0.89
  -7  -1  -7    6.90    1.12
  -7   1  -7    6.01    1.03
  -8  -1  -7   30.02    1.97
  -8   1  -7   29.40    1.90
  -9  -1  -7    4.35    1.06
  -9   1  -7    5.80    1.21
 -10  -1  -7    0.86    0.60
 -10   1  -7    0.33    0.65
 -11  -2   7    3.28    0.80
  11  -2  -7    2.27    0.72
  10  -2  -7    6.19    1.05
 -10  -2   7    6.34    1.04
  10   2  -7    4.41    0.75
  -9  -2   7    9.56    1.06
   9  -2  -7    8.22    0.96
  -9   2   7    9.10    0.97
   9   2  -7   10.33    0.90
   8  -2  -7    1.36    0.54
  -8  -2   7    1.20    0.48
  -8   2   7    1.33    0.49
   8   2  -7    2.03    0.50
  -7  -2   7    9.52    0.94
   7  -2  -7    9.76    0.92
  -7   2   7    8.20    0.82
   7   2  -7    8.79    0.71
  -6  -2   7   26.39    1.40
   6  -2  -7   25.70    1.35
   6   2  -7   24.64    1.08
  -6   2   7   25.45    1.30
  -5  -2   7   20.36    1.14
   5  -2  -7   20.14    1.12
  -5   2   7   21.75    1.13
   5   2  -7   22.22    0.90
   4  -2  -7   92.66    2.46
  -4  -2   7   92.93    2.48
   4   2  -7   93.61    1.92
  -4   2   7   89.22    2.39
  -3  -2   7   17.86    0.95
   3  -2  -7   17.34    0.95
   3   2  -7   17.66    0.61
  -3   2   7   17.81    0.95
   2  -2  -7   13.44    0.83
  -2  -2   7   14.68    0.80
   2   2  -7   13.25    0.50
  -2   2   7   13.22    0.81
   1  -2  -7   11.92    0.76
  -1  -2   7   10.30    0.62
  -1   2   7   10.64    0.72
   1   2  -7   10.33    0.50
   0  -2   7    1.96    0.32
   0  -2  -7    2.56    0.46
   0   2   7    2.18    0.42
   0   2  -7    2.55    0.32
   1  -2   7    4.44    0.36
  -1  -2  -7    4.37    0.52
   1   2   7    4.16    0.49
  -1   2  -7    4.98    0.48
   2  -2   7   92.85    1.78
  -2  -2  -7   92.86    2.53
   2   2   7   91.28    2.28
  -2   2  -7   89.58    2.28
   3  -2   7   12.04    0.46
  -3  -2  -7   11.93    0.89
   3   2   7   11.85    0.77
  -3   2  -7   11.40    0.85
   4  -2   7    5.28    0.25
  -4  -2  -7    4.91    0.79
   4  -2   7    5.12    0.75
   4   2   7    5.58    0.57
  -4   2  -7    5.63    0.26
  -4   2  -7    4.24    0.73
  -5  -2  -7   41.34    1.92
   5  -2   7   41.25    1.84
  -5   2  -7   39.83    1.84
   5   2   7   43.39    1.55
   6  -2   7   26.12    1.56
  -6  -2  -7   26.95    1.66
   6   2   7   25.20    1.22
  -6   2  -7   26.95    1.66
  -7  -2  -7    1.36    0.63
   7  -2   7    0.56    0.51
  -7   2  -7    1.92    0.68
   7   2   7    1.55    0.39
  -8  -2  -7    2.75    0.83
   8  -2   7    1.37    0.63
  -8   2  -7    1.66    0.71
  -9  -2  -7   11.97    1.33
  -9   2  -7   12.69    1.46
 -10  -2  -7    5.01    1.22
 -10   2  -7    6.12    1.26
  11  -3  -7    0.62    0.46
 -11  -3   7    1.52    0.58
  10  -3  -7    0.38    0.41
 -10  -3   7    0.79    0.52
   9  -3  -7    0.09    0.32
  -9  -3   7    0.03    0.39
  -9   3   7   -0.19    0.31
  -8  -3   7    1.78    0.58
   8  -3  -7    2.35    0.65
   8   3  -7    2.10    0.47
  -8   3   7    2.72    0.62
  -7  -3   7    5.38    0.84
   7  -3  -7    3.88    0.75
   7   3  -7    5.35    0.54
  -7   3   7    6.92    0.77
   6  -3  -7   10.58    0.95
  -6  -3   7   12.60    1.00
  -6   3   7   11.62    0.92
   6   3  -7   13.34    0.73
  -5  -3   7   19.32    1.18
   5  -3  -7   17.01    1.12
  -5   3   7   18.24    1.04
   5   3  -7   19.79    0.77
  -4  -3   7    3.08    0.54
   4  -3  -7    2.91    0.57
  -4   3   7    2.83    0.52
   4   3  -7    3.47    0.27
   3  -3  -7   18.11    1.05
  -3  -3   7   17.31    0.98
   3   3  -7   19.80    0.50
  -3   3   7   19.52    1.01
  -2  -3   7   22.78    0.51
  -2  -3   7   23.91    1.05
   2  -3  -7   24.15    1.17
   2   3  -7   23.11    0.50
  -2   3   7   23.25    1.11
   1  -3  -7    1.89    0.45
  -1  -3   7    1.06    0.28
   1   3  -7    2.59    0.24
  -1   3   7    1.16    0.33
   0  -3  -7   19.04    1.07
   0  -3   7   19.63    0.80
   0   3   7   18.78    0.99
   0   3  -7   19.62    0.73
   1  -3   7    5.59    0.39
  -1  -3  -7    4.66    0.68
  -1   3  -7    5.26    0.48
   1   3   7    5.25    0.55
   2  -3   7    0.18    0.20
  -2  -3  -7    0.01    0.30
   2  -3   7    0.11    0.12
  -2   3  -7   -0.10    0.18
   2   3   7    0.17    0.24
  -3  -3  -7   14.74    1.06
   3  -3   7   13.96    0.39
   3  -3   7   13.22    0.89
   3  -3   7   14.02    0.38
   3   3   7   14.34    0.93
   4  -3   7   25.87    1.34
  -4  -3  -7   26.88    1.51
   4   3   7   26.07    1.25
  -5  -3  -7   24.65    1.49
   5  -3   7   24.33    1.40
   5   3   7   25.19    1.26
  -6  -3  -7    0.52    0.50
   6  -3   7    0.05    0.33
   6   3   7    0.04    0.23
  -7  -3  -7   -0.59    0.36
   7  -3   7    0.05    0.43
   7   3   7    0.35    0.25
   8  -3   7    0.92    0.63
  -8  -3  -7    1.50    0.73
  -8   3  -7    2.48    0.74
  -9  -3  -7   -0.02    0.57
   9  -3   7    0.12    0.51
  -9   3  -7    0.17    0.50
 -10  -3  -7    1.07    0.81
 -10   3  -7    0.90    0.73
 -11  -4   7    0.46    0.45
  11  -4  -7    0.63    0.42
  10  -4  -7   23.20    1.72
 -10  -4   7   23.02    1.72
  -9  -4   7   11.96    1.22
   9  -4  -7   13.68    1.26
   8  -4  -7    4.23    0.85
  -8  -4   7    4.91    0.91
  -8   4   7    3.44    0.67
  -7  -4   7   13.48    1.17
   7  -4  -7   11.98    1.12
   7   4  -7   11.54    1.08
  -7   4   7   11.17    0.95
  -6  -4   7   34.07    1.68
   6  -4  -7   35.38    1.75
   6   4  -7   33.51    1.65
  -6   4   7   35.05    1.57
   6   4  -7   37.60    1.17
  -5  -4   7   54.29    1.31
   5  -4  -7   54.16    2.11
   5   4  -7   53.58    2.04
  -5   4   7   56.96    1.95
   4  -4  -7    7.81    0.79
  -4  -4   7    7.61    0.30
  -4   4   7    8.33    0.75
   4   4  -7    7.75    0.72
   3  -4  -7   49.88    1.87
   3   4  -7   52.82    1.78
  -3   4   7   52.30    1.78
   2  -4  -7  127.38    3.17
   2   4  -7  135.83    2.99
  -2   4   7  129.82    3.07
  -1  -4   7   58.57    1.69
   1  -4  -7   59.66    1.99
   1   4  -7   57.65    1.12
   1   4  -7   57.20    1.67
  -1   4   7   55.13    1.82
   0  -4   7    0.02    0.14
   0  -4  -7   -0.14    0.27
   0   4   7   -0.05    0.25
   0   4  -7    0.02    0.13
  -1  -4  -7   14.17    1.01
   1  -4   7   14.31    0.72
   1  -4   7   14.00    0.65
   1   4   7   14.41    0.95
   2  -4   7   28.47    0.80
   2  -4   7   27.31    1.16
  -2  -4  -7   26.06    1.38
   2   4   7   26.73    1.29
  -3  -4  -7    9.00    0.85
   3  -4   7    8.23    0.25
   3  -4   7    8.45    0.74
   3  -4   7    8.77    0.24
   3   4   7    7.13    0.70
   4  -4   7    6.56    0.74
  -4  -4  -7    6.39    0.95
   4   4   7    6.36    0.72
   5  -4   7   31.16    1.64
  -5  -4  -7   31.79    1.77
   5   4   7   29.94    1.48
  -6  -4  -7   14.96    1.28
   6  -4   7   16.33    1.29
   6   4   7   16.88    1.15
   7  -4   7   13.64    1.29
  -7  -4  -7   13.49    1.35
   7   4   7   13.50    1.06
  -8  -4  -7    2.23    0.79
   8  -4   7    1.75    0.71
   8   4   7    1.18    0.43
  -9  -4  -7    5.27    1.17
   9  -4   7    5.48    1.09
 -10  -4  -7    7.98    1.51
  10  -4   7    3.57    0.91
 -10   4  -7    6.80    1.33
 -11  -5   7    0.75    0.53
  11  -5  -7    1.48    0.57
  10  -5  -7    0.52    0.47
 -10  -5   7    0.26    0.44
  -9  -5   7    1.46    0.67
   9  -5  -7    2.62    0.73
   8  -5  -7   10.64    1.16
  -8  -5   7   10.77    1.16
   8   5  -7    9.96    1.11
  -8   5   7   10.80    0.99
   7  -5  -7    4.48    0.88
  -7   5   7    6.46    0.88
   7   5  -7    4.79    0.89
   6  -5  -7    0.10    0.28
   6   5  -7    0.24    0.37
  -6   5   7    0.04    0.31
   5  -5  -7    6.04    0.76
   5   5  -7    4.89    0.78
  -5   5   7    5.86    0.72
   4  -5  -7    7.22    0.83
   4   5  -7    7.84    0.81
  -4   5   7    5.73    0.70
   3  -5  -7    7.56    0.82
   3   5  -7    7.87    0.77
  -3   5   7    9.90    0.83
   2  -5  -7    0.63    0.39
  -2   5   7    0.95    0.34
   2   5  -7    1.64    0.39
   1  -5  -7    8.32    0.83
  -1   5   7    7.94    0.72
   1   5  -7    8.49    0.66
   1   5  -7    8.09    0.33
   0  -5  -7   34.10    1.54
   0  -5   7   34.52    1.01
   0   5  -7   33.24    1.20
   0   5   7   34.75    1.52
   1  -5   7    3.78    0.42
  -1  -5  -7    3.13    0.61
   1  -5   7    4.99    0.44
   1   5   7    3.75    0.63
   2  -5   7    8.80    0.71
  -2  -5  -7    9.41    0.87
   2  -5   7    9.94    0.50
   2   5   7    9.37    0.88
  -3  -5  -7    8.92    0.95
   3  -5   7    7.19    0.43
   3  -5   7    7.86    0.74
   3   5   7    6.39    0.78
   4  -5   7   12.26    0.99
  -4  -5  -7   14.64    1.21
   4   5   7   15.45    1.09
  -5  -5  -7    0.54    0.50
   5  -5   7    0.22    0.38
   5   5   7    0.10    0.28
   6  -5   7    4.59    0.85
  -6  -5  -7    3.15    0.82
   6   5   7    5.48    0.89
  -7  -5  -7    3.67    0.93
   7  -5   7    3.85    0.87
   7   5   7    2.64    0.64
   8  -5   7    4.73    1.02
  -8  -5  -7    4.47    1.02
   8   5   7    7.44    0.91
  -9  -5  -7    5.11    1.25
   9  -5   7    6.55    1.20
 -10  -6   7    0.17    0.39
  10  -6  -7    0.46    0.46
   9  -6  -7    1.08    0.49
  -9  -6   7    1.06    0.67
   9   6  -7    2.08    0.73
   8  -6  -7    3.11    0.84
   8   6  -7    4.11    0.92
   7  -6  -7   -0.01    0.37
   7   6  -7    0.48    0.37
  -7   6   7    0.56    0.39
   6  -6  -7   20.69    1.50
  -6   6   7   21.10    1.27
   6   6  -7   18.74    1.35
   5  -6  -7    2.53    0.63
  -5   6   7    1.80    0.53
   5   6  -7    1.32    0.55
   4  -6  -7   -0.21    0.31
  -4   6   7    0.61    0.39
   4   6  -7   -0.13    0.28
   3  -6  -7    0.18    0.30
  -3   6   7    0.32    0.36
   3   6  -7    0.14    0.33
   2  -6  -7    8.42    0.89
  -2   6   7    9.40    0.87
   2   6  -7    9.45    0.80
   1  -6  -7   15.71    1.09
  -1   6   7   12.76    0.96
   1   6  -7   13.03    0.45
   1   6  -7   13.58    0.88
   0  -6   7    0.08    0.14
   0  -6  -7    0.41    0.39
   0   6  -7   -0.20    0.16
   0   6   7   -0.26    0.27
  -1  -6  -7   21.79    1.35
   1  -6   7   20.55    0.95
   1   6   7   21.72    1.29
  -1   6  -7   22.13    0.95
   2  -6   7    7.99    0.50
   2  -6   7    7.73    0.65
  -2  -6  -7    6.59    0.96
   2   6   7    6.84    0.78
  -3  -6  -7   22.72    1.46
   3  -6   7   20.26    1.16
   3   6   7   20.29    1.34
  -4  -6  -7    0.78    0.52
   4  -6   7    1.02    0.41
   4   6   7    0.69    0.41
  -5  -6  -7    0.93    0.57
   5  -6   7    1.14    0.48
   5   6   7    0.68    0.39
   6  -6   7    5.95    1.01
  -6  -6  -7    3.81    0.89
   6   6   7    5.69    0.94
   7  -6   7    0.34    0.45
  -7  -6  -7    0.81    0.61
   7   6   7    1.11    0.52
  -8  -6  -7    0.41    0.61
   8  -6   7    1.00    0.55
   8   6   7    0.56    0.43
   9  -6   7    2.45    0.81
  -9  -6  -7    1.33    0.72
   9   6   7    1.78    0.58
 -10  -7   7    1.87    0.69
  10  -7  -7    0.41    0.49
  10   7  -7    2.28    0.75
   9  -7  -7    1.74    0.74
   9   7  -7    2.17    0.80
   8  -7  -7   13.98    1.44
   8   7  -7   18.47    1.52
   7  -7  -7   16.40    1.47
   7   7  -7   16.29    1.41
   6  -7  -7    2.63    0.78
  -6   7   7    2.67    0.62
   6   7  -7    2.97    0.75
   5  -7  -7   18.64    1.43
   5   7  -7   17.81    1.35
  -5   7   7   17.54    1.19
   4  -7  -7   23.26    1.52
   4   7  -7   23.82    1.46
  -4   7   7   22.13    1.32
   3  -7  -7   13.19    1.16
   3   7  -7   13.20    1.06
  -3   7   7   14.59    1.10
   2  -7  -7   -0.09    0.37
   2   7  -7   -0.35    0.25
  -2   7   7   -0.03    0.26
   1  -7  -7   21.46    1.38
  -1   7   7   19.90    1.28
   1   7  -7   18.49    1.09
   0  -7  -7   72.12    2.54
   0  -7   7   72.84    1.73
   0   7   7   72.07    2.48
   0   7  -7   68.92    2.06
   1  -7   7    4.31    0.49
  -1  -7  -7    5.56    0.86
  -1   7  -7    4.03    0.47
   1   7   7    3.73    0.72
   2  -7   7    1.95    0.46
  -2  -7  -7    3.51    0.76
  -2   7  -7    3.45    0.40
   2   7   7    4.85    0.84
   3  -7   7   12.85    0.96
  -3  -7  -7   11.97    1.17
   3   7   7   10.52    1.02
  -4  -7  -7   25.50    1.65
   4  -7   7   25.88    1.45
   4   7   7   25.50    1.61
   5  -7   7    3.84    0.76
  -5  -7  -7    3.28    0.83
   5   7   7    2.98    0.72
  -6  -7  -7    0.65    0.57
   6  -7   7    0.68    0.50
   6   7   7    0.53    0.46
   7  -7   7   12.50    1.29
  -7  -7  -7   12.87    1.39
   7   7   7   15.39    1.38
   8  -7   7    3.48    0.89
  -8  -7  -7    3.67    0.99
   8   7   7    5.12    0.92
   9  -7   7    0.53    0.66
  -9  -7  -7   -0.53    0.53
   9   7   7    0.69    0.48
   9  -8  -7   -0.07    0.41
   9   8  -7    1.37    0.57
   8  -8  -7    0.38    0.54
   8   8  -7    0.31    0.41
   7  -8  -7    5.72    1.12
   7   8  -7    8.25    1.28
   6  -8  -7    2.06    0.69
  -6   8   7    1.94    0.55
   6   8  -7    2.16    0.63
   5  -8  -7    6.76    1.09
   5   8  -7    9.26    1.08
  -5   8   7    9.63    0.93
   4  -8  -7    0.37    0.33
   4   8  -7    0.29    0.35
  -4   8   7    0.00    0.32
   3  -8  -7    0.39    0.45
  -3   8   7   -0.28    0.24
   3   8  -7   -0.04    0.27
   2  -8  -7   12.52    1.17
   2   8  -7   13.65    1.09
  -2   8   7   16.33    1.21
   1  -8  -7    2.96    0.74
   1   8  -7    4.00    0.70
  -1   8   7    2.61    0.67
   0  -8  -7    0.61    0.51
   0   8  -7    0.14    0.29
   0   8   7   -0.26    0.35
  -1  -8  -7    2.67    0.71
   1  -8   7    3.82    0.62
  -1   8  -7    4.03    0.58
   1   8   7    3.65    0.80
  -2  -8  -7   -0.32    0.39
   2  -8   7    0.28    0.29
   2   8   7   -0.17    0.22
  -3  -8  -7    4.41    0.86
   3  -8   7    3.20    0.60
   3   8   7    4.35    0.86
  -4  -8  -7   -0.17    0.42
   4  -8   7    0.49    0.42
   4   8   7    1.54    0.58
   5  -8   7    7.14    0.88
  -5  -8  -7    7.14    1.15
   5   8   7    8.78    1.02
  -6  -8  -7    1.68    0.72
   6  -8   7    1.22    0.54
   6   8   7    1.59    0.64
  -7  -8  -7    1.79    0.78
   7  -8   7    1.43    0.62
   7   8   7    0.87    0.56
   8  -8   7    0.33    0.42
  -8  -8  -7   -0.60    0.49
   8   8   7    0.35    0.43
   9  -9  -7    0.67    0.53
   9   9  -7   -0.20    0.36
   8  -9  -7    1.62    0.74
   8   9  -7    2.54    0.77
   7  -9  -7   10.17    1.54
   7   9  -7    9.80    1.20
   6  -9  -7    0.29    0.56
   6   9  -7    0.14    0.36
   5  -9  -7    0.68    0.43
   5   9  -7    0.02    0.41
  -5   9   7    0.25    0.35
   4  -9  -7    3.36    0.80
   4   9  -7    2.84    0.76
  -4   9   7    2.29    0.66
   3  -9  -7   -0.05    0.36
   3   9  -7   -0.20    0.37
  -3   9   7   -0.71    0.27
   2  -9  -7    1.79    0.61
   2   9  -7    0.78    0.46
  -2   9   7    1.15    0.52
   1  -9  -7    9.37    1.04
   1   9  -7   10.95    1.02
  -1   9   7    9.34    1.04
   0  -9  -7   21.33    1.48
   0   9   7   26.41    1.66
   0   9  -7   22.99    1.31
  -1  -9  -7    4.44    0.87
   1   9   7    4.21    0.83
  -2  -9  -7    2.06    0.64
   2   9   7    0.61    0.43
   3  -9   7    0.54    0.34
  -3  -9  -7    0.54    0.46
   3   9   7    0.30    0.35
  -4  -9  -7    0.25    0.47
   4  -9   7    0.51    0.34
   4   9   7    0.00    0.42
  -5  -9  -7   -0.35    0.40
   5  -9   7    0.15    0.36
   5   9   7   -0.19    0.37
   6  -9   7    0.25    0.35
  -6  -9  -7    0.43    0.53
   6   9   7    0.40    0.46
   7  -9   7    4.76    0.97
  -7  -9  -7    4.38    1.05
   7   9   7    3.35    0.82
   8 -10  -7    1.09    0.64
   8  10  -7   -0.32    0.47
   7 -10  -7   -0.28    0.49
   7  10  -7    0.68    0.63
   6 -10  -7   15.83    1.55
   6  10  -7   17.53    1.61
   5 -10  -7    3.79    0.96
   5  10  -7    3.52    0.89
  -5  10   7    3.15    0.78
   4 -10  -7   -0.59    0.33
   4  10  -7   -0.26    0.38
  -4  10   7   -0.54    0.27
   3 -10  -7    3.61    0.86
   3  10  -7    1.89    0.59
  -3  10   7    2.52    0.70
   2 -10  -7   13.20    1.22
   2  10  -7   15.65    1.27
  -2  10   7   15.07    1.25
   1 -10  -7    8.53    1.22
  -1  10   7   10.55    1.15
   1  10  -7    9.11    0.97
   0 -10  -7   -0.06    0.42
   0  10   7    0.25    0.38
   0  10  -7    0.32    0.33
  -1 -10  -7   11.88    1.20
   1  10   7   11.79    1.25
  -2 -10  -7   10.58    1.20
   2  10   7   10.86    1.23
  -3 -10  -7   14.48    1.37
   3  10   7   12.69    1.34
  -4 -10  -7   -0.16    0.41
   4  10   7    1.06    0.58
  -5 -10  -7    0.49    0.54
   5  10   7    1.27    0.62
   6 -10   7   13.32    1.25
   6  10   7   15.02    1.48
   6 -11  -7    1.71    0.66
   6  11  -7    0.97    0.62
   5 -11  -7    4.33    0.98
   5  11  -7    5.14    1.07
   4 -11  -7    2.49    0.79
  -4  11   7    1.81    0.54
   4  11  -7    0.14    0.41
   3 -11  -7    1.46    0.59
   3  11  -7    2.79    0.78
  -3  11   7    1.67    0.63
   2 -11  -7    0.39    0.42
   2  11  -7   -0.01    0.44
  -2  11   7   -0.25    0.40
   1 -11  -7    0.81    0.56
   1  11  -7    0.83    0.52
  -1  11   7    1.43    0.57
   0 -11  -7    2.29    0.67
   0  11   7    1.74    0.67
  -1 -11  -7    3.08    0.77
   1  11   7    1.14    0.62
  -2 -11  -7    0.34    0.46
   2  11   7    0.83    0.58
  -3 -11  -7    0.04    0.45
   3  11   7   -0.17    0.42
   4  11   7    3.41    0.95
   5  11   7   -0.53    0.24
   5 -12  -7    0.88    0.56
   5  12  -7    0.82    0.59
   4 -12  -7    0.72    0.49
   4  12  -7   -0.26    0.46
   3 -12  -7    1.91    0.66
  -3  12   7    1.01    0.60
   3  12  -7    1.10    0.64
   2 -12  -7    2.29    0.66
  -2  12   7    1.76    0.68
   2  12  -7    3.57    0.86
   1 -12  -7    0.61    0.49
  -1  12   7    0.33    0.44
   0 -12  -7    1.07    0.49
   0  12   7    1.19    0.56
  -1 -12  -7    1.75    0.60
   1  12   7    0.99    0.59
   2  12   7    4.89    1.06
   3  12   7   -0.57    0.39
   4  12   7    0.48    0.53
   2 -13  -7    1.22    0.49
   2  13  -7   -0.32    0.43
  -2  13   7    0.66    0.54
   1 -13  -7    1.96    0.67
  -1  13   7    1.12    0.68
   0  13   7    3.04    0.82
   1  13   7    6.20    1.16
  12   0  -8    0.91    0.38
  11   0  -8   36.00    2.01
 -10   0   8    2.28    0.69
  10   0  -8    2.77    0.72
   9   0  -8   10.95    1.01
  -9   0   8   10.30    1.06
  -8   0   8   29.46    1.61
   8   0  -8   27.82    1.47
  -7   0   8   11.05    0.97
   7   0  -8   11.33    0.88
   6   0  -8   11.98    0.86
  -6   0   8   11.03    0.92
   5   0  -8   44.07    1.52
  -5   0   8   44.04    1.69
   4   0  -8  165.28    3.30
  -4   0   8  164.34    3.57
  -3   0   8  104.92    2.59
   3   0  -8  114.00    2.44
   2   0  -8    2.59    0.40
  -2   0   8    2.58    0.46
  -1   0   8  110.09    2.46
   1   0  -8  107.35    2.42
   0   0  -8   24.06    1.05
   0   0   8   25.51    1.01
  -1   0  -8  172.54    3.52
   1   0   8  169.64    3.24
  -2   0  -8    0.02    0.27
   2   0   8   -0.04    0.16
  -3   0  -8   25.12    1.27
   3   0   8   25.05    0.97
   4   0   8   94.94    2.15
  -4   0  -8   94.93    2.85
  -5   0  -8    1.42    0.56
   5   0   8    2.10    0.35
  -6   0  -8   -0.78    0.32
  -7   0  -8   40.17    2.14
  -8   0  -8   28.20    1.97
  -9   0  -8    4.95    1.13
 -10   0  -8    0.57    0.64
  12  -1  -8    0.72    0.52
 -11  -1   8    1.28    0.66
  11  -1  -8    2.24    0.68
  11   1  -8    4.44    0.78
  10  -1  -8    5.08    0.94
 -10  -1   8    3.89    0.83
  10   1  -8    3.98    0.75
 -10   1   8    4.95    0.91
   9  -1  -8   12.37    1.10
  -9  -1   8   14.53    1.23
   9   1  -8   15.80    1.13
  -9   1   8   11.58    1.09
  -8  -1   8    4.28    0.83
   8  -1  -8    4.30    0.72
   8   1  -8    5.21    0.65
  -8   1   8    4.85    0.84
   7  -1  -8    0.54    0.31
  -7  -1   8    0.02    0.33
  -7   1   8    0.02    0.30
   7   1  -8   -0.19    0.19
  -6  -1   8    1.27    0.46
   6  -1  -8    1.06    0.38
  -6   1   8    0.76    0.41
   6   1  -8    0.91    0.31
   5  -1  -8    1.06    0.36
  -5  -1   8    0.54    0.30
   5   1  -8    0.37    0.22
  -5   1   8    0.53    0.30
   4  -1  -8    0.46    0.27
  -4  -1   8    0.89    0.36
   4   1  -8    0.92    0.25
  -4   1   8    0.49    0.31
   3  -1  -8   35.62    1.32
  -3  -1   8   35.86    1.36
   3   1  -8   35.02    1.09
  -3   1   8   33.11    1.32
  -2  -1   8  126.61    2.79
   2  -1  -8  127.24    2.82
   2   1  -8  127.12    2.50
  -2   1   8  130.18    2.87
   1  -1  -8   58.09    1.74
  -1  -1   8   57.70    1.62
   1   1  -8   57.06    1.52
  -1   1   8   58.63    1.71
   0  -1  -8    0.21    0.29
   0  -1   8    0.42    0.22
   0   1   8    0.23    0.23
   0   1  -8    0.18    0.20
  -1  -1  -8   21.00    1.09
   1  -1   8   20.41    0.85
  -1   1  -8   20.83    0.99
   1   1   8   22.34    0.99
   2  -1   8   89.03    1.93
  -2  -1  -8   84.47    2.43
  -2   1  -8   87.57    2.34
   2   1   8   87.12    2.16
   3  -1   8   47.00    1.25
  -3  -1  -8   43.57    1.76
  -3   1  -8   45.23    1.73
   3   1   8   47.00    1.50
   4  -1   8    0.36    0.17
  -4  -1  -8    0.45    0.29
  -4   1  -8   -0.26    0.32
   4   1   8    0.34    0.22
   5  -1   8    8.32    0.47
  -5  -1  -8    8.22    0.95
   5   1   8    8.31    0.63
  -5   1  -8    8.64    0.94
  -6  -1  -8    1.77    0.65
   6   1   8    1.79    0.38
  -6   1  -8    2.27    0.68
  -7  -1  -8    0.52    0.41
  -7   1  -8   -0.09    0.38
  -8  -1  -8    0.57    0.46
  -8   1  -8    0.76    0.64
  -9  -1  -8    3.16    1.05
  -9   1  -8    6.21    1.24
 -10  -1  -8    6.51    1.29
 -10   1  -8    8.55    1.48
 -11  -2   8    2.98    0.74
  11  -2  -8    3.78    0.82
  10  -2  -8    2.54    0.73
 -10  -2   8    2.15    0.72
  -9  -2   8    0.20    0.30
   9  -2  -8    0.70    0.41
   9   2  -8    0.73    0.32
  -9   2   8    0.68    0.47
   8  -2  -8    5.03    0.83
  -8  -2   8    3.87    0.79
   8   2  -8    5.55    0.63
  -8   2   8    5.10    0.83
   7  -2  -8    9.08    0.90
  -7  -2   8   10.47    1.01
   7   2  -8   10.72    0.77
  -7   2   8    9.83    0.92
  -6  -2   8    0.71    0.40
   6  -2  -8    0.40    0.28
  -6   2   8    0.27    0.38
   6   2  -8    0.61    0.24
   5  -2  -8   14.22    0.98
  -5  -2   8   12.55    0.96
   5   2  -8   14.36    0.72
  -5   2   8   15.14    1.00
   4  -2  -8   58.57    1.93
  -4  -2   8   56.91    1.92
  -4   2   8   59.87    1.93
   4   2  -8   61.21    1.45
   3  -2  -8   83.73    2.30
  -3  -2   8   83.12    2.26
  -3   2   8   85.29    2.32
   3   2  -8   82.67    1.69
   2  -2  -8    3.61    0.54
  -2  -2   8    4.36    0.50
  -2   2   8    4.11    0.49
   2   2  -8    4.60    0.34
  -1  -2   8    0.91    0.26
   1  -2  -8    1.66    0.44
  -1   2   8    1.59    0.38
   1   2  -8    1.85    0.30
   0  -2  -8  137.76    3.18
   0  -2   8  141.89    2.75
   0   2   8  141.11    3.07
   0   2  -8  132.10    2.69
  -1  -2  -8    2.02    0.47
   1  -2   8    2.36    0.34
  -1   2  -8    2.39    0.43
   1   2   8    2.14    0.44
  -2  -2  -8    6.00    0.72
   2  -2   8    6.12    0.42
   2   2   8    5.65    0.59
  -2   2  -8    6.52    0.62
   3  -2   8   40.84    1.04
  -3  -2  -8   38.60    1.70
   3   2   8   43.39    1.54
  -3   2  -8   40.15    1.62
   4  -2   8   53.12    1.11
  -4  -2  -8   48.04    2.05
  -4   2  -8   58.07    2.11
   4   2   8   51.27    1.74
  -5  -2  -8   10.01    1.07
   5   2   8   11.21    0.81
  -5   2  -8    8.86    0.98
  -6  -2  -8    0.19    0.48
  -6   2  -8    0.04    0.48
   6   2   8    0.79    0.27
  -7  -2  -8    9.17    1.30
   7   2   8   10.13    0.79
  -7   2  -8    9.81    1.17
  -8  -2  -8    1.61    0.71
  -8   2  -8    2.13    0.80
  -9  -2  -8    1.64    0.68
  -9   2  -8    0.29    0.62
 -10  -2  -8    0.10    0.62
 -10   2  -8    0.25    0.48
  11  -3  -8    0.38    0.41
 -11  -3   8    0.80    0.50
  10  -3  -8   22.96    1.67
 -10  -3   8   21.99    1.67
  -9  -3   8   14.58    1.32
   9  -3  -8   12.99    1.24
  -9   3   8   14.26    1.15
   8  -3  -8    0.36    0.39
  -8  -3   8    0.53    0.48
  -8   3   8    0.02    0.34
   7  -3  -8   17.58    1.28
  -7  -3   8   18.83    1.34
   7   3  -8   18.46    0.95
  -7   3   8   18.87    1.23
   6  -3  -8   36.14    1.72
  -6  -3   8   32.59    1.65
   6   3  -8   33.55    1.17
  -6   3   8   34.70    1.59
   5  -3  -8   49.89    1.94
  -5  -3   8   46.89    1.87
  -5   3   8   51.83    1.89
   5   3  -8   51.88    1.33
  -4  -3   8    1.72    0.43
   4  -3  -8    0.64    0.35
  -4   3   8    1.33    0.43
   4   3  -8    1.28    0.20
   3  -3  -8   46.28    1.74
  -3  -3   8   46.83    1.66
   3   3  -8   45.93    0.94
  -3   3   8   45.28    1.66
  -2  -3   8  143.42    3.10
   2  -3  -8  140.41    3.28
   2   3  -8  137.92    2.23
  -2   3   8  137.25    3.19
  -1  -3   8   39.26    1.33
   1  -3  -8   38.80    1.54
  -1   3   8   36.64    1.44
   1   3  -8   37.43    1.00
   0  -3  -8    1.19    0.45
   0  -3   8    1.14    0.27
   0   3   8    1.32    0.40
   0   3  -8    1.50    0.29
  -1  -3  -8   22.82    1.25
   1  -3   8   22.41    0.83
  -1   3  -8   21.09    0.95
   1   3   8   21.93    1.11
  -2  -3  -8  129.01    3.30
   2  -3   8  131.12    2.34
   2   3   8  124.68    3.05
  -2   3  -8  128.17    2.94
   3  -3   8   52.15    1.86
   3  -3   8   53.67    1.11
  -3  -3  -8   51.45    2.03
   3  -3   8   56.35    1.18
  -3   3  -8   53.20    1.91
   3   3   8   53.86    1.87
  -4  -3  -8   -0.04    0.44
   4  -3   8    0.42    0.36
  -4   3  -8    0.23    0.41
   4   3   8   -0.02    0.23
  -5  -3  -8   26.13    1.58
   5  -3   8   25.14    1.51
  -5   3  -8   25.30    1.55
   5   3   8   26.61    1.33
   6  -3   8   30.05    1.75
  -6  -3  -8   30.37    1.86
  -6   3  -8   31.90    1.81
   6   3   8   29.63    1.44
   7  -3   8    8.50    1.24
  -7  -3  -8   10.80    1.18
   7   3   8    8.38    0.84
  -7   3  -8    9.31    1.17
   8  -3   8    1.48    0.71
  -8  -3  -8    0.35    0.60
  -8   3  -8    1.59    0.70
  -9  -3  -8    8.99    1.52
  -9   3  -8    6.82    1.26
 -10  -3  -8    5.52    1.30
 -10   3  -8    6.84    1.34
 -11  -4   8    4.26    0.98
  11  -4  -8    2.53    0.79
  10  -4  -8    0.09    0.23
 -10  -4   8    0.49    0.54
   9  -4  -8    0.75    0.45
  -9  -4   8    0.70    0.50
  -8  -4   8    4.80    0.90
   8  -4  -8    5.52    0.99
  -8   4   8    4.83    0.80
  -7  -4   8    0.06    0.42
   7  -4  -8   -0.28    0.17
  -7   4   8    0.08    0.32
  -6  -4   8    0.42    0.34
   6  -4  -8    0.61    0.43
  -6   4   8    0.20    0.35
   5  -4  -8    0.33    0.35
  -5  -4   8   -0.46    0.28
   5   4  -8    0.01    0.06
  -5   4   8    0.14    0.36
  -4  -4   8    9.65    0.42
  -4  -4   8    9.81    0.29
  -4  -4   8   11.04    0.87
   4  -4  -8   10.82    0.95
  -4   4   8    9.36    0.80
   4   4  -8   10.89    0.87
  -3  -4   8    6.59    0.69
   3  -4  -8    5.70    0.67
  -3   4   8    7.25    0.74
   2  -4  -8    2.14    0.51
  -2  -4   8    2.13    0.44
  -2   4   8    1.28    0.42
   1  -4  -8   53.82    1.96
  -1  -4   8   56.30    1.69
   1   4  -8   54.24    1.18
  -1   4   8   55.21    1.89
   0  -4   8    2.70    0.40
   0  -4  -8    2.99    0.61
   0   4   8    2.28    0.52
   0   4  -8    2.58    0.32
   1  -4   8   65.46    1.59
  -1  -4  -8   64.14    2.23
   1   4   8   66.36    2.14
  -1   4  -8   63.96    1.74
   2  -4   8    6.87    0.41
  -2  -4  -8    7.30    0.86
   2  -4   8    5.62    0.57
   2   4   8    6.04    0.66
  -2   4  -8    7.02    0.64
   3  -4   8    2.61    0.19
   3  -4   8    3.38    0.60
  -3  -4  -8    1.93    0.55
   3   4   8    2.04    0.51
   4  -4   8   12.94    1.02
  -4  -4  -8   11.17    1.05
   4   4   8   12.78    0.99
   5  -4   8    2.33    0.62
  -5  -4  -8    2.64    0.76
   5   4   8    3.46    0.66
  -6  -4  -8    0.95    0.58
   6  -4   8    0.65    0.41
   6   4   8    0.29    0.28
   7  -4   8    3.04    0.75
  -7  -4  -8    1.85    0.73
   7   4   8    2.26    0.56
   8  -4   8    1.60    0.72
  -8  -4  -8    2.36    0.84
  -8   4  -8    2.25    0.78
   8   4   8    2.29    0.58
   9  -4   8   -0.36    0.47
  -9  -4  -8   -0.43    0.49
  -9   4  -8    0.94    0.69
  11  -5  -8    1.56    0.63
 -11  -5   8   -0.16    0.31
 -10  -5   8    6.44    1.18
  10  -5  -8    6.26    1.18
   9  -5  -8    8.83    1.09
  -9  -5   8   10.36    1.20
   8  -5  -8    1.59    0.62
  -8  -5   8    2.16    0.66
  -8   5   8    1.71    0.60
   7  -5  -8    0.34    0.34
  -7  -5   8    0.28    0.40
  -7   5   8    0.72    0.43
   7   5  -8    0.44    0.44
   6  -5  -8   12.45    1.15
  -6  -5   8   14.12    1.20
  -6   5   8   15.26    1.16
   6   5  -8   14.13    1.14
   5  -5  -8   16.17    1.23
   5   5  -8   15.90    1.19
  -5   5   8   17.47    1.16
   4  -5  -8   -0.22    0.29
   4   5  -8   -0.12    0.32
  -4   5   8   -0.07    0.34
   3  -5  -8    8.55    0.90
  -3   5   8    8.36    0.83
   3   5  -8    8.07    0.79
   2  -5  -8   16.79    1.15
  -2  -5   8   16.26    0.97
   2   5  -8   13.93    0.92
  -2   5   8   14.68    1.03
  -1  -5   8   33.17    1.34
   1  -5  -8   39.05    1.70
   1   5  -8   34.09    1.36
  -1   5   8   35.91    1.58
   1   5  -8   35.84    0.84
   0  -5  -8    8.84    0.85
   0  -5   8    7.57    0.59
   0   5  -8    7.46    0.49
   0   5   8    8.53    0.84
   1  -5   8   34.20    1.15
   1  -5   8   31.87    1.19
  -1  -5  -8   33.28    1.65
   1   5   8   33.20    1.54
   2  -5   8    1.83    0.28
   2  -5   8    2.29    0.47
  -2  -5  -8    2.11    0.59
   2   5   8    3.00    0.65
  -3  -5  -8    5.85    0.96
   3  -5   8    3.95    0.67
   3   5   8    4.01    0.71
   4  -5   8    0.46    0.36
  -4  -5  -8   -0.10    0.44
   4   5   8   -0.09    0.30
  -5  -5  -8    9.10    1.09
   5  -5   8    7.72    0.92
   5   5   8    6.57    0.81
   6  -5   8   24.91    1.63
  -6  -5  -8   23.65    1.64
   6   5   8   24.00    1.47
   7  -5   8    3.08    0.78
  -7  -5  -8    4.64    1.07
   7   5   8    3.88    0.78
   8  -5   8    0.38    0.46
  -8  -5  -8    0.59    0.69
   8   5   8    1.55    0.54
  -9  -5  -8    4.00    1.07
   9  -5   8    3.19    0.99
  -9   5  -8    5.71    1.17
 -10  -6   8    4.87    1.06
  10  -6  -8    5.31    1.16
  -9  -6   8    2.13    0.77
   9  -6  -8    5.74    1.09
   8  -6  -8   21.05    1.62
  -8  -6   8   21.21    1.64
   8   6  -8   20.35    1.60
   7  -6  -8   14.43    1.33
   7   6  -8   14.05    1.29
  -7   6   8   14.83    1.14
   6  -6  -8   23.76    1.61
   6   6  -8   22.96    1.53
  -6   6   8   21.10    1.35
   5  -6  -8    0.02    0.36
   5   6  -8    0.14    0.28
  -5   6   8    0.14    0.37
   4  -6  -8   12.59    1.13
  -4   6   8   15.67    1.12
   4   6  -8   13.79    1.10
   3  -6  -8    6.37    0.95
   3   6  -8   11.06    0.90
  -3   6   8    7.65    0.84
   2  -6  -8    2.55    0.67
  -2   6   8    2.26    0.58
   2   6  -8    1.71    0.47
   1  -6  -8   46.12    2.00
   1   6  -8   48.88    1.72
   1   6  -8   46.65    0.99
  -1   6   8   49.82    1.97
   0  -6  -8  147.87    3.85
   0  -6   8  150.22    2.83
   0  -6   8  152.95    3.27
   0   6  -8  155.39    3.28
   0   6   8  147.70    3.77
   0   6  -8  155.11    2.86
   1  -6   8   64.90    1.81
  -1  -6  -8   62.01    2.37
   1  -6   8   66.52    1.78
   1   6   8   63.00    2.31
   2  -6   8   36.46    1.13
   2  -6   8   38.03    1.48
  -2  -6  -8   34.61    1.82
   2   6   8   36.33    1.75
  -3  -6  -8   12.37    1.20
   3  -6   8   10.76    0.87
   3   6   8   12.13    1.09
   4  -6   8   12.71    1.04
  -4  -6  -8   13.25    1.26
   4   6   8   14.20    1.18
   5  -6   8    7.52    0.90
  -5  -6  -8    9.04    1.25
   5   6   8    7.74    0.90
   6  -6   8    2.33    0.69
  -6  -6  -8    1.86    0.74
   6   6   8    2.86    0.69
   7  -6   8    7.61    1.25
  -7  -6  -8    6.85    1.22
   7   6   8    6.11    1.04
   8  -6   8    9.54    1.21
  -8  -6  -8   10.12    1.53
   8   6   8    9.62    1.30
   9  -6   8    1.85    0.76
  -9  -6  -8    1.60    0.80
  10  -7  -8    4.90    1.10
 -10  -7   8    3.28    0.97
  -9  -7   8   -0.42    0.37
   9  -7  -8   -0.60    0.40
   9   7  -8   -0.15    0.30
   8  -7  -8    0.53    0.46
   8   7  -8   -0.55    0.36
   7  -7  -8    1.10    0.60
  -7   7   8    1.05    0.51
   7   7  -8    2.18    0.65
   6  -7  -8    1.51    0.59
   6   7  -8    1.16    0.53
  -6   7   8    0.41    0.37
   5  -7  -8   -0.03    0.31
  -5   7   8   -0.17    0.32
   5   7  -8   -0.05    0.24
   4  -7  -8    2.67    0.73
   4   7  -8    3.00    0.67
  -4   7   8    2.82    0.69
   3  -7  -8    4.79    0.87
   3   7  -8    5.36    0.86
  -3   7   8    4.15    0.75
   2  -7  -8    7.52    0.87
   2   7  -8    7.04    0.79
  -2   7   8    8.13    0.92
   1  -7  -8    0.21    0.46
  -1   7   8    0.33    0.42
   1   7  -8   -0.09    0.24
   0  -7  -8    0.97    0.54
   0   7  -8    0.29    0.30
   0   7   8    0.75    0.41
   1  -7   8    8.19    0.65
  -1  -7  -8    6.91    1.00
   1  -7   8    7.77    0.63
   1   7   8    7.85    0.89
  -1   7  -8    8.10    0.65
   2  -7   8   -0.12    0.25
  -2  -7  -8    1.38    0.58
   2   7   8    1.42    0.52
   3  -7   8    1.10    0.38
  -3  -7  -8    0.60    0.54
   3   7   8    1.37    0.56
  -4  -7  -8    0.67    0.55
   4  -7   8   -0.12    0.30
   4   7   8   -0.31    0.34
  -5  -7  -8    0.77    0.59
   5  -7   8    0.61    0.41
   5   7   8    0.85    0.52
   6  -7   8    0.94    0.51
  -6  -7  -8    2.41    0.77
   6   7   8    1.94    0.59
   7  -7   8    0.27    0.47
  -7  -7  -8    0.23    0.51
   7   7   8   -0.30    0.44
  -8  -7  -8   -0.46    0.47
   8  -7   8   -0.45    0.36
   8   7   8    0.53    0.36
   9  -8  -8    0.97    0.63
  -9  -8   8   -0.53    0.43
   9   8  -8    0.63    0.55
   8  -8  -8    7.32    1.34
   8   8  -8    9.81    1.45
   7  -8  -8    4.48    1.03
   7   8  -8    6.12    1.12
   6  -8  -8    9.30    1.18
  -6   8   8    7.21    1.02
   6   8  -8    9.37    1.15
   5  -8  -8    6.79    1.12
   5   8  -8    6.68    1.05
  -5   8   8    6.36    0.96
   4  -8  -8    8.95    1.07
   4   8  -8    9.76    1.03
  -4   8   8   10.14    1.01
   3  -8  -8    7.12    1.09
  -3   8   8    6.92    0.99
   3   8  -8    9.01    0.90
   2  -8  -8    3.89    0.85
   2   8  -8    4.02    0.71
  -2   8   8    4.12    0.81
   1  -8  -8    0.78    0.54
   1   8  -8    1.06    0.44
  -1   8   8    1.06    0.54
   0  -8  -8    5.55    0.95
   0   8  -8    6.44    0.70
   0   8   8    5.12    0.92
  -1  -8  -8   13.08    1.22
  -1   8  -8   13.94    0.89
   1   8   8   13.80    1.24
   2  -8   8    2.44    0.53
  -2  -8  -8    2.52    0.74
   2   8   8    3.46    0.76
  -3  -8  -8    4.39    0.89
   3  -8   8    3.97    0.72
   3   8   8    4.08    0.86
  -4  -8  -8    9.01    1.28
   4  -8   8    8.49    0.90
   4   8   8    9.32    1.10
   5  -8   8   11.08    1.10
  -5  -8  -8   10.07    1.23
   5   8   8   10.44    1.21
  -6  -8  -8    1.74    0.78
   6  -8   8    0.52    0.46
   6   8   8    2.77    0.78
  -7  -8  -8    6.37    1.22
   7  -8   8    5.25    1.03
   7   8   8    4.54    0.98
   8  -8   8    6.92    1.23
  -8  -8  -8    5.10    1.17
   8   8   8    5.62    1.08
   8  -9  -8    0.10    0.52
   8   9  -8    1.28    0.60
   7  -9  -8    0.93    0.57
   7   9  -8    0.63    0.53
   6  -9  -8   14.12    1.46
   6   9  -8   11.65    1.33
   5  -9  -8    9.45    1.37
  -5   9   8    9.22    1.01
   5   9  -8    9.59    1.15
   4  -9  -8    3.17    0.81
   4   9  -8    2.49    0.72
  -4   9   8    3.07    0.72
   3  -9  -8    3.23    0.83
   3   9  -8    3.29    0.75
  -3   9   8    3.73    0.76
   2  -9  -8    7.31    1.12
  -2   9   8    6.47    1.02
   2   9  -8    5.46    0.85
   1  -9  -8   14.19    1.26
   1   9  -8   11.09    0.98
  -1   9   8   11.02    1.14
   0  -9  -8    0.48    0.49
   0   9  -8    0.29    0.34
   0   9   8    0.37    0.48
  -1  -9  -8   12.74    1.24
   1   9   8   13.55    1.27
  -2  -9  -8    7.18    1.12
   2   9   8    8.45    1.25
  -3  -9  -8   14.25    1.34
   3   9   8   12.44    1.28
   4  -9   8    0.34    0.38
  -4  -9  -8   -0.25    0.44
   4   9   8   -0.35    0.36
   5  -9   8    5.68    0.96
  -5  -9  -8    4.21    1.00
   5   9   8    5.87    1.10
  -6  -9  -8    2.14    0.77
   6  -9   8    3.69    0.89
   6   9   8    5.36    1.07
  -7  -9  -8    1.81    0.86
   7  -9   8    2.87    0.76
   7   9   8    2.26    0.66
   7 -10  -8    1.30    0.69
   7  10  -8    0.29    0.43
   6 -10  -8    1.97    0.73
   6  10  -8    0.81    0.62
   5 -10  -8    1.19    0.69
  -5  10   8    2.00    0.63
   5  10  -8    1.99    0.69
   4 -10  -8    0.40    0.51
  -4  10   8    0.03    0.41
   4  10  -8    0.61    0.43
   3 -10  -8    0.20    0.45
   3  10  -8   -0.19    0.40
  -3  10   8   -0.25    0.34
   2 -10  -8    0.75    0.49
  -2  10   8    0.04    0.38
   2  10  -8    1.42    0.58
   1 -10  -8    2.37    0.73
   1  10  -8    1.56    0.54
  -1  10   8    1.74    0.58
   0 -10  -8    0.39    0.47
   0  10   8    0.18    0.46
  -1 -10  -8    7.63    1.15
   1  10   8    5.13    0.99
  -2 -10  -8    1.00    0.55
   2  10   8    0.51    0.43
  -3 -10  -8    0.34    0.47
   3  10   8   -0.54    0.41
  -4 -10  -8   -0.55    0.40
   4  10   8    0.68    0.59
  -5 -10  -8    0.50    0.66
   5  10   8    1.25    0.64
  -6 -10  -8    1.18    0.69
   6  10   8    2.18    0.70
   6 -11  -8    5.29    1.16
   6  11  -8    2.55    0.82
   5 -11  -8    3.68    0.96
   5  11  -8    4.33    0.94
   4 -11  -8    1.37    0.65
  -4  11   8    0.49    0.45
   4  11  -8    0.66    0.46
   3 -11  -8    1.25    0.57
  -3  11   8    0.49    0.48
   3  11  -8    0.65    0.53
   2 -11  -8    5.65    1.05
  -2  11   8    6.37    1.08
   2  11  -8    6.13    1.00
   1 -11  -8    5.16    0.98
   1  11  -8    4.64    0.87
  -1  11   8    3.85    0.86
   0 -11  -8    0.12    0.46
   0  11   8    1.23    0.59
  -1 -11  -8    1.49    0.68
   1  11   8    1.05    0.64
  -2 -11  -8   11.37    1.24
   2  11   8   12.62    1.33
  -3 -11  -8    0.63    0.61
   3  11   8    1.09    0.64
  -4 -11  -8   -0.20    0.54
   4  11   8   -0.33    0.32
   5  11   8   -0.28    0.42
   5 -12  -8    1.96    0.73
   5  12  -8    0.68    0.52
   4 -12  -8    2.75    0.83
   4  12  -8    2.27    0.80
   3 -12  -8    2.99    0.82
   3  12  -8    2.87    0.83
  -3  12   8    2.60    0.73
   2 -12  -8    0.34    0.47
  -2  12   8    0.34    0.48
   2  12  -8    0.67    0.53
   1 -12  -8    0.81    0.59
  -1  12   8    0.35    0.46
   0 -12  -8    2.56    0.72
   0  12   8    3.01    0.79
  -1 -12  -8    1.13    0.55
   1  12   8    0.70    0.55
  -2 -12  -8    1.23    0.59
   2  12   8   -0.03    0.48
   3  12   8    0.35    0.40
 -11   0   9   -0.32    0.39
  11   0  -9    0.44    0.39
 -10   0   9   -0.21    0.31
  10   0  -9    0.06    0.30
   9   0  -9   -0.02    0.25
  -9   0   9   -0.43    0.31
   8   0  -9   -0.01    0.22
  -8   0   9   -0.22    0.33
   7   0  -9   -0.17    0.17
  -7   0   9   -0.03    0.35
   6   0  -9   -0.28    0.16
  -6   0   9   -0.39    0.19
   5   0  -9   -0.06    0.18
  -5   0   9    0.01    0.27
  -4   0   9    0.10    0.29
   4   0  -9    0.03    0.18
   3   0  -9    0.00    0.17
  -3   0   9   -0.15    0.14
  -2   0   9   -0.30    0.20
   2   0  -9   -0.12    0.18
   1   0  -9    0.03    0.19
  -1   0   9    0.20    0.23
   0   0  -9    0.37    0.28
   0   0   9    0.32    0.21
  -1   0  -9    0.20    0.26
   1   0   9    0.15    0.21
  -2   0  -9    0.05    0.28
   2   0   9    0.03    0.19
   3   0   9    0.16    0.19
  -3   0  -9    0.22    0.34
  -4   0  -9    0.08    0.36
   4   0   9    0.19    0.19
   5   0   9    0.24    0.18
  -5   0  -9   -0.05    0.33
  -6   0  -9    0.22    0.39
  -7   0  -9    0.53    0.59
  -8   0  -9   -0.51    0.38
  -9   0  -9    0.58    0.55
 -10   0  -9    0.13    0.64
  11  -1  -9   19.15    1.50
 -11  -1   9   22.15    1.67
 -10  -1   9    3.13    0.79
  10  -1  -9    1.08    0.51
  10   1  -9    1.19    0.43
 -10   1   9    1.24    0.56
   9  -1  -9    1.20    0.46
  -9  -1   9    0.25    0.44
   9   1  -9    1.16    0.45
  -9   1   9    1.52    0.60
  -8  -1   9   29.04    1.63
   8  -1  -9   27.55    1.52
  -8   1   9   27.24    1.58
   8   1  -9   29.18    1.44
  -7  -1   9   14.32    1.14
   7  -1  -9   13.98    1.04
   7   1  -9   15.38    0.99
  -7   1   9   16.05    1.18
   6  -1  -9    3.78    0.62
  -6  -1   9    3.87    0.70
  -6   1   9    5.01    0.78
   6   1  -9    3.21    0.49
   5  -1  -9   10.47    0.81
  -5  -1   9   11.45    0.88
  -5   1   9    9.62    0.82
   5   1  -9    8.96    0.62
   4  -1  -9   61.35    1.90
  -4  -1   9   57.86    1.96
   4   1  -9   62.37    1.65
  -4   1   9   62.34    2.03
  -3  -1   9   65.53    2.00
   3  -1  -9   66.62    1.94
  -3   1   9   67.15    2.03
   3   1  -9   63.15    1.64
  -2  -1   9   43.48    1.51
   2  -1  -9   45.79    1.58
   2   1  -9   48.11    1.38
  -2   1   9   42.78    1.55
  -1  -1   9   66.12    1.84
   1  -1  -9   65.47    1.96
   1   1  -9   68.11    1.79
  -1   1   9   67.37    1.94
   0  -1  -9   29.32    1.28
   0  -1   9   28.97    1.11
   0   1  -9   30.39    1.19
   0   1   9   30.62    1.22
   1  -1   9   33.56    1.16
  -1  -1  -9   31.90    1.42
  -1   1  -9   33.45    1.33
   1   1   9   36.90    1.35
  -2  -1  -9    0.07    0.31
   2  -1   9    0.38    0.21
  -2   1  -9    0.80    0.34
   2   1   9    0.12    0.22
  -3  -1  -9   40.86    1.78
   3  -1   9   40.40    1.24
   3   1   9   41.44    1.46
  -3   1  -9   44.65    1.78
   4  -1   9   67.36    1.62
  -4  -1  -9   63.65    2.39
  -4   1  -9   65.82    2.37
   4   1   9   66.05    1.92
  -5  -1  -9   16.19    1.25
   5   1   9   16.01    0.91
  -5   1  -9   15.81    1.22
  -6  -1  -9    1.09    0.60
  -6   1  -9    2.36    0.66
   6   1   9    1.35    0.35
  -7  -1  -9    5.18    1.04
  -7   1  -9    6.82    1.10
  -8  -1  -9   15.70    1.57
  -8   1  -9   14.54    1.49
  -9  -1  -9    1.36    0.77
  -9   1  -9    2.32    0.83
 -10  -1  -9    0.45    0.49
 -10   1  -9    0.93    0.60
 -11  -2   9    0.85    0.50
  11  -2  -9    1.40    0.54
  10  -2  -9   17.01    1.39
 -10  -2   9   16.51    1.44
 -10   2   9   16.50    1.37
   9  -2  -9   22.14    1.50
  -9  -2   9   23.01    1.61
   9   2  -9   19.44    1.42
  -9   2   9   20.48    1.42
   8  -2  -9   10.37    1.01
  -8  -2   9   12.04    1.16
  -8   2   9   12.64    1.09
   8   2  -9   12.39    0.90
  -7  -2   9    3.79    0.73
   7  -2  -9    4.64    0.77
   7   2  -9    4.97    0.55
  -7   2   9    4.73    0.79
  -6  -2   9   29.62    1.57
   6  -2  -9   26.16    1.41
  -6   2   9   28.05    1.46
   6   2  -9   27.82    1.14
  -5  -2   9   43.55    1.80
   5  -2  -9   38.77    1.65
   5   2  -9   43.12    1.32
  -5   2   9   41.68    1.70
  -4  -2   9    6.39    0.65
   4  -2  -9    5.11    0.63
   4   2  -9    4.88    0.40
  -4   2   9    5.37    0.75
  -3  -2   9    7.57    0.66
   3  -2  -9    5.72    0.59
   3   2  -9    6.66    0.42
  -3   2   9    5.77    0.66
   2  -2  -9  110.76    2.81
  -2  -2   9  113.77    2.66
   2   2  -9  107.58    2.18
  -2   2   9  110.55    2.78
   1  -2  -9   11.68    0.88
  -1  -2   9   10.84    0.71
  -1   2   9   11.55    0.84
   1   2  -9   10.89    0.62
   0  -2   9    7.84    0.57
   0  -2  -9    8.54    0.75
   0   2   9    8.95    0.71
   0   2  -9    7.48    0.58
  -1  -2  -9    1.73    0.47
   1  -2   9    1.91    0.34
  -1   2  -9    1.88    0.40
   1   2   9    1.27    0.40
  -2  -2  -9   57.15    2.06
   2  -2   9   54.52    1.43
   2   2   9   58.52    1.86
  -2   2  -9   55.28    1.84
  -3  -2  -9   39.50    1.76
   3  -2   9   38.48    1.09
   3   2   9   37.94    1.50
  -3   2  -9   40.14    1.67
   4  -2   9    0.13    0.10
  -4  -2  -9    0.19    0.42
  -4   2  -9   -0.43    0.34
   4   2   9    0.33    0.30
  -5  -2  -9   28.75    1.75
  -5   2  -9   31.40    1.69
   5   2   9   33.70    1.42
  -6  -2  -9    8.60    1.23
  -6   2  -9    6.15    1.03
   6   2   9    7.79    0.70
  -7  -2  -9    4.13    0.96
  -7   2  -9    2.93    0.81
  -8  -2  -9    0.48    0.51
  -8   2  -9    0.34    0.58
  -9  -2  -9    2.14    0.76
  -9   2  -9    2.03    0.83
 -10  -2  -9    2.11    0.89
 -10   2  -9    2.31    0.79
  11  -3  -9    0.75    0.43
 -11  -3   9    0.99    0.60
  10  -3  -9    3.60    0.82
 -10  -3   9    4.52    0.95
  -9  -3   9    0.87    0.50
   9  -3  -9    0.52    0.43
  -9   3   9    0.61    0.43
  -8  -3   9    0.33    0.46
   8  -3  -9   -0.04    0.28
  -8   3   9    0.35    0.38
  -7  -3   9    0.52    0.44
   7  -3  -9   -0.41    0.29
  -7   3   9    0.16    0.37
   7   3  -9    0.12    0.17
  -6  -3   9    2.24    0.62
   6  -3  -9    2.32    0.57
  -6   3   9    2.17    0.59
   6   3  -9    2.48    0.38
  -5  -3   9    4.32    0.74
   5  -3  -9    4.19    0.69
  -5   3   9    4.24    0.73
   5   3  -9    3.88    0.35
   4  -3  -9   32.92    1.53
  -4  -3   9   28.63    1.40
   4   3  -9   30.07    0.86
  -4   3   9   32.39    1.50
   3  -3  -9    1.66    0.47
  -3  -3   9    1.85    0.44
  -3   3   9    0.59    0.37
   3   3  -9    1.21    0.17
   2  -3  -9    1.95    0.52
  -2  -3   9    0.72    0.32
  -2   3   9    1.29    0.40
   2   3  -9    1.11    0.20
   1  -3  -9    0.33    0.29
  -1  -3   9   -0.10    0.18
   1   3  -9    0.15    0.17
  -1   3   9    0.30    0.33
   0  -3   9   57.01    1.61
   0  -3  -9   60.12    2.09
   0   3   9   55.58    1.88
   0   3  -9   56.35    1.54
  -1  -3  -9    9.64    0.91
   1  -3   9    8.46    0.55
  -1   3  -9    9.57    0.67
   1   3   9    9.28    0.80
   2  -3   9    0.15    0.16
  -2  -3  -9    0.53    0.40
  -2   3  -9    0.30    0.30
   2   3   9    0.34    0.27
  -3  -3  -9    0.24    0.43
   3  -3   9    0.15    0.12
   3   3   9   -0.05    0.26
  -3   3  -9   -0.02    0.27
  -4  -3  -9    2.82    0.68
   4   3   9    1.90    0.47
  -4   3  -9    1.76    0.55
  -5  -3  -9    3.54    0.85
   5   3   9    4.47    0.70
  -5   3  -9    4.01    0.82
  -6  -3  -9    4.28    0.97
   6   3   9    4.97    0.76
  -6   3  -9    5.97    1.02
  -7  -3  -9    0.44    0.44
  -7   3  -9    0.58    0.60
   7   3   9    0.79    0.41
  -8  -3  -9    0.80    0.67
  -8   3  -9    2.54    0.83
  -9  -3  -9    0.72    0.68
  -9   3  -9    2.15    0.81
 -11  -4   9   -0.50    0.39
  11  -4  -9   -0.30    0.32
 -10  -4   9   17.14    1.57
  10  -4  -9   17.20    1.52
  -9  -4   9   13.45    1.35
   9  -4  -9   13.49    1.32
  -9   4   9   15.85    1.24
  -8  -4   9    0.78    0.49
   8  -4  -9    0.86    0.46
  -8   4   9    0.91    0.50
  -7  -4   9    7.00    1.07
   7  -4  -9    8.18    0.94
  -7   4   9    8.87    0.94
   6  -4  -9   30.69    1.69
  -6  -4   9   31.36    1.71
  -6   4   9   32.75    1.63
  -5  -4   9   34.84    1.68
   5  -4  -9   38.93    1.80
  -5   4   9   33.51    1.63
   4  -4  -9    9.70    0.93
  -4  -4   9    8.83    0.81
  -4   4   9    8.72    0.82
  -3  -4   9    5.16    0.60
   3  -4  -9    4.33    0.74
  -3   4   9    5.91    0.73
   2  -4  -9   44.71    1.82
  -2  -4   9   46.38    1.66
  -2   4   9   48.96    1.85
   2   4  -9   44.94    0.84
   2   4  -9   48.32    0.86
   1  -4  -9    5.77    0.83
  -1  -4   9    4.30    0.52
  -1   4   9    5.66    0.69
   1   4  -9    3.83    0.33
   0  -4  -9    0.19    0.27
   0  -4   9   -0.02    0.17
   0   4  -9    0.29    0.20
   0   4   9   -0.30    0.25
   1  -4   9    9.18    0.59
  -1  -4  -9    7.86    0.88
   1   4   9   10.67    0.90
  -1   4  -9    9.01    0.66
   2  -4   9   72.48    1.64
  -2  -4  -9   70.77    2.50
  -2   4  -9   76.41    2.18
   2   4   9   70.77    2.32
  -3  -4  -9   27.17    1.56
  -3   4  -9   27.12    1.40
   3   4   9   25.94    1.41
   4  -4   9    0.59    0.39
  -4  -4  -9    0.63    0.52
  -4   4  -9    0.46    0.45
   4   4   9    0.56    0.42
  -5  -4  -9   20.54    1.48
   5  -4   9   22.48    1.48
  -5   4  -9   21.89    1.50
   5   4   9   20.06    1.27
   6  -4   9   30.45    1.82
  -6  -4  -9   29.30    1.91
  -6   4  -9   35.37    2.00
   6   4   9   32.27    1.64
  -7  -4  -9    9.26    1.43
   7  -4   9    7.68    1.20
  -7   4  -9    7.74    1.27
   7   4   9   10.80    1.00
   8  -4   9    0.53    0.46
  -8  -4  -9   -0.17    0.51
  -8   4  -9    0.02    0.46
  -9  -4  -9   10.11    1.62
  -9   4  -9    9.37    1.53
  11  -5  -9    3.86    0.90
 -11  -5   9    4.16    0.98
 -10  -5   9    2.23    0.72
  10  -5  -9    3.16    0.75
   9  -5  -9    5.89    1.11
  -9  -5   9    5.83    1.09
  -8  -5   9   13.92    1.35
   8  -5  -9   14.64    1.34
  -8   5   9   14.14    1.18
   7  -5  -9   38.05    2.05
  -7  -5   9   35.07    1.94
  -7   5   9   38.38    1.84
   6  -5  -9   10.71    1.09
  -6  -5   9   10.02    1.01
  -6   5   9    9.96    0.98
   5  -5  -9   -0.05    0.26
  -5  -5   9    0.17    0.34
  -5   5   9   -0.49    0.31
  -4  -5   9    8.71    0.84
   4  -5  -9    8.27    0.94
  -4   5   9    7.34    0.85
   4   5  -9    8.54    0.83
   3  -5  -9   16.04    1.16
  -3  -5   9   17.86    1.13
  -3   5   9   14.61    1.11
  -2  -5   9   12.21    0.87
   2  -5  -9   13.03    1.09
  -2   5   9   13.06    1.03
  -1  -5   9   22.27    1.10
   1  -5  -9   20.07    1.33
  -1   5   9   18.37    1.16
   1   5  -9   20.23    0.65
   0  -5   9   92.18    2.30
   0  -5  -9   92.44    2.86
   0   5  -9   90.27    2.00
   0   5   9   88.36    2.71
  -1  -5  -9    9.82    1.03
   1  -5   9    9.61    0.63
  -1   5  -9    8.93    0.67
   1   5   9    9.95    0.93
   2  -5   9    5.12    0.42
  -2  -5  -9    5.04    0.90
   2  -5   9    5.92    0.63
   2   5   9    5.10    0.81
  -2   5  -9    5.62    0.68
  -3  -5  -9    8.08    1.13
   3  -5   9    9.11    0.82
   3   5   9    8.75    0.92
  -4  -5  -9   27.21    1.72
   4  -5   9   27.02    1.49
   4   5   9   24.82    1.46
   5  -5   9    3.39    0.75
  -5  -5  -9    5.70    0.99
   5   5   9    5.44    0.87
   6  -5   9    0.20    0.39
  -6  -5  -9   -0.22    0.46
   6   5   9    0.54    0.35
  -7  -5  -9    6.46    1.22
   7  -5   9    5.45    1.07
   7   5   9    5.98    0.96
  -7   5  -9    7.13    1.18
   8  -5   9    3.10    0.83
  -8  -5  -9    1.55    0.67
  -8   5  -9    4.01    1.02
   8   5   9    3.96    0.81
   9  -5   9    1.15    0.66
  -9  -5  -9   -0.92    0.50
  -9   5  -9    0.09    0.56
  10  -6  -9   -0.80    0.27
 -10  -6   9   -0.05    0.49
  -9  -6   9    2.10    0.66
   9  -6  -9    3.12    0.82
  -8  -6   9    0.15    0.39
   8  -6  -9    0.45    0.36
  -8   6   9    0.44    0.43
   7  -6  -9    1.85    0.67
  -7  -6   9    0.75    0.56
   7   6  -9    0.67    0.50
  -7   6   9    1.09    0.54
  -6  -6   9    6.62    1.00
   6  -6  -9    6.62    1.05
   6   6  -9    5.70    0.96
  -6   6   9    7.00    0.99
  -5  -6   9    2.00    0.63
   5  -6  -9    2.96    0.73
   5   6  -9    2.01    0.65
  -5   6   9    2.62    0.68
   4  -6  -9   -0.26    0.31
   4   6  -9   -0.23    0.23
  -4   6   9    0.11    0.38
   3  -6  -9   17.01    1.29
  -3  -6   9   16.25    1.10
   3   6  -9   16.28    1.15
  -3   6   9   14.98    1.16
   2  -6  -9    5.70    0.94
  -2  -6   9    8.15    0.78
  -2   6   9    5.92    0.73
   2   6  -9    8.75    0.82
  -1  -6   9   22.22    1.17
   1  -6  -9   20.04    1.34
  -1   6   9   22.99    1.40
   0  -6   9    1.51    0.39
   0  -6  -9    2.18    0.60
   0   6   9    0.78    0.40
   0   6  -9    1.76    0.32
  -1  -6  -9   18.95    1.32
   1  -6   9   17.83    0.89
   1  -6   9   16.99    0.90
   1   6   9   16.26    1.23
  -1   6  -9   17.48    0.94
   2  -6   9    0.05    0.27
   2  -6   9    0.49    0.19
  -2  -6  -9    0.35    0.53
   2   6   9    0.46    0.46
  -3  -6  -9    0.35    0.55
   3  -6   9    0.48    0.33
   3   6   9    0.07    0.26
   4  -6   9   -0.06    0.33
  -4  -6  -9   -0.34    0.31
   4   6   9    0.34    0.33
   5  -6   9   10.50    1.06
  -5  -6  -9   13.35    1.35
   5   6   9   12.01    1.16
  -6  -6  -9   -0.61    0.44
   6  -6   9    0.58    0.47
   6   6   9   -0.40    0.31
   7  -6   9    0.30    0.38
  -7  -6  -9    0.87    0.67
   7   6   9    0.87    0.46
  -8  -6  -9    0.04    0.55
   8  -6   9    0.43    0.49
   8   6   9    0.31    0.32
  10  -7  -9    2.75    0.83
 -10  -7   9    2.62    0.82
   9  -7  -9    5.52    1.14
  -9  -7   9    4.91    1.08
   8  -7  -9   14.05    1.46
  -8  -7   9   12.39    1.38
   8   7  -9   14.09    1.44
  -7  -7   9   23.66    1.73
   7  -7  -9   24.95    1.80
   7   7  -9   20.78    1.63
  -7   7   9   23.60    1.49
   6  -7  -9    0.25    0.45
   6   7  -9    0.18    0.46
  -6   7   9    1.68    0.53
   5  -7  -9    6.88    1.08
  -5   7   9    6.78    0.96
   5   7  -9    6.70    1.03
   4  -7  -9   31.27    1.86
   4   7  -9   35.27    1.80
  -4   7   9   36.37    1.80
   3  -7  -9   26.80    1.68
   3   7  -9   25.55    1.47
  -3   7   9   26.83    1.56
   2  -7  -9    2.95    0.77
   2   7  -9    3.01    0.60
  -2   7   9    2.40    0.65
   1  -7  -9    6.59    1.03
   1   7  -9    6.48    0.76
  -1   7   9    6.62    0.96
   0  -7  -9   87.29    2.98
   0  -7   9   89.27    2.45
   0   7   9   85.37    2.90
   1  -7   9   10.94    0.74
  -1  -7  -9   11.70    1.20
   1  -7   9   12.35    0.79
   1   7   9    9.28    1.05
   2  -7   9    0.86    0.34
  -2  -7  -9    0.17    0.50
   2   7   9   -0.13    0.39
   3  -7   9   27.44    1.42
  -3  -7  -9   23.28    1.66
   3   7   9   27.12    1.70
   4  -7   9   25.71    1.52
  -4  -7  -9   25.60    1.77
   4   7   9   26.43    1.66
   5  -7   9    8.00    0.96
  -5  -7  -9    5.83    1.11
   5   7   9    6.70    1.09
   6  -7   9   -0.03    0.39
  -6  -7  -9    0.73    0.66
   6   7   9   -0.05    0.35
  -7  -7  -9   14.94    1.58
   7  -7   9   14.65    1.40
   7   7   9   15.31    1.39
   8  -7   9    7.86    1.30
  -8  -7  -9    6.43    1.32
   8   7   9    8.14    0.99
   9  -8  -9    5.89    1.19
  -9  -8   9    3.29    0.87
   9   8  -9    1.28    0.67
  -8  -8   9    0.43    0.56
   8  -8  -9   -0.27    0.44
   8   8  -9    1.96    0.81
   7  -8  -9    1.56    0.73
   7   8  -9    2.30    0.77
   6  -8  -9    7.99    1.31
   6   8  -9    6.64    1.12
  -6   8   9    8.41    0.95
   5  -8  -9    8.35    1.02
   5   8  -9    8.85    1.07
  -5   8   9    8.30    0.98
   4  -8  -9    3.56    0.84
  -4   8   9    4.36    0.84
   4   8  -9    3.22    0.74
   3  -8  -9    1.32    0.63
  -3   8   9    1.17    0.56
   3   8  -9    3.06    0.72
   2  -8  -9    0.73    0.45
  -2   8   9    0.32    0.39
   2   8  -9   -0.05    0.31
   1  -8  -9    3.21    0.81
   1   8  -9    2.76    0.61
  -1   8   9    3.72    0.80
   0  -8  -9   -0.17    0.41
   0   8   9    0.74    0.49
   0   8  -9   -0.01    0.29
  -1  -8  -9   12.31    1.24
   1  -8   9   13.30    0.97
   1   8   9   11.79    1.13
  -2  -8  -9    4.57    0.89
   2   8   9    5.26    0.94
   3  -8   9    7.02    0.79
  -3  -8  -9    8.12    1.22
   3   8   9    7.54    1.16
  -4  -8  -9    1.27    0.63
   4  -8   9    0.04    0.31
   4   8   9   -0.35    0.25
  -5  -8  -9   -0.61    0.50
   5  -8   9    0.63    0.45
   5   8   9    1.54    0.64
  -6  -8  -9    9.41    1.45
   6  -8   9   12.85    1.26
   6   8   9   13.84    1.37
  -7  -8  -9    1.04    0.71
   7  -8   9    0.88    0.55
   7   8   9    1.47    0.67
   8  -9  -9    1.39    0.56
   8   9  -9    1.63    0.73
   7  -9  -9   10.07    1.24
   7   9  -9    5.91    1.12
   6  -9  -9    0.78    0.56
  -6   9   9   -0.86    0.33
   6   9  -9    0.17    0.49
   5  -9  -9    1.22    0.66
   5   9  -9    2.05    0.73
  -5   9   9    2.65    0.68
   4  -9  -9    2.08    0.72
   4   9  -9    2.46    0.73
  -4   9   9    3.57    0.78
   3  -9  -9    1.43    0.64
   3   9  -9    0.82    0.51
  -3   9   9    1.13    0.54
   2  -9  -9    0.54    0.49
  -2   9   9    0.15    0.32
   2   9  -9    0.15    0.35
   1  -9  -9   13.91    1.31
   1   9  -9   12.45    1.06
  -1   9   9   12.67    1.23
   0  -9  -9   13.93    1.30
   0   9   9   16.86    1.41
   0   9  -9   12.27    1.00
  -1  -9  -9    9.26    1.16
   1   9   9    8.36    1.24
  -2  -9  -9    2.26    0.75
   2   9   9    2.53    0.77
  -3  -9  -9    1.20    0.66
   3   9   9    0.23    0.44
  -4  -9  -9    3.10    0.90
   4   9   9    3.33    0.85
  -5  -9  -9    0.92    0.67
   5  -9   9    0.73    0.44
   5   9   9    0.74    0.55
   6  -9   9    1.65    0.63
  -6  -9  -9    2.26    0.78
   6   9   9    4.05    0.98
  -7  -9  -9   -1.18    0.47
   7  -9   9    0.58    0.45
   7   9   9    0.99    0.51
   7 -10  -9    1.70    0.76
   7  10  -9    0.14    0.55
   6 -10  -9   15.54    1.57
   6  10  -9   16.25    1.51
   5 -10  -9    5.67    1.15
  -5  10   9    4.92    0.93
   5  10  -9    4.49    0.95
   4 -10  -9    0.09    0.48
  -4  10   9    0.40    0.40
   4  10  -9    0.37    0.51
   3 -10  -9   18.86    1.54
   3  10  -9   17.69    1.43
  -3  10   9   18.45    1.45
   2 -10  -9   13.96    1.37
  -2  10   9   12.80    1.27
   2  10  -9   13.26    1.20
   1 -10  -9   30.79    1.94
  -1  10   9   29.24    1.89
   1  10  -9   29.73    1.63
   0 -10  -9    0.10    0.47
   0  10   9    0.34    0.50
  -1 -10  -9   16.80    1.49
   1  10   9   20.52    1.60
  -2 -10  -9   12.14    1.31
   2  10   9   12.52    1.38
  -3 -10  -9    4.60    0.99
   3  10   9    4.41    1.01
  -4 -10  -9    0.92    0.61
   4  10   9    0.05    0.53
  -5 -10  -9    2.71    0.92
   5  10   9    2.22    0.77
  -6 -10  -9    5.57    1.14
   6  10   9    4.62    0.94
   6 -11  -9    0.14    0.51
   6  11  -9   -0.28    0.44
   5 -11  -9    1.19    0.59
   5  11  -9    0.85    0.64
   4 -11  -9    2.27    0.76
  -4  11   9    1.16    0.54
   4  11  -9    1.07    0.58
   3 -11  -9   -0.22    0.45
  -3  11   9    0.21    0.40
   3  11  -9    0.37    0.54
   2 -11  -9    0.75    0.57
  -2  11   9    0.78    0.51
   2  11  -9    0.03    0.53
   1 -11  -9    0.86    0.53
  -1  11   9    0.48    0.47
   0 -11  -9    0.21    0.38
   0  11   9    1.18    0.69
  -1 -11  -9    1.99    0.68
   1  11   9    1.01    0.63
  -2 -11  -9    0.37    0.50
   2  11   9   -0.12    0.51
  -3 -11  -9    0.10    0.40
   3  11   9    0.21    0.37
  -4 -11  -9    0.28    0.47
   4  11   9    0.48    0.43
   4 -12  -9   -0.95    0.31
   4  12  -9   -0.56    0.47
  -4  12   9    0.63    0.49
   3 -12  -9    0.00    0.43
  -3  12   9   -0.02    0.39
   3  12  -9   -0.15    0.42
   2 -12  -9    6.84    1.17
  -2  12   9    3.90    0.94
   2  12  -9    4.19    0.93
   1 -12  -9    5.20    1.07
  -1  12   9    3.90    0.96
   0 -12  -9    0.50    0.48
   0  12   9   -0.34    0.45
  -1 -12  -9    3.81    0.86
   1  12   9    2.33    0.82
  -2 -12  -9    4.22    0.96
   2  12   9    4.20    1.03
  11   0 -10   17.28    1.33
 -11   0  10   16.41    1.50
 -10   0  10    1.67    0.64
  10   0 -10    2.05    0.59
   9   0 -10    6.79    0.77
  -9   0  10    4.97    0.91
   8   0 -10   10.78    0.92
  -8   0  10   10.42    1.05
   7   0 -10    8.57    0.78
  -7   0  10   10.69    1.03
   6   0 -10   11.60    0.86
  -6   0  10   10.53    0.95
   5   0 -10   23.48    1.13
  -5   0  10   21.20    1.26
  -4   0  10   51.08    1.87
   4   0 -10   52.43    1.67
   3   0 -10   73.87    2.02
  -3   0  10   75.10    2.24
   2   0 -10    2.13    0.44
  -2   0  10    2.27    0.47
   1   0 -10   35.47    1.39
  -1   0  10   35.94    1.38
   0   0  10   20.64    1.02
   0   0 -10   20.74    1.07
  -1   0 -10  127.48    3.13
   1   0  10  130.66    2.88
   2   0  10   10.76    0.72
  -2   0 -10    9.87    0.89
   3   0  10   50.37    1.59
  -3   0 -10   51.81    2.02
  -4   0 -10    2.01    0.62
   4   0  10    2.98    0.47
   5   0  10   43.26    1.44
  -5   0 -10   46.74    2.15
  -6   0 -10    6.07    1.05
  -7   0 -10   48.81    2.48
  -8   0 -10   25.46    1.91
  -9   0 -10    1.98    0.91
  11  -1 -10    0.44    0.37
 -11  -1  10    0.35    0.51
 -11   1  10    0.63    0.66
  10  -1 -10    5.17    0.92
 -10  -1  10    4.72    0.96
 -10   1  10    6.65    1.11
  -9  -1  10    4.80    0.92
   9  -1 -10    4.35    0.76
   9   1 -10    5.22    0.65
  -9   1  10    4.78    0.92
  -8  -1  10    0.46    0.41
   8  -1 -10    0.05    0.26
  -8   1  10    0.10    0.35
   8   1 -10    1.00    0.31
   7  -1 -10    1.00    0.40
  -7  -1  10    0.69    0.50
   7   1 -10    1.21    0.37
  -7   1  10    0.91    0.46
   6  -1 -10    8.16    0.78
  -6  -1  10    6.86    0.78
   6   1 -10    7.80    0.65
  -6   1  10    8.24    0.83
   5  -1 -10    0.87    0.34
  -5  -1  10    0.72    0.35
  -5   1  10    1.03    0.39
   5   1 -10    0.24    0.22
   4  -1 -10   11.07    0.82
  -4  -1  10   10.00    0.82
  -4   1  10   10.92    0.90
   4   1 -10   10.49    0.67
  -3  -1  10   44.16    1.63
   3  -1 -10   47.31    1.65
   3   1 -10   45.93    1.40
  -3   1  10   42.49    1.65
  -2  -1  10   29.35    1.28
   2  -1 -10   29.78    1.31
  -2   1  10   29.79    1.33
   2   1 -10   30.05    1.14
  -1  -1  10   12.85    0.82
   1  -1 -10   14.46    0.94
   1   1 -10   15.33    0.84
  -1   1  10   14.02    0.88
   0  -1  10    0.20    0.22
   0  -1 -10   -0.06    0.27
   0   1 -10    0.19    0.22
   0   1  10    0.02    0.27
  -1  -1 -10    0.03    0.23
   1  -1  10    0.24    0.22
  -1   1 -10    0.44    0.31
   1   1  10    0.07    0.25
   2  -1  10    1.99    0.37
  -2  -1 -10    1.41    0.53
  -2   1 -10    2.32    0.53
   2   1  10    1.56    0.39
  -3  -1 -10    1.71    0.52
   3  -1  10    1.20    0.31
  -3   1 -10    1.83    0.55
   3   1  10    1.34    0.39
   4  -1  10   -0.04    0.15
  -4  -1 -10    0.23    0.35
   4   1  10    0.06    0.23
  -4   1 -10    0.09    0.31
  -5  -1 -10   15.20    1.32
   5   1  10   15.77    0.93
  -5   1 -10   15.41    1.25
  -6  -1 -10    3.72    0.87
  -6   1 -10    5.83    1.02
  -7  -1 -10    1.32    0.71
  -7   1 -10    0.69    0.59
  -8  -1 -10    1.69    0.78
  -8   1 -10    0.90    0.71
  -9  -1 -10    0.67    0.70
  -9   1 -10    1.24    0.78
  11  -2 -10    3.81    0.85
 -11  -2  10    2.67    0.82
 -10  -2  10    8.43    1.31
  10  -2 -10    8.26    0.99
 -10   2  10    7.08    1.09
   9  -2 -10    2.41    0.64
  -9  -2  10    0.70    0.51
  -9   2  10    1.29    0.57
  -8  -2  10    1.20    0.57
   8  -2 -10    0.91    0.45
  -8   2  10    0.77    0.48
   8   2 -10    1.72    0.42
   7  -2 -10    3.50    0.68
  -7  -2  10    4.32    0.84
   7   2 -10    4.42    0.52
  -7   2  10    3.26    0.67
   6  -2 -10    0.77    0.38
  -6  -2  10    1.10    0.50
   6   2 -10    1.30    0.33
  -6   2  10    0.79    0.46
  -5  -2  10   29.49    1.50
   5  -2 -10   30.06    1.45
   5   2 -10   30.41    1.10
  -5   2  10   28.66    1.50
   4  -2 -10   62.74    2.08
  -4  -2  10   54.79    2.01
  -4   2  10   61.05    2.10
   4   2 -10   57.18    1.49
  -3  -2  10   50.15    1.80
   3  -2 -10   52.51    1.88
   3   2 -10   55.00    1.41
  -3   2  10   52.75    1.89
   2  -2 -10    1.64    0.47
  -2  -2  10    1.71    0.41
  -2   2  10    0.56    0.35
   2   2 -10    1.80    0.33
   1  -2 -10   16.31    1.06
  -1  -2  10   17.07    0.93
   1   2 -10   18.19    0.86
  -1   2  10   16.55    0.99
   0  -2 -10   39.46    1.65
   0  -2  10   37.83    1.33
   0   2  10   40.85    1.58
   0   2 -10   39.77    1.39
   1  -2  10    1.12    0.31
  -1  -2 -10    1.46    0.47
  -1   2 -10    1.40    0.39
   1   2  10    0.83    0.37
   2  -2  10    0.51    0.23
  -2  -2 -10   -0.04    0.36
  -2   2 -10    1.21    0.42
   2   2  10    0.31    0.30
  -3  -2 -10    4.33    0.78
   3  -2  10    3.55    0.40
  -3   2 -10    3.20    0.65
   3   2  10    4.26    0.64
  -4  -2 -10   11.32    1.07
  -4   2 -10   10.71    1.01
   4   2  10   12.00    0.89
  -5  -2 -10    4.39    0.87
   5   2  10    4.14    0.63
  -5   2 -10    4.04    0.83
  -6  -2 -10    0.63    0.46
   6   2  10    0.87    0.33
  -6   2 -10    0.71    0.55
  -7  -2 -10    7.39    1.30
  -7   2 -10    8.24    1.28
  -8  -2 -10    7.06    1.34
  -8   2 -10    7.68    1.36
  -9  -2 -10    2.64    0.93
  -9   2 -10    2.81    0.95
 -11  -3  10    0.40    0.44
  11  -3 -10    0.04    0.38
 -10  -3  10   11.11    1.23
  10  -3 -10   10.61    1.18
 -10   3  10   10.40    1.50
   9  -3 -10    6.78    1.07
  -9  -3  10    7.47    1.22
  -9   3  10    4.66    0.90
   8  -3 -10    0.72    0.41
  -8  -3  10    0.18    0.33
  -8   3  10    0.12    0.40
  -7  -3  10   11.05    1.06
   7  -3 -10   10.32    0.97
  -7   3  10   10.67    1.04
  -6  -3  10   40.41    1.94
   6  -3 -10   41.43    1.90
   6   3 -10   41.52    1.37
  -6   3  10   40.18    1.85
   5  -3 -10   40.61    1.83
  -5  -3  10   44.05    1.92
   5   3 -10   46.70    1.25
  -5   3  10   44.50    1.88
   4  -3 -10    7.03    0.79
  -4  -3  10    7.39    0.80
  -4   3  10    7.19    0.82
   4   3 -10    6.88    0.40
  -3  -3  10   21.38    1.19
   3  -3 -10   21.25    1.26
  -3   3  10   21.86    1.26
   3   3 -10   20.51    0.68
  -2  -3  10   58.77    1.90
   2  -3 -10   58.67    2.11
  -2   3  10   57.39    2.01
   2   3 -10   56.70    1.36
  -1  -3  10    9.08    0.70
   1  -3 -10    8.10    0.79
   1   3 -10    7.92    0.55
  -1   3  10    7.91    0.79
   0  -3 -10    2.46    0.62
   0  -3  10    2.11    0.39
   0   3  10    1.13    0.43
   0   3 -10    3.01    0.46
   1  -3  10    9.60    0.62
  -1  -3 -10   10.65    0.94
  -1   3 -10    9.34    0.72
   1   3  10    9.33    0.82
   2  -3  10   59.27    1.54
  -2  -3 -10   61.27    2.28
   2   3  10   62.04    2.11
  -2   3 -10   56.99    1.95
  -3  -3 -10   14.11    1.23
   3  -3  10   15.13    0.64
  -3   3 -10   15.72    1.10
   3   3  10   15.20    1.03
  -4  -3 -10    3.58    0.78
   4   3  10    3.90    0.67
  -4   3 -10    2.86    0.69
  -5  -3 -10    5.65    1.01
   5   3  10    5.92    0.83
  -5   3 -10    5.60    0.95
  -6  -3 -10   55.17    2.65
  -6   3 -10   52.43    2.47
   6   3  10   55.72    2.10
  -7  -3 -10    6.17    1.16
  -7   3 -10    4.60    1.00
  -8  -3 -10    3.66    1.00
  -8   3 -10    3.74    1.02
  -9  -3 -10   11.12    1.74
  -9   3 -10   10.56    1.62
  11  -4 -10    1.74    0.64
 -11  -4  10    2.31    0.78
  10  -4 -10    1.13    0.54
 -10  -4  10    1.67    0.66
   9  -4 -10    0.64    0.46
  -9  -4  10    0.03    0.49
  -9   4  10    0.67    0.50
   8  -4 -10    8.15    1.01
  -8  -4  10    5.59    1.04
  -8   4  10    6.98    1.02
  -7  -4  10    0.01    0.29
   7  -4 -10   -0.17    0.35
  -7   4  10   -0.12    0.32
   6  -4 -10    0.03    0.33
  -6  -4  10    0.17    0.38
  -6   4  10   -0.37    0.39
  -5  -4  10    2.88    0.67
   5  -4 -10    3.81    0.71
  -5   4  10    3.70    0.77
   4  -4 -10    4.59    0.78
  -4  -4  10    4.88    0.76
  -4   4  10    4.64    0.76
  -3  -4  10    0.91    0.37
   3  -4 -10    0.71    0.43
   3   4 -10    1.09    0.08
  -3   4  10    1.47    0.51
  -2  -4  10    0.10    0.28
   2  -4 -10   -0.32    0.30
  -2   4  10   -0.11    0.31
   2   4 -10    0.03    0.09
  -1  -4  10   25.99    1.20
   1  -4 -10   28.05    1.53
  -1   4  10   26.07    1.36
   1   4 -10   25.80    0.89
   0  -4 -10   11.73    1.06
   0  -4  10   11.64    0.76
   0   4  10   11.95    0.97
   0   4 -10   11.18    0.68
  -1  -4 -10    2.16    0.65
   1  -4  10    2.22    0.38
  -1   4 -10    1.90    0.43
   1   4  10    1.02    0.46
  -2  -4 -10    4.37    0.84
   2  -4  10    3.18    0.41
  -2   4 -10    2.68    0.57
   2   4  10    3.56    0.70
  -3  -4 -10    8.29    1.04
   3   4  10    8.65    0.89
  -3   4 -10    8.33    0.84
  -4  -4 -10    5.39    1.00
   4   4  10    6.40    0.78
  -4   4 -10    6.61    0.94
  -5  -4 -10    5.42    1.05
  -5   4 -10    8.29    1.00
   5   4  10    7.70    0.83
  -6  -4 -10    2.40    0.76
   6   4  10    4.36    0.76
  -6   4 -10    2.51    0.81
  -7  -4 -10    0.45    0.65
  -7   4 -10   -0.01    0.54
   7   4  10    0.57    0.36
  -8  -4 -10    0.23    0.63
  -8   4 -10   -0.25    0.32
  -9  -4 -10    0.42    0.79
  -9   4 -10    0.54    0.57
 -10  -5  10    7.17    1.29
  10  -5 -10    9.44    1.16
   9  -5 -10   11.09    1.27
  -9  -5  10   12.82    1.38
   8  -5 -10    5.08    1.00
  -8  -5  10    5.28    1.02
  -8   5  10    5.24    0.93
   7  -5 -10    0.02    0.35
  -7  -5  10    0.26    0.34
  -7   5  10    0.47    0.47
   6  -5 -10    7.20    0.90
  -6  -5  10    5.98    0.95
  -6   5  10    6.43    0.94
  -5  -5  10   10.00    1.02
   5  -5 -10   12.70    1.12
  -5   5  10   10.34    1.03
  -4  -5  10    3.87    0.74
   4  -5 -10    2.93    0.71
  -4   5  10    3.17    0.72
  -3  -5  10   13.52    1.04
   3  -5 -10   11.85    1.09
  -3   5  10   12.22    1.07
   2  -5 -10    6.78    0.82
  -2  -5  10    7.78    0.77
  -2   5  10    6.38    0.76
  -1  -5  10   35.05    1.45
   1  -5 -10   37.82    1.85
   1   5 -10   36.09    0.99
  -1   5  10   36.80    1.70
   0  -5  10    6.87    0.66
   0  -5 -10    8.54    1.01
   0   5  10    8.70    0.93
   0   5 -10    7.28    0.56
   1  -5  10   22.49    0.98
  -1  -5 -10   24.17    1.54
  -1   5 -10   22.65    1.07
   1   5  10   19.58    1.27
   2  -5  10   28.77    1.00
  -2  -5 -10   27.80    1.70
   2   5  10   29.72    1.61
  -2   5 -10   27.87    1.33
  -3  -5 -10   17.86    1.46
  -3   5 -10   20.10    1.24
   3   5  10   18.96    1.32
  -4  -5 -10    0.36    0.52
   4  -5  10    1.11    0.48
   4   5  10    1.17    0.49
  -4   5 -10    1.49    0.58
   5  -5  10    0.05    0.34
  -5  -5 -10    0.13    0.55
  -5   5 -10   -0.33    0.36
   5   5  10    0.07    0.27
  -6  -5 -10   10.49    1.49
   6  -5  10   14.21    1.32
  -6   5 -10   16.35    1.46
   6   5  10   15.34    1.24
  -7  -5 -10    1.72    0.82
   7  -5  10    2.50    0.85
  -7   5 -10    4.60    1.02
   7   5  10    4.36    0.82
  -8  -5 -10    0.74    0.67
  -8   5 -10    0.59    0.41
  -9  -5 -10    2.74    1.01
  -9   5 -10    3.79    1.03
  10  -6 -10    1.09    0.47
 -10  -6  10    0.51    0.55
  -9  -6  10    5.13    1.05
   9  -6 -10    4.73    0.89
  -8  -6  10   21.39    1.68
   8  -6 -10   21.13    1.68
  -8   6  10   20.97    1.48
  -7  -6  10   13.03    1.32
   7  -6 -10   12.34    1.27
  -7   6  10   13.74    1.20
   6  -6 -10    0.46    0.38
  -6  -6  10    0.34    0.40
  -6   6  10    0.07    0.37
  -5  -6  10    3.43    0.75
   5  -6 -10    4.97    0.93
  -5   6  10    4.58    0.86
  -4  -6  10   35.81    1.79
   4  -6 -10   32.68    1.83
  -4   6  10   33.43    1.73
   3  -6 -10   14.23    1.19
  -3  -6  10   14.99    1.13
  -3   6  10   16.76    1.25
   2  -6 -10    9.10    1.04
  -2  -6  10    9.44    0.86
  -2   6  10    8.13    0.88
   1  -6 -10   18.45    1.40
  -1  -6  10   17.64    1.06
  -1   6  10   17.25    1.30
   0  -6 -10   40.25    2.02
   0  -6  10   45.92    1.62
   0   6 -10   44.87    1.32
   0   6  10   43.12    1.99
  -1  -6 -10    8.65    1.19
   1  -6  10    9.48    0.68
   1   6  10   10.42    0.99
  -1   6 -10   10.05    0.74
  -2  -6 -10    0.79    0.62
   2   6  10    0.30    0.40
  -2   6 -10    0.37    0.39
   3  -6  10    2.44    0.57
  -3  -6 -10    1.77    0.73
  -3   6 -10    2.68    0.63
   3   6  10    3.58    0.79
  -4  -6 -10   21.40    1.65
   4  -6  10   24.46    1.48
  -4   6 -10   22.03    1.44
   4   6  10   21.26    1.48
  -5  -6 -10   -0.01    0.53
   5  -6  10    0.83    0.53
  -5   6 -10   -0.45    0.31
   5   6  10   -0.03    0.34
   6  -6  10    0.21    0.47
  -6  -6 -10    0.36    0.59
  -6   6 -10    0.87    0.55
   6   6  10   -0.12    0.31
  -7  -6 -10   18.34    1.73
   7  -6  10   14.31    1.44
  -7   6 -10   15.15    1.52
   7   6  10   13.90    1.29
   8  -6  10    6.12    1.20
  -8  -6 -10    8.50    1.50
   8   6  10    8.67    0.98
  -8   6 -10    7.24    1.37
 -10  -7  10    0.18    0.50
  -9  -7  10   -1.02    0.41
   9  -7 -10   -0.17    0.38
   8  -7 -10    0.25    0.48
  -8  -7  10    0.19    0.52
  -7  -7  10    2.28    0.77
   7  -7 -10    1.39    0.61
  -7   7  10    1.08    0.56
  -6  -7  10    0.18    0.38
   6  -7 -10    0.50    0.51
   6   7 -10   -0.13    0.44
  -6   7  10    0.90    0.51
   5  -7 -10    0.52    0.42
  -5  -7  10   -0.10    0.36
   5   7 -10    0.03    0.42
  -5   7  10    0.07    0.44
   4  -7 -10    0.03    0.41
  -4  -7  10   -0.10    0.20
  -4   7  10   -0.19    0.33
   4   7 -10   -0.17    0.34
   3  -7 -10    0.16    0.44
  -3  -7  10    1.11    0.51
   3   7 -10    0.03    0.37
  -3   7  10    0.04    0.39
  -2  -7  10   16.40    1.14
   2  -7 -10   14.63    1.24
  -2   7  10   15.34    1.29
   2   7 -10   17.14    1.18
   1  -7 -10    4.92    0.92
  -1  -7  10    5.21    0.72
  -1   7  10    5.18    0.95
   0  -7 -10    0.73    0.57
   0  -7  10   -0.02    0.20
   0   7  10   -0.25    0.37
   1  -7  10    1.37    0.34
  -1  -7 -10    1.58    0.68
   1   7  10    2.13    0.62
   2  -7  10    2.23    0.51
  -2  -7 -10    1.80    0.70
   2   7  10    3.83    0.79
  -2   7 -10    2.59    0.55
   3  -7  10    0.69    0.40
  -3  -7 -10    0.73    0.52
   3   7  10    1.49    0.59
   4  -7  10    0.08    0.34
  -4  -7 -10    0.64    0.65
   4   7  10   -0.50    0.28
  -5  -7 -10    0.34    0.58
   5  -7  10    0.07    0.35
   5   7  10    0.68    0.50
  -6  -7 -10    2.08    0.83
   6  -7  10    2.97    0.82
   6   7  10    3.26    0.87
  -7  -7 -10    1.04    0.71
   7  -7  10    0.66    0.49
   7   7  10    0.58    0.39
  -8  -7 -10    0.72    0.71
   8  -7  10    0.01    0.61
  -8   7 -10    0.49    0.53
   8   7  10    1.57    0.58
  -9  -8  10    1.00    0.55
   9  -8 -10    1.75    0.69
   8  -8 -10   14.03    1.46
  -8  -8  10   12.56    1.43
   7  -8 -10   11.60    1.40
  -7  -8  10   11.40    1.36
  -7   8  10   11.90    1.19
   7   8 -10    9.86    1.43
  -6  -8  10    2.64    0.73
   6  -8 -10    3.35    0.78
   6   8 -10    1.93    0.71
  -6   8  10    0.77    0.56
   5  -8 -10    0.04    0.42
   5   8 -10   -0.40    0.43
  -5   8  10   -0.10    0.37
   4  -8 -10   10.27    1.18
   4   8 -10    8.71    1.04
  -4   8  10   10.23    1.10
   3  -8 -10    2.76    0.77
   3   8 -10    3.02    0.73
  -3   8  10    3.21    0.78
  -2  -8  10    2.80    0.60
   2  -8 -10    3.10    0.80
  -2   8  10    2.44    0.70
   2   8 -10    2.77    0.65
  -1  -8  10    7.02    0.75
   1  -8 -10    5.81    1.05
   1   8 -10    5.16    0.77
  -1   8  10    4.97    0.95
   0  -8 -10   14.93    1.31
   0  -8  10   14.96    1.01
   0   8  10   16.80    1.40
  -1  -8 -10   15.88    1.36
   1   8  10   13.23    1.28
  -2  -8 -10    0.44    0.58
   2   8  10    0.64    0.49
  -3  -8 -10   19.07    1.59
   3   8  10   17.45    1.43
  -4  -8 -10   14.05    1.48
   4  -8  10   13.34    1.16
   4   8  10   16.83    1.47
  -5  -8 -10    3.38    0.98
   5  -8  10    5.24    0.97
   5   8  10    5.63    1.03
   6  -8  10    0.87    0.48
  -6  -8 -10    1.99    0.90
   6   8  10    1.39    0.62
   7  -8  10    0.45    0.48
  -7  -8 -10   -0.38    0.55
   7   8  10    0.63    0.41
   8  -9 -10    0.50    0.50
  -8  -9  10    1.12    0.43
   8   9 -10    0.80    0.64
   7  -9 -10    6.06    1.24
  -7  -9  10    9.13    1.41
   7   9 -10    6.19    1.18
   6  -9 -10   12.70    1.37
  -6   9  10   10.33    1.17
   6   9 -10    8.17    1.35
   5  -9 -10    6.89    1.20
  -5   9  10    5.08    0.93
   5   9 -10    5.90    1.06
   4  -9 -10    1.20    0.59
   4   9 -10    0.43    0.49
  -4   9  10    0.97    0.55
   3  -9 -10    5.57    1.03
  -3   9  10    6.44    1.07
   3   9 -10    5.64    0.96
   2  -9 -10   12.06    1.29
   2   9 -10   14.21    1.21
  -2   9  10   10.42    1.15
   1  -9 -10    9.21    1.15
  -1   9  10   10.80    1.20
   1   9 -10    7.95    0.88
   0  -9  10    0.45    0.32
   0  -9 -10    1.14    0.64
   0   9  10    0.02    0.48
  -1  -9 -10    7.58    1.23
   1   9  10    7.96    1.22
  -2  -9 -10    4.70    1.03
   2   9  10    6.33    1.11
  -3  -9 -10    5.06    1.06
   3   9  10    2.91    0.82
  -4  -9 -10    0.15    0.58
   4   9  10    0.10    0.33
  -5  -9 -10   12.92    1.47
   5   9  10   17.67    1.59
   6  -9  10    0.79    0.84
  -6  -9 -10   -0.02    0.60
   6   9  10    0.04    0.34
   7 -10 -10    0.73    0.55
   7  10 -10    0.21    0.44
   6 -10 -10    1.15    0.69
   6  10 -10    3.43    0.94
   5 -10 -10    0.60    0.45
   5  10 -10    1.04    0.59
  -5  10  10    0.02    0.40
   4 -10 -10    1.86    0.72
   4  10 -10    0.32    0.51
  -4  10  10    0.68    0.51
   3 -10 -10    3.35    0.91
   3  10 -10    3.39    0.79
  -3  10  10    5.57    1.06
   2 -10 -10   -0.25    0.30
  -2  10  10    0.79    0.54
   2  10 -10    0.07    0.43
   1 -10 -10    0.66    0.57
  -1  10  10    0.95    0.52
   1  10 -10    0.60    0.40
   0 -10 -10    1.98    0.75
   0  10  10    0.85    0.60
  -1 -10 -10    0.30    0.51
   1  10  10   -0.01    0.46
  -2 -10 -10    0.18    0.55
   2  10  10    0.84    0.59
  -3 -10 -10   -0.53    0.42
   3  10  10    0.37    0.54
  -4 -10 -10   -0.23    0.46
   4  10  10   -0.69    0.33
  -5 -10 -10   -0.38    0.48
   5  10  10    2.91    0.79
   6 -11 -10    4.70    1.09
   6  11 -10    3.96    1.08
   5 -11 -10    2.45    0.81
   5  11 -10    2.73    0.84
  -5  11  10    3.03    0.80
   4 -11 -10   -0.34    0.30
  -4  11  10   -0.10    0.39
   4  11 -10    0.24    0.49
   3 -11 -10    0.09    0.41
  -3  11  10    0.21    0.52
   3  11 -10    1.60    0.59
   2 -11 -10   11.16    1.32
   2  11 -10   13.08    1.22
  -2  11  10   15.12    1.45
   1 -11 -10    3.28    0.89
  -1  11  10    4.05    0.92
   0 -11 -10   -0.12    0.39
   0  11  10    0.21    0.38
  -1 -11 -10    2.35    0.76
   1  11  10    4.45    0.98
  -2 -11 -10   11.64    1.33
   2  11  10    9.59    1.44
  -3 -11 -10    0.93    0.69
   3  11  10    1.17    0.68
  -4 -11 -10    0.02    0.59
   4  11  10    0.53    0.58
   4 -12 -10    3.54    0.91
  -4  12  10    3.06    0.87
   4  12 -10    4.74    1.02
   3 -12 -10    1.30    0.61
  -3  12  10    1.35    0.60
   3  12 -10    1.14    0.62
   2 -12 -10    2.32    0.78
  -2  12  10    2.02    0.74
   1 -12 -10    3.48    0.94
  -1  12  10    4.61    1.05
   0 -12 -10    5.79    1.13
   0  12  10    6.86    1.28
  -1 -12 -10    2.37    0.80
   1  12  10    3.50    1.02
  -2 -12 -10    0.73    0.58
   2  12  10   -0.58    0.47
 -11   0  11   -0.72    0.30
  10   0 -11   -0.13    0.29
 -10   0  11   -0.16    0.39
  -9   0  11   -0.39    0.32
   9   0 -11    0.25    0.24
  -8   0  11   -0.19    0.37
   8   0 -11    0.21    0.22
   7   0 -11    0.05    0.21
  -7   0  11   -0.01    0.39
  -6   0  11    0.37    0.40
   6   0 -11    0.03    0.26
  -5   0  11    0.20    0.29
   5   0 -11   -0.10    0.21
   4   0 -11    0.24    0.26
  -4   0  11    0.43    0.38
  -3   0  11   -0.19    0.20
   3   0 -11    0.10    0.24
  -2   0  11   -0.20    0.15
   2   0 -11   -0.02    0.24
   1   0 -11   -0.21    0.29
  -1   0  11   -0.13    0.25
   0   0  11    0.05    0.26
   0   0 -11    0.62    0.34
   1   0  11    0.38    0.27
  -1   0 -11    0.08    0.26
   2   0  11    0.04    0.25
  -2   0 -11    0.31    0.29
  -3   0 -11   -0.40    0.31
   3   0  11   -0.28    0.18
   4   0  11    0.05    0.21
  -4   0 -11   -0.12    0.39
  -5   0 -11   -0.35    0.38
  -6   0 -11   -0.74    0.39
  -7   0 -11    0.32    0.55
  -8   0 -11    0.72    0.56
  -9   0 -11   -0.40    0.57
  11  -1 -11   19.09    1.46
 -11  -1  11   16.08    1.50
 -11   1  11   13.88    1.37
  10  -1 -11    7.26    1.11
 -10  -1  11    7.21    1.21
 -10   1  11    7.18    1.16
  -9  -1  11    0.16    0.35
   9  -1 -11    0.21    0.31
   9   1 -11    0.59    0.27
  -9   1  11   -0.40    0.37
  -8  -1  11   25.40    1.65
   8  -1 -11   25.99    1.49
  -8   1  11   24.85    1.62
   8   1 -11   25.05    1.34
  -7  -1  11   15.75    1.27
   7  -1 -11   16.28    1.11
  -7   1  11   15.49    1.24
   7   1 -11   17.93    1.07
   6  -1 -11    5.57    0.68
  -6  -1  11    4.94    0.85
   6   1 -11    5.46    0.57
  -6   1  11    4.57    0.79
   5  -1 -11    9.13    0.81
  -5  -1  11   10.84    0.98
  -5   1  11   10.26    0.92
   5   1 -11   10.00    0.70
  -4  -1  11   73.75    2.37
   4  -1 -11   74.83    2.26
   4   1 -11   73.61    1.97
  -4   1  11   76.72    2.45
   3  -1 -11   95.33    2.59
  -3  -1  11   90.25    2.59
  -3   1  11   94.73    2.69
   3   1 -11   95.61    2.29
  -2  -1  11    0.97    0.39
   2  -1 -11    0.16    0.30
  -2   1  11    1.22    0.43
   2   1 -11    0.56    0.27
   1  -1 -11  126.69    3.17
  -1  -1  11  126.95    2.99
  -1   1  11  127.57    3.12
   1   1 -11  129.03    2.95
   0  -1 -11  140.60    3.43
   0  -1  11  139.82    3.09
   0   1 -11  139.24    3.19
   0   1  11  136.51    3.23
  -1  -1 -11   88.65    2.66
   1  -1  11   85.48    2.23
   1   1  11   94.26    2.50
  -1   1 -11   83.21    2.44
   2  -1  11    3.69    0.54
  -2  -1 -11    4.01    0.73
   2   1  11    3.32    0.57
  -2   1 -11    3.65    0.67
  -3  -1 -11   16.30    1.25
   3  -1  11   15.63    0.85
   3   1  11   14.77    0.96
  -3   1 -11   14.47    1.14
   4  -1  11   29.97    1.13
  -4  -1 -11   32.15    1.81
  -4   1 -11   28.74    1.62
   4   1  11   31.09    1.37
  -5  -1 -11   40.75    2.15
   5   1  11   41.47    1.57
  -5   1 -11   41.29    2.07
  -6  -1 -11    4.93    0.98
  -6   1 -11    3.61    0.85
  -7  -1 -11   29.08    1.99
  -7   1 -11   27.05    1.95
  -8  -1 -11   14.01    1.59
  -8   1 -11   16.25    1.63
  -9  -1 -11    0.36    0.69
  -9   1 -11    0.76    0.78
  11  -2 -11   -0.63    0.29
 -11  -2  11    0.58    0.59
  10  -2 -11    9.88    1.09
 -10  -2  11    9.04    1.38
 -10   2  11    8.50    1.23
  -9  -2  11   20.16    1.58
   9  -2 -11   23.19    1.56
  -9   2  11   24.21    1.61
   8  -2 -11    0.83    0.41
  -8  -2  11    0.55    0.48
  -8   2  11   -0.20    0.35
   7  -2 -11    1.91    0.55
  -7  -2  11    1.68    0.55
   7   2 -11    1.50    0.37
  -7   2  11    1.73    0.58
  -6  -2  11   27.80    1.60
   6  -2 -11   26.48    1.47
  -6   2  11   29.34    1.62
   6   2 -11   30.35    1.21
  -5  -2  11   27.05    1.46
   5  -2 -11   27.34    1.44
   5   2 -11   27.10    1.06
  -5   2  11   25.43    1.42
   4  -2 -11    5.58    0.79
  -4  -2  11    4.04    0.68
  -4   2  11    3.59    0.67
   4   2 -11    4.47    0.41
  -3  -2  11   29.70    1.41
   3  -2 -11   29.57    1.44
  -3   2  11   27.91    1.40
   3   2 -11   29.24    1.04
  -2  -2  11   82.54    2.33
   2  -2 -11   75.34    2.41
   2   2 -11   79.79    1.97
  -2   2  11   80.66    2.46
   1  -2 -11   36.20    1.63
  -1  -2  11   35.67    1.40
  -1   2  11   34.99    1.54
   1   2 -11   34.22    1.28
   0  -2 -11    2.00    0.56
   0  -2  11    1.35    0.37
   0   2  11    1.34    0.46
   0   2 -11    1.29    0.36
   1  -2  11   21.48    0.98
  -1  -2 -11   21.47    1.34
   1   2  11   20.81    1.17
  -1   2 -11   20.72    1.12
  -2  -2 -11   48.99    2.07
   2  -2  11   49.87    1.51
   2   2  11   47.78    1.82
  -2   2 -11   51.27    1.90
  -3  -2 -11    7.87    0.90
   3  -2  11    6.53    0.52
  -3   2 -11    6.41    0.78
   3   2  11    6.37    0.71
  -4  -2 -11   28.78    1.70
   4   2  11   29.37    1.42
  -4   2 -11   33.58    1.76
  -5  -2 -11   16.26    1.39
  -5   2 -11   18.67    1.45
   5   2  11   17.83    1.09
  -6  -2 -11   33.26    2.03
   6   2  11   29.66    1.47
  -6   2 -11   34.47    2.04
  -7  -2 -11    5.13    1.14
  -7   2 -11    7.28    1.22
  -8  -2 -11    0.79    0.76
  -8   2 -11    1.45    0.72
  -9  -2 -11    6.20    1.31
  -9   2 -11    3.97    1.02
  11  -3 -11   -0.53    0.30
 -11  -3  11    1.09    0.65
 -10  -3  11   -0.36    0.30
  10  -3 -11    0.25    0.37
 -10   3  11   -0.84    0.34
  -9  -3  11    1.44    0.70
   9  -3 -11    0.14    0.39
  -9   3  11    1.22    0.55
   8  -3 -11    0.66    0.39
  -8  -3  11   -0.07    0.44
  -8   3  11   -0.56    0.28
  -7  -3  11    0.81    0.49
   7  -3 -11    1.55    0.56
  -7   3  11    0.83    0.49
  -6  -3  11    5.26    0.92
   6  -3 -11    5.98    0.91
  -6   3  11    6.68    0.99
  -5  -3  11    7.98    0.86
   5  -3 -11    6.66    0.82
   5   3 -11    6.73    0.45
  -5   3  11    6.81    0.79
  -4  -3  11    0.08    0.28
   4  -3 -11    0.80    0.43
  -4   3  11    0.72    0.46
   4   3 -11    0.71    0.18
   3  -3 -11    6.64    0.80
  -3  -3  11    4.44    0.70
   3   3 -11    6.01    0.40
  -3   3  11    5.41    0.82
   2  -3 -11    8.57    0.85
  -2  -3  11    8.25    0.75
  -2   3  11    9.54    0.92
   2   3 -11    8.40    0.53
   1  -3 -11   -0.02    0.36
  -1  -3  11   -0.30    0.20
   1   3 -11    0.07    0.20
  -1   3  11    0.07    0.31
   0  -3 -11    0.08    0.35
   0  -3  11   -0.18    0.22
   0   3 -11    0.32    0.25
   0   3  11    0.34    0.27
   1  -3  11    0.17    0.24
  -1  -3 -11    0.46    0.44
   1   3  11    0.35    0.36
  -1   3 -11    0.19    0.29
  -2  -3 -11    4.21    0.79
   2  -3  11    3.22    0.45
  -2   3 -11    4.46    0.69
   2   3  11    4.99    0.77
  -3  -3 -11   20.31    1.47
   3  -3  11   19.40    0.80
  -3   3 -11   19.09    1.25
   3   3  11   19.76    1.23
  -4  -3 -11   60.47    2.60
  -4   3 -11   62.54    2.43
   4   3  11   59.57    2.19
  -5  -3 -11   28.74    1.88
   5   3  11   28.12    1.47
  -5   3 -11   30.21    1.79
  -6  -3 -11   -0.08    0.49
  -6   3 -11   -0.76    0.43
   6   3  11   -0.29    0.22
  -7  -3 -11    1.74    0.88
  -7   3 -11    0.42    0.53
  -8  -3 -11    3.79    1.08
  -8   3 -11    3.70    0.88
  -9  -3 -11    1.50    0.90
  -9   3 -11    2.77    0.91
  11  -4 -11    1.58    0.60
 -11  -4  11   -0.51    0.42
 -10  -4  11    9.00    1.39
  10  -4 -11    9.50    1.14
  -9  -4  11   15.85    1.45
   9  -4 -11   19.85    1.54
  -9   4  11   15.83    1.35
   8  -4 -11   22.70    1.57
  -8  -4  11   23.43    1.72
  -8   4  11   19.11    1.44
  -7  -4  11    5.21    0.96
   7  -4 -11    4.25    0.88
  -7   4  11    3.60    0.79
  -6  -4  11   12.35    1.19
   6  -4 -11   10.62    1.07
  -6   4  11   12.88    1.17
   5  -4 -11   37.30    1.87
  -5  -4  11   39.84    1.92
  -5   4  11   38.30    1.86
  -4  -4  11    3.70    0.71
   4  -4 -11    5.41    0.87
  -4   4  11    3.64    0.74
   3  -4 -11    6.87    0.81
  -3  -4  11    7.78    0.77
  -3   4  11    7.37    0.88
   2  -4 -11  141.87    3.78
  -2  -4  11  142.17    3.42
  -2   4  11  142.06    3.67
   2   4 -11  142.16    2.49
  -1  -4  11   37.51    1.48
   1  -4 -11   36.96    1.82
   1   4 -11   33.93    1.13
  -1   4  11   38.09    1.73
   0  -4  11   -0.01    0.21
   0  -4 -11    0.49    0.50
   0   4  11   -0.27    0.34
   0   4 -11    0.07    0.20
   1  -4  11   32.35    1.22
  -1  -4 -11   34.79    1.78
  -1   4 -11   32.95    1.36
   1   4  11   30.85    1.60
  -2  -4 -11   75.35    2.80
   2  -4  11   74.09    1.83
   2   4  11   80.78    2.63
  -2   4 -11   75.09    2.33
  -3  -4 -11   44.83    2.20
  -3   4 -11   48.79    1.97
   3   4  11   44.23    1.95
  -4  -4 -11    0.35    0.53
   4   4  11    0.19    0.35
  -4   4 -11    1.24    0.55
  -5  -4 -11    6.51    1.12
  -5   4 -11    6.71    1.06
   5   4  11    5.69    0.87
  -6  -4 -11   30.31    2.06
   6   4  11   28.29    1.59
  -6   4 -11   32.39    1.95
  -7  -4 -11    1.62    0.78
   7   4  11    3.41    0.69
  -7   4 -11    4.69    1.07
  -8  -4 -11    2.33    0.95
  -8   4 -11    3.16    1.00
  -9  -4 -11    5.88    1.30
  -9   4 -11    4.41    1.09
 -10  -5  11    0.87    0.63
  10  -5 -11    2.72    0.77
  -9  -5  11    7.73    1.29
   9  -5 -11    5.44    1.05
  -9   5  11    7.86    1.15
   8  -5 -11    8.28    1.28
  -8  -5  11    9.15    1.35
  -8   5  11    7.69    1.16
   7  -5 -11    7.27    1.14
  -7  -5  11    9.37    1.12
  -7   5  11    6.94    1.04
  -6  -5  11    3.48    0.74
   6  -5 -11    4.14    0.83
  -6   5  11    4.12    0.84
   5  -5 -11    3.16    0.73
  -5  -5  11    1.71    0.54
  -5   5  11    2.27    0.62
   4  -5 -11   15.86    1.29
  -4  -5  11   14.49    1.17
  -4   5  11   14.50    1.16
  -3  -5  11    7.87    0.84
   3  -5 -11    7.14    1.03
  -3   5  11    7.61    0.87
   2  -5 -11    0.30    0.45
  -2  -5  11    1.28    0.40
  -2   5  11    1.03    0.51
  -1  -5  11    3.45    0.57
   1  -5 -11    3.81    0.82
   1   5 -11    3.20    0.32
  -1   5  11    2.26    0.65
   0  -5 -11   18.46    1.41
   0  -5  11   20.64    1.06
   0   5  11   18.66    1.27
   0   5 -11   18.14    0.88
  -1  -5 -11   10.68    1.16
   1  -5  11   13.07    0.78
   1   5  11   10.60    1.04
  -1   5 -11   12.16    0.83
  -2  -5 -11    0.39    0.57
   2   5  11    0.37    0.34
  -2   5 -11   -0.20    0.32
  -3  -5 -11    0.29    0.52
  -3   5 -11    1.05    0.42
   3   5  11    1.06    0.51
  -4  -5 -11    7.88    1.21
  -4   5 -11    8.70    0.96
   4   5  11    7.79    0.87
  -5  -5 -11   23.90    1.81
  -5   5 -11   23.13    1.59
   5   5  11   21.40    1.46
  -6  -5 -11    2.36    0.80
   6   5  11    1.36    0.45
  -6   5 -11    1.70    0.70
  -7  -5 -11    3.63    1.03
  -7   5 -11    1.73    0.78
   7   5  11    2.48    0.64
  -8  -5 -11    2.07    0.82
  -8   5 -11    3.93    0.94
 -10  -6  11    0.28    0.54
  10  -6 -11    0.26    0.35
  -9  -6  11   -0.22    0.38
   9  -6 -11    0.73    0.46
  -8  -6  11    1.56    0.73
   8  -6 -11    4.20    0.89
  -8   6  11    2.20    0.68
   7  -6 -11    2.14    0.73
  -7  -6  11    1.39    0.59
  -7   6  11    2.27    0.69
  -6  -6  11    6.18    1.04
   6  -6 -11    5.53    1.01
  -6   6  11    5.68    0.95
  -5  -6  11    2.92    0.70
   5  -6 -11    1.66    0.68
  -5   6  11    2.39    0.70
   4  -6 -11    0.15    0.44
  -4  -6  11    0.33    0.39
  -4   6  11    0.60    0.50
  -3  -6  11    7.03    0.97
   3  -6 -11    6.83    1.08
  -3   6  11    6.12    0.93
   2  -6 -11    2.39    0.66
  -2  -6  11    2.37    0.57
  -2   6  11    1.02    0.47
  -1  -6  11   11.20    0.91
   1  -6 -11   10.51    1.15
  -1   6  11    9.81    1.07
   0  -6 -11    0.43    0.43
   0  -6  11   -0.26    0.21
   0   6  11   -0.07    0.40
   1  -6  11    1.97    0.41
  -1  -6 -11    2.48    0.78
  -1   6 -11    2.50    0.47
   1   6  11    1.95    0.58
  -2  -6 -11   -0.27    0.49
  -2   6 -11    0.41    0.33
   2   6  11    0.91    0.50
  -3  -6 -11    8.08    1.26
   3   6  11    8.57    1.02
  -3   6 -11    8.44    0.91
  -4  -6 -11    1.74    0.77
  -4   6 -11    0.23    0.40
   4   6  11    0.17    0.41
  -5  -6 -11   29.34    2.05
   5   6  11   34.41    1.92
  -5   6 -11   39.85    2.07
  -6  -6 -11    0.46    0.70
   6   6  11    0.80    0.46
  -6   6 -11    2.59    0.81
  -7  -6 -11    1.32    0.78
  -7   6 -11    1.56    0.72
   7   6  11    1.37    0.63
  -8  -6 -11   -0.09    0.71
  -8   6 -11    1.12    0.68
  -9  -7  11    1.77    0.73
   9  -7 -11    0.91    0.57
   8  -7 -11   11.00    1.30
  -8  -7  11    8.75    1.40
  -8   7  11    6.61    1.28
  -7  -7  11   28.12    1.87
   7  -7 -11   24.97    1.86
  -7   7  11   25.55    1.68
  -6  -7  11    0.57    0.43
   6  -7 -11    0.41    0.45
  -6   7  11    1.08    0.58
  -5  -7  11    0.57    0.45
   5  -7 -11    0.11    0.50
  -5   7  11    1.19    0.49
   4  -7 -11   12.71    1.22
  -4  -7  11   13.38    1.20
  -4   7  11   16.12    1.33
   3  -7 -11   20.27    1.55
  -3  -7  11   20.61    1.38
  -3   7  11   21.18    1.47
   2  -7 -11    2.46    0.76
  -2  -7  11    2.69    0.60
  -2   7  11    1.79    0.69
   1  -7 -11    5.18    0.94
  -1  -7  11    5.38    0.76
  -1   7  11    4.03    0.85
   0  -7 -11   15.10    1.38
   0  -7  11   15.86    1.00
   0   7  11   15.81    1.27
  -1  -7 -11   14.53    1.38
   1   7  11   14.86    1.25
  -2  -7 -11    0.47    0.54
  -2   7 -11    0.36    0.30
   2   7  11   -0.24    0.39
  -3  -7 -11   18.43    1.60
  -3   7 -11   18.04    1.26
   3   7  11   17.73    1.40
  -4  -7 -11   36.38    2.23
   4  -7  11   33.01    1.78
  -4   7 -11   35.56    1.87
   4   7  11   33.39    2.01
  -5  -7 -11    1.86    0.85
   5  -7  11    1.60    0.65
   5   7  11    1.06    0.58
  -5   7 -11    2.01    0.65
   6  -7  11    3.35    0.86
  -6  -7 -11    2.43    0.91
   6   7  11    3.53    0.85
  -6   7 -11    2.85    0.80
   7  -7  11    3.70    0.95
  -7  -7 -11    5.78    1.25
   7   7  11    7.80    1.21
  -7   7 -11    4.13    0.98
   9  -8 -11    0.17    0.43
  -9  -8  11    0.87    0.63
  -8  -8  11   -0.08    0.50
   8  -8 -11    0.24    0.54
  -7  -8  11    1.72    0.66
   7  -8 -11    2.27    0.74
  -7   8  11    1.67    0.61
   6  -8 -11    0.76    0.61
  -6  -8  11   -0.17    0.36
  -6   8  11    1.19    0.65
  -5  -8  11    5.72    1.00
   5  -8 -11    3.74    0.90
  -5   8  11    6.61    1.06
   5   8 -11    4.00    0.85
   4  -8 -11    0.58    0.51
  -4  -8  11    0.38    0.45
   4   8 -11    0.16    0.44
  -4   8  11    0.83    0.54
   3  -8 -11   10.63    1.22
  -3  -8  11    9.38    1.01
  -3   8  11    8.44    1.20
  -2  -8  11    0.27    0.35
   2  -8 -11    0.31    0.48
  -2   8  11   -0.37    0.46
   1  -8 -11    3.64    0.88
  -1  -8  11    4.13    0.68
  -1   8  11    3.78    0.86
   0  -8  11    0.54    0.30
   0  -8 -11    0.14    0.49
   0   8  11    0.56    0.54
  -1  -8 -11    7.36    1.21
   1   8  11    5.21    1.00
  -2  -8 -11    3.88    0.98
   2   8  11    3.75    0.84
  -3  -8 -11    7.50    1.29
   3   8  11    8.34    1.27
  -4  -8 -11   -1.07    0.39
   4   8  11    0.92    0.56
  -5  -8 -11    1.86    0.82
   5  -8  11    2.43    0.73
   5   8  11    2.93    0.78
  -5   8 -11    2.37    0.76
   6  -8  11    2.39    0.75
  -6  -8 -11    5.10    1.19
   6   8  11    3.84    0.91
  -6   8 -11    4.51    1.00
   7  -8  11    0.32    0.51
  -7  -8 -11    0.85    0.79
  -7   8 -11    1.80    0.70
   7   8  11    1.04    0.53
   8  -9 -11    2.11    0.80
  -8  -9  11    1.37    0.54
   7  -9 -11    5.45    1.23
  -7  -9  11    6.06    1.19
   6  -9 -11    5.23    1.17
  -6  -9  11    6.90    1.24
   6   9 -11    5.85    1.13
  -6   9  11    3.40    0.87
   5  -9 -11    0.12    0.37
  -5  -9  11    0.74    0.50
   5   9 -11    0.72    0.52
  -5   9  11   -0.33    0.38
  -4  -9  11    0.53    0.50
   4  -9 -11    0.69    0.60
  -4   9  11    0.11    0.46
   4   9 -11    0.16    0.50
   3  -9 -11   -0.27    0.41
  -3  -9  11   -0.83    0.27
  -3   9  11    0.20    0.49
   3   9 -11    0.06    0.38
   2  -9 -11    6.48    1.13
  -2  -9  11    6.55    0.98
  -2   9  11    6.66    1.12
  -1  -9  11    1.59    0.50
   1  -9 -11    3.11    0.87
  -1   9  11    1.71    0.70
   0  -9 -11    8.69    1.32
   0   9  11    9.42    1.34
  -1  -9 -11   -0.40    0.51
   1   9  11    0.54    0.46
  -2  -9 -11    1.92    0.80
   2   9  11    3.64    0.86
  -3  -9 -11    8.07    1.34
   3   9  11   11.08    1.32
  -4  -9 -11    1.27    0.73
   4   9  11    2.34    0.72
  -5  -9 -11    3.40    1.06
   5   9  11    5.55    1.13
  -6  -9 -11    3.23    1.07
   6   9  11    7.03    1.22
   7 -10 -11    1.49    0.71
  -7 -10  11    0.23    0.40
   7  10 -11   -0.40    0.45
  -6 -10  11   14.53    1.46
   6 -10 -11   13.23    1.49
   6  10 -11   15.57    1.56
  -6  10  11   14.34    1.38
  -5 -10  11    1.64    0.59
   5 -10 -11    0.08    0.47
   5  10 -11    0.84    0.64
  -5  10  11    2.15    0.70
  -4 -10  11    0.00    0.36
   4 -10 -11    1.93    0.74
  -4  10  11    1.31    0.55
   4  10 -11   -0.13    0.45
   3 -10 -11    5.63    1.07
  -3 -10  11    6.33    1.02
   3  10 -11    5.40    0.98
  -3  10  11    4.96    1.04
   2 -10 -11    0.43    0.51
  -2 -10  11    0.25    0.36
  -2  10  11    0.69    0.56
   2  10 -11    1.69    0.61
  -1 -10  11   12.85    1.08
   1 -10 -11   11.04    1.32
  -1  10  11    8.85    1.33
   0 -10 -11   -0.04    0.50
   0  10  11    0.80    0.52
  -1 -10 -11    1.25    0.73
   1  10  11    3.25    0.91
  -2 -10 -11    8.11    1.37
   2  10  11    8.02    1.33
  -3 -10 -11    4.02    1.02
   3  10  11    5.03    1.13
  -4 -10 -11    0.75    0.58
   4  10  11    1.58    0.61
  -5 -10 -11    3.96    1.12
   5  10  11    6.58    1.16
   5 -11 -11   -0.19    0.48
  -5 -11  11    0.94    0.50
   5  11 -11    0.14    0.52
  -5  11  11   -0.12    0.44
   4 -11 -11    2.03    0.78
  -4 -11  11    2.25    0.64
   4  11 -11    1.25    0.62
  -4  11  11    1.82    0.69
   3 -11 -11    0.06    0.48
  -3 -11  11    0.12    0.38
  -3  11  11    0.39    0.52
   3  11 -11   -0.02    0.47
   2 -11 -11    1.83    0.74
  -2 -11  11    1.72    0.60
  -2  11  11   -0.04    0.40
   2  11 -11    1.62    0.61
   1 -11 -11    0.51    0.55
  -1  11  11    0.44    0.55
   0 -11 -11    3.00    0.91
   0  11  11    3.40    0.95
  -1 -11 -11    0.94    0.57
   1  11  11    1.56    0.71
  -2 -11 -11    0.72    0.56
   2  11  11    1.18    0.64
  -3 -11 -11    1.46    0.68
   3  11  11    1.31    0.63
  -3 -12  11   -0.85    0.26
   3 -12 -11    0.55    0.51
   3  12 -11   -0.96    0.36
  -3  12  11    0.71    0.57
   2 -12 -11   -0.31    0.42
  -2  12  11    0.58    0.60
   1 -12 -11    3.00    0.82
  -1  12  11    2.54    0.88
   0 -12 -11    0.03    0.49
   0  12  11    0.56    0.52
  -1 -12 -11    0.53    0.48
   1  12  11   -0.38    0.39
 -11   0  12   18.94    1.63
 -10   0  12   13.32    1.38
  10   0 -12   13.60    1.17
  -9   0  12    4.70    0.99
   9   0 -12    5.25    0.85
   8   0 -12   35.18    1.68
  -8   0  12   34.51    1.95
  -7   0  12   15.30    1.29
   7   0 -12   15.19    1.04
  -6   0  12    4.98    0.87
   6   0 -12    3.40    0.59
   5   0 -12    0.28    0.30
  -5   0  12    0.02    0.37
  -4   0  12  123.60    3.31
   4   0 -12  120.89    2.96
  -3   0  12   26.18    1.38
   3   0 -12   27.31    1.26
  -2   0  12   22.98    1.25
   2   0 -12   21.88    1.16
   1   0 -12   44.81    1.73
  -1   0  12   43.84    1.69
   0   0  12  102.48    2.72
   0   0 -12  111.88    2.96
  -1   0 -12   26.17    1.38
   1   0  12   29.27    1.31
   2   0  12    2.02    0.46
  -2   0 -12    2.98    0.66
   3   0  12  109.15    2.71
  -3   0 -12  101.44    3.22
  -4   0 -12   45.75    2.19
   4   0  12   45.63    1.62
  -5   0 -12   31.35    1.91
  -6   0 -12    5.77    1.03
  -7   0 -12   40.17    2.40
  -8   0 -12   15.92    1.69
  -9   0 -12    1.02    0.73
 -11  -1  12    0.23    0.44
  11  -1 -12    1.48    0.48
 -11   1  12    0.41    0.55
 -10  -1  12    4.61    1.01
  10  -1 -12    3.90    0.80
 -10   1  12    3.42    0.87
   9  -1 -12   12.24    1.08
  -9  -1  12   11.50    1.19
  -9   1  12   11.17    1.21
   8  -1 -12    2.87    0.62
  -8  -1  12    1.90    0.71
   8   1 -12    3.96    0.63
  -8   1  12    3.63    0.79
   7  -1 -12    0.68    0.35
  -7  -1  12    0.92    0.57
   7   1 -12    1.58    0.41
  -7   1  12    0.88    0.48
   6  -1 -12    3.76    0.66
  -6  -1  12    3.76    0.74
   6   1 -12    3.96    0.58
  -6   1  12    4.67    0.86
  -5  -1  12    7.18    0.87
   5  -1 -12    7.14    0.75
  -5   1  12    9.16    0.96
   5   1 -12    7.61    0.64
  -4  -1  12    7.02    0.83
   4  -1 -12    5.95    0.83
   4   1 -12    7.00    0.61
  -4   1  12    6.39    0.90
  -3  -1  12    0.22    0.35
   3  -1 -12   -0.07    0.29
   3   1 -12    0.00    0.20
  -3   1  12   -0.29    0.29
   2  -1 -12    1.28    0.45
  -2  -1  12    0.75    0.38
  -2   1  12    1.35    0.47
   2   1 -12    0.86    0.35
   1  -1 -12    8.17    0.85
  -1  -1  12    7.82    0.74
   1   1 -12    7.96    0.72
  -1   1  12    8.23    0.80
   0  -1  12    1.45    0.44
   0  -1 -12    1.27    0.49
   0   1 -12    1.66    0.45
   0   1  12    1.35    0.44
   1  -1  12    6.45    0.64
  -1  -1 -12    7.00    0.85
  -1   1 -12    7.75    0.80
   1   1  12    5.65    0.69
  -2  -1 -12   14.55    1.19
   2  -1  12   14.09    0.88
   2   1  12   15.33    1.01
  -2   1 -12   14.85    1.12
   3  -1  12    4.63    0.53
  -3  -1 -12    4.30    0.84
  -3   1 -12    5.88    0.92
   3   1  12    4.98    0.72
  -4  -1 -12   11.07    1.21
   4   1  12   10.27    0.84
  -4   1 -12   10.13    1.03
  -5  -1 -12    8.47    1.25
  -5   1 -12    8.71    1.23
   5   1  12    9.83    0.80
  -6  -1 -12    9.59    1.39
  -6   1 -12    9.61    1.20
  -7  -1 -12    1.64    0.82
  -7   1 -12    2.49    0.85
  -8  -1 -12    0.23    0.56
  -8   1 -12    0.28    0.60
  -9  -1 -12    3.48    1.12
  -9   1 -12    1.92    0.72
  11  -2 -12    6.22    1.10
 -11  -2  12    4.58    1.07
  10  -2 -12    2.48    0.65
 -10  -2  12    6.04    1.21
 -10   2  12    2.52    0.71
  -9  -2  12    5.69    1.10
   9  -2 -12    5.32    0.94
  -9   2  12    3.23    0.78
  -8  -2  12    2.21    0.74
   8  -2 -12    3.94    0.73
  -8   2  12    2.74    0.70
   7  -2 -12    4.23    0.77
  -7  -2  12    3.05    0.77
  -7   2  12    2.52    0.71
   6  -2 -12    0.66    0.36
  -6  -2  12    0.11    0.32
   6   2 -12   -0.06    0.14
  -6   2  12   -0.31    0.25
   5  -2 -12    5.04    0.81
  -5  -2  12    5.23    0.81
  -5   2  12    5.24    0.85
   5   2 -12    4.04    0.45
  -4  -2  12   41.93    1.84
   4  -2 -12   45.57    1.88
   4   2 -12   46.88    1.42
  -4   2  12   42.07    1.89
  -3  -2  12    3.74    0.66
   3  -2 -12    4.41    0.74
  -3   2  12    3.52    0.70
   3   2 -12    3.32    0.41
   2  -2 -12    2.67    0.63
  -2  -2  12    2.68    0.55
  -2   2  12    3.51    0.68
   2   2 -12    3.37    0.50
   1  -2 -12    4.59    0.80
  -1  -2  12    2.99    0.55
   1   2 -12    3.91    0.58
  -1   2  12    3.92    0.70
   0  -2 -12   10.19    1.00
   0  -2  12   11.91    0.82
   0   2 -12   11.84    0.87
   0   2  12   10.38    0.87
  -1  -2 -12    5.42    0.89
   1  -2  12    5.45    0.57
   1   2  12    5.87    0.72
  -1   2 -12    6.83    0.73
   2  -2  12    3.43    0.51
  -2  -2 -12    3.82    0.76
  -2   2 -12    3.92    0.70
   2   2  12    3.10    0.62
   3  -2  12   16.03    0.84
  -3  -2 -12   17.74    1.34
   3   2  12   19.26    1.18
  -3   2 -12   18.97    1.30
  -4  -2 -12   11.54    1.15
   4   2  12   10.75    0.89
  -4   2 -12   10.01    1.07
  -5  -2 -12    1.10    0.65
  -5   2 -12    1.48    0.69
   5   2  12    2.43    0.53
  -6  -2 -12    1.19    0.70
  -6   2 -12    0.99    0.60
  -7  -2 -12    3.27    1.00
  -7   2 -12    2.76    0.88
  -8  -2 -12    7.56    1.43
  -8   2 -12    6.13    1.20
  -9  -2 -12    0.39    0.72
  -9   2 -12    0.57    0.70
  11  -3 -12    0.69    0.40
 -11  -3  12    0.90    0.65
 -10  -3  12   13.20    1.34
  10  -3 -12   14.13    1.33
 -10   3  12   10.68    1.24
   9  -3 -12   21.44    1.58
  -9  -3  12   21.73    1.73
  -9   3  12   19.29    1.54
  -8  -3  12    0.65    0.53
   8  -3 -12    0.27    0.39
  -8   3  12    0.32    0.47
   7  -3 -12    9.24    1.00
  -7  -3  12    9.03    1.25
  -7   3  12    9.12    0.99
   6  -3 -12   30.63    1.68
  -6  -3  12   30.35    1.77
  -6   3  12   31.13    1.75
   5  -3 -12   54.78    2.23
  -5  -3  12   56.72    2.27
  -5   3  12   53.91    2.22
  -4  -3  12   22.51    1.35
   4  -3 -12   23.06    1.42
  -4   3  12   22.03    1.37
   4   3 -12   22.14    0.81
   3  -3 -12   25.26    1.48
  -3  -3  12   26.84    1.41
   3   3 -12   27.87    0.95
  -3   3  12   28.63    1.52
   2  -3 -12   31.77    1.66
  -2  -3  12   34.17    1.52
   2   3 -12   32.17    1.13
  -2   3  12   32.10    1.58
   1  -3 -12   13.39    1.14
  -1  -3  12   14.18    0.93
   1   3 -12   13.38    0.81
  -1   3  12   13.12    1.07
   0  -3  12    0.47    0.29
   0  -3 -12    0.23    0.50
   0   3  12    0.06    0.28
   0   3 -12    0.37    0.26
  -1  -3 -12   34.42    1.82
   1  -3  12   32.57    1.28
   1   3  12   33.61    1.60
  -1   3 -12   32.89    1.46
  -2  -3 -12   74.23    2.75
   2  -3  12   73.73    1.93
  -2   3 -12   72.36    2.37
   2   3  12   69.36    2.42
  -3  -3 -12   -0.45    0.46
   3   3  12    0.53    0.36
  -3   3 -12   -0.35    0.32
  -4  -3 -12    1.32    0.66
   4   3  12    1.21    0.45
  -4   3 -12    1.21    0.53
  -5  -3 -12    1.52    0.72
   5   3  12    2.85    0.60
  -5   3 -12    3.56    0.86
  -6  -3 -12   38.29    2.29
   6   3  12   38.98    1.81
  -6   3 -12   45.58    2.39
  -7  -3 -12    5.47    1.19
  -7   3 -12    7.76    1.31
  -8  -3 -12    1.23    0.86
  -8   3 -12    2.04    0.83
 -10  -4  12    1.54    0.70
  10  -4 -12    0.89    0.44
  -9  -4  12    1.36    0.65
   9  -4 -12    0.87    0.47
  -9   4  12    1.23    0.66
  -8  -4  12    4.68    0.99
   8  -4 -12    8.19    1.21
  -8   4  12    6.09    1.06
   7  -4 -12    0.98    0.49
  -7  -4  12    0.07    0.42
  -7   4  12   -0.41    0.37
   6  -4 -12    4.26    0.85
  -6  -4  12    5.40    0.96
  -6   4  12    3.61    0.81
  -5  -4  12    0.41    0.44
   5  -4 -12   -0.20    0.20
  -5   4  12   -0.33    0.38
   4  -4 -12    1.43    0.51
  -4  -4  12    1.16    0.48
  -4   4  12    1.22    0.57
   3  -4 -12   14.68    1.22
  -3  -4  12   16.36    1.15
  -3   4  12   16.86    1.27
   2  -4 -12    9.44    1.05
  -2  -4  12    9.94    0.86
   2   4 -12    8.44    0.48
  -2   4  12    9.38    0.93
   1  -4 -12    3.02    0.70
  -1  -4  12    2.97    0.57
   1   4 -12    3.29    0.47
  -1   4  12    3.90    0.78
   0  -4  12    0.28    0.30
   0  -4 -12    0.84    0.54
   0   4 -12    0.95    0.34
   0   4  12    0.23    0.41
  -1  -4 -12   -0.08    0.49
   1  -4  12    0.91    0.32
   1   4  12    0.55    0.44
  -1   4 -12    1.21    0.42
   2  -4  12   18.09    0.86
  -2  -4 -12   18.43    1.48
   2   4  12   17.46    1.27
  -2   4 -12   19.28    1.18
  -3  -4 -12    0.52    0.60
   3   4  12    0.58    0.45
  -3   4 -12    1.19    0.48
  -4  -4 -12    0.75    0.62
   4   4  12    2.22    0.59
  -4   4 -12    0.53    0.46
  -5  -4 -12   29.88    2.05
  -5   4 -12   33.64    1.94
   5   4  12   33.17    1.76
  -6  -4 -12    2.47    0.85
  -6   4 -12    1.26    0.66
   6   4  12    1.71    0.50
  -7  -4 -12    0.51    0.68
  -7   4 -12    0.58    0.48
  -8  -4 -12   -0.37    0.60
  -8   4 -12    0.11    0.48
  10  -5 -12   20.62    1.71
 -10  -5  12   18.19    1.65
  -9  -5  12    2.89    0.93
   9  -5 -12    3.67    0.88
  -9   5  12    3.37    0.85
  -8  -5  12    9.61    1.39
   8  -5 -12    9.67    1.14
  -8   5  12    9.97    1.35
   7  -5 -12    4.53    0.95
  -7  -5  12    2.90    0.82
  -7   5  12    4.08    0.87
  -6  -5  12   11.04    1.11
   6  -5 -12   13.09    1.22
  -6   5  12    9.85    1.12
   5  -5 -12    9.67    1.09
  -5  -5  12   11.55    1.12
  -5   5  12   10.17    1.09
  -4  -5  12    0.28    0.34
   4  -5 -12    0.68    0.43
  -4   5  12    0.15    0.35
   3  -5 -12   51.04    2.30
  -3  -5  12   59.00    2.23
  -3   5  12   49.44    2.20
  -2  -5  12   26.58    1.41
   2  -5 -12   26.21    1.66
  -2   5  12   25.46    1.52
  -1  -5  12   30.39    1.41
   1  -5 -12   31.18    1.81
  -1   5  12   29.93    1.64
   0  -5 -12    0.52    0.42
   0  -5  12   -0.37    0.23
   0   5  12   -0.23    0.38
   0   5 -12    0.05    0.21
  -1  -5 -12   10.37    1.22
   1  -5  12   11.45    0.77
   1   5  12   11.13    1.04
  -1   5 -12   12.46    0.88
  -2  -5 -12    9.35    1.10
   2   5  12   11.49    1.06
  -2   5 -12   11.67    0.93
  -3  -5 -12   24.83    1.72
  -3   5 -12   29.21    1.55
   3   5  12   28.97    1.69
  -4  -5 -12   21.10    1.64
   4   5  12   20.81    1.47
  -4   5 -12   22.15    1.48
  -5  -5 -12    1.47    0.77
   5   5  12    3.63    0.77
  -5   5 -12    3.25    0.81
  -6  -5 -12    3.07    0.98
  -6   5 -12    2.68    0.83
   6   5  12    4.61    0.86
  -7  -5 -12   -0.19    0.59
  -7   5 -12    2.03    0.76
   7   5  12    1.90    0.53
  -8  -5 -12    1.40    0.78
  -8   5 -12    1.16    0.68
 -10  -6  12   -0.19    0.53
  10  -6 -12    0.42    0.45
   9  -6 -12    4.07    0.93
  -9  -6  12    3.68    0.98
  -8  -6  12   13.88    1.45
   8  -6 -12   13.92    1.41
  -8   6  12   12.29    1.26
   7  -6 -12   20.68    1.63
  -7  -6  12   20.96    1.66
  -7   6  12   20.09    1.53
  -6  -6  12    4.62    0.93
   6  -6 -12    5.49    1.01
  -6   6  12    3.08    0.80
  -5  -6  12    4.45    0.89
   5  -6 -12    4.47    0.89
  -5   6  12    1.55    0.63
  -4  -6  12   12.91    1.16
   4  -6 -12   10.46    1.13
  -4   6  12    9.16    1.05
  -3  -6  12   29.34    1.58
   3  -6 -12   29.17    1.79
  -3   6  12   27.26    1.68
   2  -6 -12    2.32    0.70
  -2  -6  12    3.81    0.70
  -2   6  12    2.09    0.68
   1  -6 -12    9.06    1.27
  -1  -6  12    6.95    0.75
  -1   6  12    7.18    1.03
   0  -6 -12   19.13    1.54
   0  -6  12   19.56    1.10
   0   6  12   17.94    1.34
   1  -6  12   23.22    1.08
  -1  -6 -12   23.39    1.70
   1   6  12   20.81    1.45
  -1   6 -12   23.74    1.22
  -2  -6 -12   13.16    1.29
   2   6  12   17.03    1.36
  -2   6 -12   15.25    1.06
  -3  -6 -12   -0.15    0.53
   3   6  12   -0.25    0.38
  -3   6 -12    0.00    0.29
  -4  -6 -12   77.77    3.26
  -4   6 -12   78.74    2.84
   4   6  12   74.61    2.93
  -5  -6 -12    1.59    0.83
   5   6  12    3.72    0.84
  -5   6 -12    2.55    0.77
  -6  -6 -12    0.79    0.71
   6   6  12    3.53    0.75
  -6   6 -12    3.84    0.91
  -7  -6 -12    5.44    1.30
  -7   6 -12    8.39    1.42
   7   6  12    7.99    1.26
   9  -7 -12    1.26    0.57
  -9  -7  12    0.87    0.53
  -8  -7  12    1.05    0.68
   8  -7 -12    0.97    0.49
  -8   7  12    0.81    0.52
   7  -7 -12    1.15    0.50
  -7  -7  12    0.08    0.46
  -7   7  12    0.88    0.54
   6  -7 -12    2.99    0.76
  -6  -7  12    2.95    0.77
  -6   7  12    3.19    0.80
   5  -7 -12    0.31    0.36
  -5  -7  12    0.41    0.44
  -5   7  12    0.47    0.47
  -4  -7  12   -0.32    0.34
   4  -7 -12    0.70    0.52
  -4   7  12    0.55    0.44
  -3  -7  12    0.61    0.41
   3  -7 -12    0.53    0.43
  -3   7  12    0.61    0.54
   2  -7 -12    3.01    0.83
  -2  -7  12    5.21    0.80
  -2   7  12    3.65    0.85
  -1  -7  12    1.09    0.46
   1  -7 -12    0.95    0.61
  -1   7  12    0.89    0.58
   0  -7  12    0.03    0.21
   0  -7 -12   -0.30    0.30
   0   7  12   -0.20    0.40
  -1  -7 -12    0.30    0.57
   1   7  12   -0.05    0.30
  -2  -7 -12    2.41    0.83
   2   7  12    2.41    0.73
  -3  -7 -12    0.12    0.60
  -3   7 -12    0.31    0.35
   3   7  12    0.70    0.46
  -4  -7 -12    0.71    0.67
   4   7  12    1.96    0.72
  -4   7 -12    1.24    0.53
  -5  -7 -12    1.64    0.85
  -5   7 -12    1.55    0.67
   5   7  12    0.54    0.47
  -6  -7 -12    2.68    0.98
   6   7  12    5.99    1.10
  -6   7 -12    3.01    0.84
  -7  -7 -12    0.07    0.68
   7   7  12    0.42    0.34
  -7   7 -12   -0.38    0.45
  -8  -8  12    8.18    1.33
   8  -8 -12    7.26    1.36
   7  -8 -12   20.36    1.76
  -7  -8  12   16.05    1.51
  -7   8  12   17.55    1.49
   6  -8 -12   -0.22    0.23
  -6  -8  12   -0.07    0.35
  -6   8  12   -0.38    0.46
  -5  -8  12    9.51    1.08
   5  -8 -12    9.37    1.38
  -5   8  12    8.70    1.23
   4  -8 -12   17.89    1.56
  -4  -8  12   18.37    1.43
  -4   8  12   18.90    1.51
  -3  -8  12   26.13    1.62
   3  -8 -12   22.86    1.74
  -3   8  12   26.60    1.79
   2  -8 -12    1.46    0.69
  -2  -8  12    1.31    0.51
  -2   8  12    0.94    0.63
   1  -8 -12    6.34    1.17
  -1  -8  12    4.01    0.71
  -1   8  12    6.04    1.07
   0  -8 -12   24.28    1.81
   0   8  12   23.10    1.70
  -1  -8 -12    3.42    0.95
   1   8  12    4.23    0.94
  -2  -8 -12    1.22    0.77
   2   8  12    1.51    0.59
  -3  -8 -12   21.85    1.73
   3   8  12   19.91    1.63
  -4  -8 -12   24.36    1.98
   4   8  12   28.78    1.96
  -5  -8 -12    0.21    0.66
   5   8  12    0.13    0.40
  -6  -8 -12    1.27    0.79
   6   8  12   -0.03    0.43
  -6   8 -12    0.22    0.55
  -8  -9  12   -0.40    0.36
  -7  -9  12    3.19    0.83
   7  -9 -12    2.48    0.83
  -7   9  12    2.57    0.81
   6  -9 -12   12.60    1.40
  -6  -9  12   17.32    1.52
  -6   9  12   14.23    1.48
  -5  -9  12    5.63    1.04
   5  -9 -12    8.52    1.39
  -5   9  12    8.29    1.29
  -4  -9  12    0.09    0.40
   4  -9 -12    1.04    0.56
  -4   9  12   -0.28    0.40
   3  -9 -12    0.33    0.53
  -3  -9  12   -0.25    0.33
  -3   9  12   -0.38    0.44
  -2  -9  12   11.68    1.08
   2  -9 -12   10.76    1.30
  -2   9  12    8.97    1.33
  -1  -9  12   10.79    0.97
   1  -9 -12    8.59    1.34
  -1   9  12   10.18    1.25
   0  -9 -12   -0.06    0.48
   0   9  12    0.06    0.45
  -1  -9 -12   15.44    1.55
   1   9  12   12.37    1.30
  -2  -9 -12    0.60    0.69
   2   9  12    1.64    0.61
  -3  -9 -12   19.22    1.77
   3   9  12   25.00    1.87
  -4  -9 -12   -0.25    0.56
   4   9  12   -0.14    0.42
  -5  -9 -12   12.90    1.57
   5   9  12   16.36    1.51
   6 -10 -12    1.90    0.74
  -6 -10  12    1.31    0.52
  -6  10  12    1.72    0.61
   5 -10 -12    0.98    0.62
  -5 -10  12    0.84    0.56
  -5  10  12    0.27    0.51
  -4 -10  12   -0.03    0.38
   4 -10 -12    0.25    0.35
  -4  10  12    0.01    0.40
  -3 -10  12   -0.19    0.33
   3 -10 -12    0.06    0.51
  -3  10  12    0.70    0.63
   2 -10 -12   -0.58    0.40
  -2 -10  12    0.49    0.35
  -2  10  12    0.28    0.53
   1 -10 -12    0.02    0.48
  -1  10  12    0.20    0.53
   0 -10 -12   -0.66    0.41
   0  10  12    0.72    0.51
  -1 -10 -12    0.96    0.68
   1  10  12    1.29    0.68
  -2 -10 -12    0.68    0.61
   2  10  12    0.58    0.59
  -3 -10 -12    0.21    0.68
   3  10  12    0.82    0.57
  -4 -10 -12   -0.44    0.50
   4  10  12   -0.41    0.34
   5 -11 -12    2.78    0.87
  -5 -11  12    3.52    0.82
  -5  11  12    3.41    0.86
  -4 -11  12    0.36    0.45
   4 -11 -12    1.15    0.70
  -4  11  12    0.02    0.52
  -3 -11  12    0.36    0.38
   3 -11 -12    0.65    0.53
  -3  11  12    0.82    0.65
   2 -11 -12   24.78    1.92
  -2  11  12   23.41    1.85
   1 -11 -12    1.99    0.76
  -1  11  12    0.64    0.62
   0 -11 -12    1.05    0.65
   0  11  12    0.37    0.53
  -1 -11 -12   -0.15    0.49
   1  11  12    0.86    0.63
  -2 -11 -12   13.28    1.53
   2  11  12   12.69    1.47
 -11   0  13    0.09    0.50
 -10   0  13    0.92    0.55
  -9   0  13   -0.44    0.42
   9   0 -13    0.05    0.25
   8   0 -13    0.66    0.29
  -8   0  13    0.93    0.55
   7   0 -13   -0.06    0.21
  -7   0  13    0.67    0.47
  -6   0  13    0.65    0.48
   6   0 -13    0.20    0.23
  -5   0  13   -0.15    0.37
   5   0 -13   -0.32    0.15
  -4   0  13    0.42    0.33
   4   0 -13   -0.22    0.22
   3   0 -13    0.03    0.24
  -3   0  13   -0.19    0.31
   2   0 -13   -0.07    0.30
  -2   0  13   -0.30    0.28
  -1   0  13    0.41    0.33
   1   0 -13    0.24    0.34
   0   0  13    0.20    0.31
   0   0 -13    0.39    0.38
   1   0  13   -0.07    0.31
  -1   0 -13    0.27    0.31
   2   0  13    0.03    0.30
  -2   0 -13    0.07    0.40
   3   0  13   -0.29    0.25
  -3   0 -13    0.46    0.47
   4   0  13    0.43    0.25
  -4   0 -13   -0.43    0.37
  -5   0 -13    0.64    0.52
  -6   0 -13    0.12    0.57
  -7   0 -13   -0.18    0.46
  -8   0 -13    0.39    0.70
 -11  -1  13    6.25    1.24
 -11   1  13    7.41    1.29
  10  -1 -13    3.74    0.78
 -10  -1  13    2.61    0.89
 -10   1  13    3.35    0.87
  -9  -1  13    1.09    0.63
   9  -1 -13    0.92    0.50
  -9   1  13    0.66    0.55
   8  -1 -13   16.61    1.20
  -8  -1  13   15.91    1.40
  -8   1  13   13.79    1.32
   7  -1 -13    5.48    0.85
  -7  -1  13    4.67    0.91
  -7   1  13    3.53    0.82
   7   1 -13    4.42    0.55
   6  -1 -13    0.28    0.30
  -6  -1  13    0.59    0.50
   6   1 -13    0.25    0.25
  -6   1  13    0.36    0.46
  -5  -1  13   29.27    1.62
   5  -1 -13   30.36    1.50
   5   1 -13   32.01    1.34
  -5   1  13   33.47    1.75
   4  -1 -13    6.24    0.85
  -4  -1  13    6.38    0.76
  -4   1  13    4.40    0.82
   4   1 -13    6.48    0.62
   3  -1 -13   29.13    1.46
  -3  -1  13   32.68    1.59
   3   1 -13   30.13    1.30
  -3   1  13   28.65    1.50
  -2  -1  13    0.30    0.33
   2  -1 -13    0.13    0.36
  -2   1  13    0.21    0.36
   2   1 -13    0.72    0.35
  -1  -1  13   14.81    1.00
   1  -1 -13   14.87    1.11
  -1   1  13   12.92    1.01
   1   1 -13   13.11    0.95
   0  -1 -13   76.05    2.56
   0  -1  13   75.93    2.29
   0   1 -13   77.10    2.40
   0   1  13   75.08    2.40
  -1  -1 -13   30.42    1.65
   1  -1  13   32.50    1.42
   1   1  13   31.45    1.50
  -1   1 -13   33.26    1.60
  -2  -1 -13    2.31    0.70
   2  -1  13    3.26    0.57
   2   1  13    2.58    0.56
  -2   1 -13    3.62    0.76
   3  -1  13    3.50    0.56
  -3  -1 -13    3.18    0.78
  -3   1 -13    4.26    0.86
   3   1  13    3.21    0.60
  -4  -1 -13    3.23    0.76
  -4   1 -13    3.07    0.80
   4   1  13    2.86    0.55
  -5  -1 -13    6.94    1.20
  -5   1 -13    6.25    1.10
  -6  -1 -13   -0.04    0.47
  -6   1 -13    0.06    0.37
  -7  -1 -13   17.22    1.69
  -7   1 -13   17.27    1.64
  -8  -1 -13    9.67    1.65
  -8   1 -13    9.14    1.50
 -11  -2  13    1.15    0.55
  11  -2 -13    2.34    0.68
 -11   2  13    0.38    0.54
 -10  -2  13    1.99    0.82
  10  -2 -13    2.25    0.58
 -10   2  13    1.32    0.65
   9  -2 -13   15.28    1.28
  -9  -2  13   14.90    1.47
  -9   2  13   12.73    1.30
  -8  -2  13    1.11    0.53
   8  -2 -13    2.66    0.65
  -8   2  13    2.75    0.81
   7  -2 -13    1.99    0.55
  -7  -2  13    2.48    0.72
  -7   2  13    2.11    0.66
  -6  -2  13   11.32    1.15
   6  -2 -13   12.26    1.02
  -6   2  13   10.52    1.12
   5  -2 -13   23.15    1.38
  -5  -2  13   24.08    1.52
  -5   2  13   23.19    1.50
   5   2 -13   21.98    1.00
   4  -2 -13    2.98    0.67
  -4  -2  13    3.71    0.74
  -4   2  13    3.29    0.73
   4   2 -13    3.75    0.44
  -3  -2  13    0.74    0.42
   3  -2 -13    0.57    0.39
  -3   2  13    0.04    0.39
   3   2 -13   -0.03    0.20
  -2  -2  13   54.70    2.01
   2  -2 -13   58.70    2.24
  -2   2  13   59.05    2.21
   2   2 -13   56.70    1.78
   1  -2 -13   44.81    1.95
  -1  -2  13   38.55    1.61
   1   2 -13   41.12    1.57
  -1   2  13   38.43    1.76
   0  -2  13    0.48    0.33
   0  -2 -13    2.33    0.66
   0   2  13    0.66    0.44
   0   2 -13    0.85    0.38
   1  -2  13   39.96    1.52
  -1  -2 -13   37.30    1.90
   1   2  13   42.14    1.80
  -1   2 -13   38.84    1.68
   2  -2  13   39.82    1.46
  -2  -2 -13   33.36    1.85
   2   2  13   35.33    1.66
  -2   2 -13   37.22    1.75
  -3  -2 -13    0.88    0.65
   3  -2  13    0.50    0.29
  -3   2 -13    2.14    0.65
   3   2  13    0.72    0.40
  -4  -2 -13    9.86    1.11
  -4   2 -13   11.30    1.16
   4   2  13   12.37    0.97
  -5  -2 -13    9.33    1.35
  -5   2 -13    9.42    1.16
   5   2  13    7.96    0.78
  -6  -2 -13   14.76    1.55
  -6   2 -13   16.53    1.53
  -7  -2 -13    0.68    0.74
  -7   2 -13    0.24    0.55
  -8  -2 -13    0.12    0.52
  -8   2 -13    0.74    0.70
  10  -3 -13   -0.26    0.26
 -10  -3  13    0.47    0.46
 -10   3  13   -0.92    0.37
   9  -3 -13    0.94    0.43
  -9  -3  13   -0.95    0.37
  -9   3  13    0.52    0.55
  -8  -3  13    0.24    0.50
   8  -3 -13    0.30    0.33
  -8   3  13    0.49    0.51
  -7  -3  13    5.51    0.98
   7  -3 -13    3.65    0.77
  -7   3  13    5.54    1.03
   6  -3 -13   11.12    1.04
  -6  -3  13   10.94    1.08
  -6   3  13   12.39    1.19
  -5  -3  13   -0.20    0.25
   5  -3 -13   -0.04    0.34
  -5   3  13    0.30    0.38
   4  -3 -13    9.80    0.96
  -4  -3  13   10.05    1.00
  -4   3  13   10.69    1.03
   3  -3 -13    0.49    0.44
  -3  -3  13    1.00    0.41
   3   3 -13   -0.06    0.12
  -3   3  13    0.48    0.47
   2  -3 -13    0.48    0.46
  -2  -3  13    1.51    0.48
   2   3 -13    1.18    0.32
  -2   3  13    0.55    0.47
   1  -3 -13    3.16    0.70
  -1  -3  13    2.23    0.54
  -1   3  13    1.37    0.57
   1   3 -13    2.53    0.49
   0  -3 -13    1.52    0.65
   0  -3  13    2.72    0.54
   0   3  13    3.11    0.66
   0   3 -13    2.50    0.52
   1  -3  13    8.86    0.74
  -1  -3 -13    8.37    1.15
   1   3  13    7.76    0.89
  -1   3 -13    9.82    0.88
   2  -3  13   -0.20    0.21
  -2  -3 -13    0.35    0.50
   2   3  13    0.06    0.36
  -2   3 -13   -0.15    0.28
  -3  -3 -13   27.86    1.81
  -3   3 -13   27.63    1.59
   3   3  13   29.01    1.56
  -4  -3 -13   21.76    1.63
  -4   3 -13   23.32    1.56
   4   3  13   26.76    1.50
  -5  -3 -13    0.16    0.43
   5   3  13    0.60    0.37
  -5   3 -13    0.39    0.55
  -6  -3 -13    0.46    0.52
  -6   3 -13    1.33    0.69
  -7  -3 -13    0.17    0.64
  -7   3 -13   -0.25    0.49
  -8  -3 -13    0.02    0.69
  -8   3 -13    0.45    0.65
  10  -4 -13    9.97    1.21
 -10  -4  13   10.09    1.53
 -10   4  13    9.88    1.21
   9  -4 -13    7.47    1.20
  -9  -4  13    4.75    1.11
  -9   4  13    4.59    1.00
  -8  -4  13    4.94    1.06
   8  -4 -13    4.84    0.95
  -8   4  13    5.58    1.03
  -7  -4  13   12.58    1.31
   7  -4 -13   10.77    1.15
  -7   4  13   13.59    1.30
  -6  -4  13   20.60    1.52
   6  -4 -13   20.09    1.45
  -6   4  13   21.89    1.51
  -5  -4  13    6.02    0.95
   5  -4 -13    4.19    0.86
  -5   4  13    5.09    0.93
   4  -4 -13   -0.25    0.35
  -4  -4  13   -0.23    0.35
  -4   4  13    0.13    0.48
  -3  -4  13   25.21    1.44
   3  -4 -13   23.21    1.54
  -3   4  13   24.30    1.50
   2  -4 -13   29.95    1.76
  -2  -4  13   31.27    1.53
  -2   4  13   32.30    1.75
   1  -4 -13   36.77    1.90
  -1  -4  13   37.97    1.58
   1   4 -13   35.08    1.30
  -1   4  13   38.80    1.88
   0  -4  13    2.13    0.48
   0  -4 -13    3.45    0.86
   0   4  13    2.90    0.67
   0   4 -13    1.97    0.49
  -1  -4 -13   12.47    1.27
   1  -4  13   12.70    0.84
  -1   4 -13   12.79    0.96
   1   4  13   11.02    1.02
  -2  -4 -13    1.59    0.72
  -2   4 -13    2.31    0.58
   2   4  13    2.02    0.64
  -3  -4 -13    7.89    1.18
  -3   4 -13    8.21    0.90
   3   4  13    8.04    0.94
  -4  -4 -13   -0.11    0.40
   4   4  13    1.62    0.54
  -4   4 -13    0.34    0.40
  -5  -4 -13    2.64    0.83
   5   4  13    3.25    0.69
  -5   4 -13    2.28    0.76
  -6  -4 -13   13.87    1.60
  -6   4 -13   17.44    1.61
   6   4  13   14.52    1.18
  -7  -4 -13    6.48    1.37
  -7   4 -13    7.03    1.29
  -8  -4 -13    1.64    0.91
  -8   4 -13    2.44    0.89
 -10  -5  13    2.01    0.75
  10  -5 -13    1.25    0.60
   9  -5 -13    5.90    1.09
  -9  -5  13    8.09    1.34
  -9   5  13    9.44    1.35
  -8  -5  13    6.83    1.26
   8  -5 -13    4.91    1.03
  -8   5  13    5.73    1.08
   7  -5 -13    1.93    0.66
  -7  -5  13    1.54    0.64
  -7   5  13    2.34    0.72
   6  -5 -13    1.12    0.57
  -6  -5  13    0.56    0.41
  -6   5  13    0.44    0.48
   5  -5 -13    0.96    0.54
  -5  -5  13    1.07    0.56
  -5   5  13    0.26    0.50
   4  -5 -13   41.30    2.14
  -4  -5  13   46.23    2.11
  -4   5  13   44.72    2.17
  -3  -5  13    0.95    0.49
   3  -5 -13    0.73    0.55
  -3   5  13    1.47    0.61
   2  -5 -13   18.36    1.39
  -2  -5  13   15.77    1.11
  -2   5  13   16.29    1.27
   1  -5 -13   15.92    1.39
  -1  -5  13   13.62    0.99
  -1   5  13   12.55    1.21
   0  -5  13   35.49    1.48
   0  -5 -13   32.83    1.89
   0   5  13   35.56    1.89
   0   5 -13   32.33    1.32
  -1  -5 -13   10.43    1.15
   1  -5  13   12.07    0.81
   1   5  13   11.79    1.15
  -1   5 -13   14.01    0.95
  -2  -5 -13    5.30    1.06
  -2   5 -13    7.21    0.81
   2   5  13    7.09    1.04
  -3  -5 -13    9.29    1.35
  -3   5 -13    9.06    0.94
   3   5  13    9.60    1.07
  -4  -5 -13    7.65    1.33
  -4   5 -13    7.25    1.11
   4   5  13    7.57    1.13
  -5  -5 -13    9.59    1.45
  -5   5 -13   12.31    1.29
   5   5  13    9.37    1.03
  -6  -5 -13   -0.18    0.56
   6   5  13    0.71    0.41
  -6   5 -13    1.24    0.63
  -7  -5 -13    0.92    0.58
  -7   5 -13    1.41    0.72
   9  -6 -13    0.99    0.51
  -9  -6  13    0.71    0.61
  -9   6  13   -0.39    0.39
   8  -6 -13    3.45    0.95
  -8  -6  13    1.44    0.69
  -8   6  13    1.95    0.71
  -7  -6  13    1.11    0.63
   7  -6 -13    0.35    0.45
  -7   6  13    0.25    0.53
   6  -6 -13    7.78    1.19
  -6  -6  13    7.55    1.21
  -6   6  13    8.45    1.24
   5  -6 -13    2.19    0.74
  -5  -6  13    2.38    0.68
  -5   6  13    3.13    0.81
  -4  -6  13    0.63    0.48
   4  -6 -13    0.36    0.38
  -4   6  13   -0.01    0.43
  -3  -6  13    5.43    0.89
   3  -6 -13    4.68    0.91
  -3   6  13    3.63    0.84
   2  -6 -13   -0.51    0.38
  -2  -6  13   -0.08    0.24
  -2   6  13   -0.29    0.40
  -1  -6  13    0.04    0.28
   1  -6 -13    0.05    0.51
  -1   6  13    0.50    0.53
   0  -6  13    0.11    0.19
   0  -6 -13   -0.22    0.45
   0   6  13    0.45    0.47
  -1  -6 -13    3.00    0.85
   1   6  13    3.81    0.85
  -2  -6 -13    1.70    0.78
   2   6  13    1.02    0.54
  -2   6 -13    2.34    0.55
  -3  -6 -13   24.47    1.89
  -3   6 -13   25.88    1.52
   3   6  13   26.67    1.74
  -4  -6 -13    0.57    0.66
   4   6  13    0.07    0.32
  -4   6 -13    0.79    0.50
  -5  -6 -13    3.28    1.05
  -5   6 -13    3.86    0.93
   5   6  13    5.53    1.01
  -6  -6 -13   -0.88    0.43
   6   6  13    0.62    0.47
  -6   6 -13    1.19    0.65
  -7  -6 -13   -0.96    0.48
  -7   6 -13   -0.98    0.52
   7   6  13   -0.05    0.33
   9  -7 -13    1.13    0.58
  -9  -7  13    0.61    0.60
   8  -7 -13   10.76    1.35
  -8  -7  13   10.23    1.50
  -8   7  13   10.02    1.43
  -7  -7  13   15.26    1.48
   7  -7 -13   19.71    1.68
  -7   7  13   16.49    1.51
   6  -7 -13    0.12    0.42
  -6  -7  13   -0.15    0.26
  -6   7  13    0.61    0.47
  -5  -7  13    2.14    0.61
   5  -7 -13    1.64    0.70
  -5   7  13    1.30    0.61
  -4  -7  13   31.13    1.84
   4  -7 -13   31.31    1.99
  -4   7  13   30.91    1.91
   3  -7 -13   13.19    1.29
  -3  -7  13   14.02    1.20
  -3   7  13   15.67    1.41
   2  -7 -13    0.06    0.45
  -2  -7  13    0.41    0.35
  -2   7  13   -0.09    0.47
  -1  -7  13    2.05    0.49
   1  -7 -13    2.28    0.80
  -1   7  13    1.96    0.74
   0  -7 -13   11.46    1.32
   0  -7  13   13.75    0.98
   0   7  13   12.96    1.29
  -1  -7 -13    0.91    0.68
   1   7  13    1.77    0.59
  -2  -7 -13    0.25    0.60
   2   7  13   -0.25    0.23
  -3  -7 -13   20.57    1.80
   3   7  13   23.20    1.67
  -4  -7 -13   20.29    1.84
   4   7  13   19.69    1.60
  -4   7 -13   18.24    1.40
  -5  -7 -13    5.01    1.23
  -5   7 -13    7.08    1.15
   5   7  13    7.09    1.16
  -6  -7 -13   -0.13    0.59
  -6   7 -13   -0.28    0.50
   6   7  13    1.56    0.56
   8  -8 -13    1.41    0.65
  -8  -8  13    0.27    0.51
   7  -8 -13    1.71    0.70
  -7  -8  13    2.33    0.75
  -7   8  13    0.94    0.61
  -6  -8  13    2.96    0.77
   6  -8 -13    3.79    0.95
  -6   8  13    2.76    0.80
  -5  -8  13    5.61    1.00
   5  -8 -13    4.09    0.94
  -5   8  13    3.27    0.91
   4  -8 -13    1.52    0.62
  -4  -8  13    2.28    0.74
  -4   8  13    2.81    0.75
   3  -8 -13   18.43    1.62
  -3  -8  13   21.04    1.48
  -3   8  13   19.53    1.63
  -2  -8  13    0.14    0.33
   2  -8 -13   -0.30    0.50
  -2   8  13   -0.17    0.38
  -1  -8  13   21.33    1.34
   1  -8 -13   21.74    1.72
  -1   8  13   15.30    1.46
   0  -8 -13    0.33    0.54
   0   8  13    0.06    0.46
  -1  -8 -13    5.79    1.18
   1   8  13    6.45    1.13
  -2  -8 -13    1.49    0.80
   2   8  13    1.45    0.72
  -3  -8 -13    1.50    0.84
   3   8  13    3.38    0.86
  -4  -8 -13    1.02    0.84
   4   8  13    1.59    0.62
  -5  -8 -13    1.34    0.73
   5   8  13    0.19    0.46
  -6  -8 -13    0.14    0.81
   6   8  13    0.95    0.51
   7  -9 -13    2.28    0.73
  -7  -9  13    3.72    1.00
  -7   9  13    3.14    0.79
   6  -9 -13    0.75    0.64
  -6  -9  13    0.79    0.54
  -6   9  13    0.71    0.56
  -5  -9  13    1.25    0.65
   5  -9 -13    1.08    0.60
  -5   9  13    0.08    0.46
   4  -9 -13    2.14    0.76
  -4  -9  13    2.79    0.74
  -4   9  13    2.94    0.81
   3  -9 -13    1.48    0.70
  -3  -9  13    0.56    0.42
  -3   9  13    0.48    0.60
  -2  -9  13    0.23    0.30
   2  -9 -13   -0.01    0.39
  -2   9  13   -0.67    0.40
   1  -9 -13    0.42    0.53
  -1   9  13    0.25    0.36
   0  -9 -13    1.18    0.68
   0   9  13    3.24    0.91
  -1  -9 -13    2.44    0.90
   1   9  13    2.29    0.78
  -2  -9 -13    4.97    1.17
   2   9  13    8.77    1.39
  -3  -9 -13    8.64    1.48
   3   9  13    9.70    1.45
  -4  -9 -13    0.91    0.77
   4   9  13    3.18    0.87
  -5  -9 -13    0.36    0.72
   5   9  13    0.76    0.50
  -6 -10  13    8.60    1.35
   6 -10 -13    7.73    1.42
  -6  10  13    5.95    1.16
  -5 -10  13    7.94    1.28
   5 -10 -13    7.02    1.30
  -5  10  13    5.44    1.11
  -4 -10  13    1.90    0.66
   4 -10 -13    2.41    0.79
  -4  10  13    2.30    0.78
  -3 -10  13    6.48    1.02
   3 -10 -13    4.78    1.13
  -3  10  13    6.60    1.20
   2 -10 -13   12.37    1.45
  -2 -10  13   11.36    1.06
  -2  10  13   10.39    1.25
   1 -10 -13    1.92    0.72
  -1  10  13    1.56    0.62
   0 -10 -13   -0.41    0.33
   0  10  13   -0.55    0.38
  -1 -10 -13   -0.08    0.58
   1  10  13    1.08    0.67
  -2 -10 -13   16.04    1.68
   2  10  13   19.88    1.75
  -3 -10 -13   11.01    1.65
   3  10  13   10.23    1.54
   4 -11 -13    1.40    0.69
  -4 -11  13    1.14    0.51
  -4  11  13    0.29    0.58
   3 -11 -13    2.33    0.87
  -3 -11  13    3.48    0.76
  -3  11  13    2.42    0.83
   2 -11 -13    5.07    1.11
  -2  11  13    4.52    1.03
   1 -11 -13    1.57    0.74
  -1  11  13    0.88    0.57
   0 -11 -13    8.13    1.46
   0  11  13    8.37    1.43
  -1 -11 -13    2.07    0.75
   1  11  13   -0.01    0.43
 -11   0  14   19.32    1.75
 -10   0  14    4.58    1.03
  -9   0  14    1.07    0.63
   8   0 -14   33.80    1.68
  -8   0  14   37.54    2.13
  -7   0  14   26.34    1.74
   7   0 -14   25.96    1.40
  -6   0  14    4.01    0.87
   6   0 -14    3.68    0.61
   5   0 -14    0.79    0.34
  -5   0  14    0.56    0.53
  -4   0  14   20.27    1.38
   4   0 -14   20.80    1.19
   3   0 -14   25.90    1.35
  -3   0  14   25.52    1.47
   2   0 -14    6.50    0.89
  -2   0  14    7.81    0.85
  -1   0  14   20.35    1.26
   1   0 -14   22.06    1.33
   0   0 -14   95.09    2.90
   0   0  14   93.06    2.73
   1   0  14   85.65    2.57
  -1   0 -14   87.97    2.85
  -2   0 -14   18.20    1.37
   2   0  14   15.61    1.04
   3   0  14   22.76    1.22
  -3   0 -14   25.09    1.63
  -4   0 -14   21.33    1.61
  -5   0 -14   12.33    1.33
  -6   0 -14    2.84    0.89
  -7   0 -14    6.12    1.31
  -8   0 -14   15.78    1.68
 -11  -1  14   -0.35    0.49
 -11   1  14    0.02    0.49
 -10  -1  14    6.85    1.24
  10  -1 -14    4.80    0.89
 -10   1  14    5.20    1.09
   9  -1 -14   15.21    1.23
  -9  -1  14   13.54    1.44
  -9   1  14   12.68    1.36
  -8  -1  14    2.68    0.81
   8  -1 -14    2.11    0.52
  -8   1  14    1.88    0.76
   7  -1 -14    0.99    0.38
  -7  -1  14    0.90    0.50
  -7   1  14    1.17    0.50
   7   1 -14    0.84    0.32
   6  -1 -14    0.82    0.33
  -6  -1  14    0.05    0.42
  -6   1  14    0.29    0.47
   6   1 -14    0.35    0.24
   5  -1 -14   25.73    1.40
  -5  -1  14   23.97    1.55
   5   1 -14   24.80    1.21
  -5   1  14   23.82    1.58
   4  -1 -14   20.29    1.25
  -4  -1  14   19.63    1.34
  -4   1  14   16.85    1.24
   4   1 -14   18.07    1.04
  -3  -1  14    5.56    0.84
   3  -1 -14    5.58    0.82
  -3   1  14    6.26    0.94
   3   1 -14    4.99    0.69
   2  -1 -14   42.32    1.87
  -2  -1  14   43.54    1.83
  -2   1  14   41.79    1.87
   2   1 -14   41.10    1.67
   1  -1 -14   34.32    1.70
  -1  -1  14   31.85    1.52
   1   1 -14   31.87    1.52
  -1   1  14   32.48    1.61
   0  -1  14    1.12    0.43
   0  -1 -14    1.51    0.60
   0   1 -14    1.05    0.45
   0   1  14    0.82    0.45
  -1  -1 -14   16.47    1.30
   1  -1  14   15.69    1.03
  -1   1 -14   15.19    1.15
   1   1  14   14.99    1.10
   2  -1  14   18.61    1.10
  -2  -1 -14   19.33    1.44
   2   1  14   22.49    1.29
  -2   1 -14   21.54    1.43
   3  -1  14    3.44    0.56
  -3  -1 -14    4.47    0.93
   3   1  14    4.18    0.68
  -3   1 -14    5.04    0.92
  -4  -1 -14    1.93    0.68
   4   1  14    2.40    0.53
  -4   1 -14    1.70    0.63
  -5  -1 -14    3.18    0.84
  -5   1 -14    1.41    0.63
  -6  -1 -14    0.55    0.64
  -6   1 -14    1.49    0.74
  -7  -1 -14   -0.37    0.51
  -7   1 -14   -0.64    0.47
  -8  -1 -14    1.53    0.68
  -8   1 -14    0.79    0.72
  10  -2 -14    5.16    0.99
 -10  -2  14    4.80    1.09
 -10   2  14    5.89    1.17
  -9  -2  14    0.75    0.61
   9  -2 -14    1.18    0.46
  -9   2  14    0.67    0.65
   8  -2 -14    4.79    0.82
  -8  -2  14    5.08    1.03
  -8   2  14    4.19    0.98
  -7  -2  14   13.48    1.34
   7  -2 -14   14.62    1.18
  -7   2  14   13.59    1.32
   6  -2 -14    3.53    0.76
  -6  -2  14    3.35    0.77
  -6   2  14    4.18    0.87
   5  -2 -14    6.08    0.90
  -5  -2  14    4.71    0.84
  -5   2  14    5.21    0.91
   5   2 -14    5.06    0.50
  -4  -2  14   52.10    2.18
   4  -2 -14   48.91    2.07
   4   2 -14   49.56    1.60
  -4   2  14   49.14    2.15
  -3  -2  14    2.44    0.61
   3  -2 -14    2.09    0.60
  -3   2  14    2.75    0.70
   3   2 -14    1.64    0.39
   2  -2 -14    7.20    1.01
  -2  -2  14    6.31    0.88
  -2   2  14    6.00    0.92
   2   2 -14    6.55    0.67
  -1  -2  14   19.75    1.19
   1  -2 -14   19.22    1.37
  -1   2  14   20.58    1.34
   1   2 -14   19.07    1.11
   0  -2  14   47.34    1.79
   0  -2 -14   46.80    2.15
   0   2  14   45.92    1.97
   0   2 -14   44.80    1.79
   1  -2  14   22.86    1.20
  -1  -2 -14   21.52    1.51
  -1   2 -14   18.69    1.23
   1   2  14   20.34    1.31
   2  -2  14    9.43    0.78
  -2  -2 -14   10.53    1.09
  -2   2 -14   10.52    1.01
   2   2  14    7.92    0.88
  -3  -2 -14   14.24    1.37
  -3   2 -14   15.21    1.27
   3   2  14   14.93    1.13
  -4  -2 -14   14.96    1.42
   4   2  14   10.46    0.92
  -4   2 -14   10.67    1.17
  -5  -2 -14    9.44    1.41
   5   2  14    8.04    0.92
  -5   2 -14   10.47    1.25
  -6  -2 -14   -0.25    0.54
  -6   2 -14    0.59    0.66
  -7  -2 -14    0.61    0.79
  -7   2 -14    0.47    0.60
  -8  -2 -14    5.22    1.21
  -8   2 -14    6.26    1.29
  10  -3 -14    8.69    1.06
 -10  -3  14   12.68    1.39
 -10   3  14   11.68    1.59
   9  -3 -14   16.81    1.40
  -9  -3  14   17.74    1.57
  -9   3  14   14.44    1.45
   8  -3 -14    2.42    0.69
  -8  -3  14    1.55    0.73
  -8   3  14    2.24    0.74
  -7  -3  14    6.60    1.13
   7  -3 -14    7.98    1.14
  -7   3  14    6.24    1.09
  -6  -3  14   21.64    1.55
   6  -3 -14   24.29    1.55
  -6   3  14   18.17    1.47
   5  -3 -14   32.42    1.77
  -5  -3  14   35.93    1.90
  -5   3  14   32.88    1.84
   4  -3 -14    8.23    0.97
  -4  -3  14    7.91    1.07
  -4   3  14    8.74    0.99
  -3  -3  14    0.27    0.37
   3  -3 -14    0.72    0.50
   3   3 -14    0.51    0.31
  -3   3  14   -0.58    0.36
  -2  -3  14   26.74    1.45
   2  -3 -14   31.20    1.71
   2   3 -14   26.29    1.16
  -2   3  14   28.85    1.60
   1  -3 -14   38.94    1.99
  -1  -3  14   40.17    1.69
  -1   3  14   42.25    1.98
   1   3 -14   43.13    1.59
   0  -3  14    2.25    0.52
   0  -3 -14    0.98    0.61
   0   3 -14    1.97    0.53
   0   3  14    2.21    0.58
  -1  -3 -14   18.91    1.51
   1  -3  14   20.23    1.11
  -1   3 -14   19.96    1.22
   1   3  14   20.80    1.38
  -2  -3 -14   75.87    2.98
   2  -3  14   75.51    2.13
   2   3  14   78.62    2.71
  -2   3 -14   72.06    2.56
  -3  -3 -14   17.71    1.52
   3   3  14   19.45    1.34
  -3   3 -14   16.60    1.29
  -4  -3 -14    1.01    0.62
  -4   3 -14    0.95    0.57
   4   3  14    1.71    0.52
  -5  -3 -14    5.59    1.18
   5   3  14    6.53    0.80
  -5   3 -14    6.06    1.11
  -6  -3 -14   12.29    1.74
  -6   3 -14   14.98    1.52
  -7  -3 -14    7.52    1.49
  -7   3 -14    8.42    1.39
  -8  -3 -14   -1.16    0.51
  -8   3 -14    0.53    0.57
 -10  -4  14    0.07    0.51
  10  -4 -14    1.40    0.53
 -10   4  14   -0.05    0.49
  -9  -4  14    1.39    0.78
   9  -4 -14    0.80    0.43
  -9   4  14    1.49    0.67
   8  -4 -14    1.69    0.64
  -8  -4  14    1.46    0.62
  -8   4  14    1.49    0.68
  -7  -4  14   -0.40    0.38
   7  -4 -14   -0.14    0.36
  -7   4  14   -0.24    0.26
  -6  -4  14    4.89    0.89
   6  -4 -14    5.82    0.99
  -6   4  14    4.01    0.90
  -5  -4  14   31.15    1.79
   5  -4 -14   28.90    1.76
  -5   4  14   28.22    1.74
   4  -4 -14    2.81    0.73
  -4  -4  14    2.53    0.69
  -4   4  14    2.09    0.71
   3  -4 -14    1.22    0.59
  -3  -4  14    0.64    0.45
  -3   4  14    1.61    0.66
   2  -4 -14   19.95    1.50
  -2  -4  14   19.99    1.26
  -2   4  14   18.30    1.42
  -1  -4  14    0.22    0.33
   1  -4 -14   -0.08    0.47
  -1   4  14   -0.35    0.34
   1   4 -14    0.16    0.26
   0  -4 -14    3.68    0.82
   0  -4  14    3.77    0.63
   0   4 -14    4.30    0.64
   0   4  14    3.15    0.74
   1  -4  14    0.35    0.31
  -1  -4 -14   -0.16    0.37
   1   4  14   -0.01    0.38
  -1   4 -14    0.52    0.35
  -2  -4 -14   27.71    1.86
  -2   4 -14   25.29    1.47
   2   4  14   28.94    1.69
  -3  -4 -14    0.46    0.45
  -3   4 -14   -0.45    0.32
   3   4  14    0.80    0.44
  -4  -4 -14    8.52    1.37
  -4   4 -14    9.88    1.11
   4   4  14    7.61    0.93
  -5  -4 -14    3.35    0.98
   5   4  14    2.79    0.68
  -5   4 -14    4.01    0.95
  -6  -4 -14    0.95    0.77
  -6   4 -14    0.90    0.61
  -7  -4 -14    0.37    0.67
  -7   4 -14    0.35    0.54
 -10  -5  14    5.06    1.22
  10  -5 -14    4.41    0.92
  -9  -5  14    3.70    1.00
   9  -5 -14    2.04    0.69
  -9   5  14    4.11    0.97
   8  -5 -14    1.41    0.63
  -8  -5  14    0.94    0.66
  -8   5  14    0.45    0.60
  -7  -5  14    1.09    0.60
   7  -5 -14    0.93    0.52
  -7   5  14    1.45    0.62
   6  -5 -14    5.30    1.00
  -6  -5  14    5.44    1.08
  -6   5  14    7.00    1.16
   5  -5 -14    2.47    0.72
  -5  -5  14    2.52    0.72
  -5   5  14    2.64    0.78
   4  -5 -14   29.67    1.86
  -4  -5  14   31.53    1.78
  -4   5  14   29.28    1.83
  -3  -5  14   47.98    2.09
   3  -5 -14   51.11    2.41
  -3   5  14   46.87    2.23
   2  -5 -14    2.74    0.78
  -2  -5  14    4.56    0.75
  -2   5  14    5.10    0.92
   1  -5 -14   19.30    1.54
  -1  -5  14   19.41    1.19
  -1   5  14   19.21    1.46
   0  -5 -14    2.05    0.77
   0  -5  14    2.16    0.52
   0   5  14    1.19    0.57
   1  -5  14   -0.17    0.21
  -1  -5 -14    0.44    0.56
  -1   5 -14   -0.15    0.24
   1   5  14    0.04    0.32
  -2  -5 -14   14.57    1.47
  -2   5 -14   15.45    1.12
   2   5  14   14.28    1.27
  -3  -5 -14   15.01    1.45
  -3   5 -14   16.97    1.26
   3   5  14   15.43    1.32
  -4  -5 -14    0.92    0.73
   4   5  14    0.86    0.50
  -4   5 -14    1.82    0.62
  -5  -5 -14    7.88    1.41
  -5   5 -14    9.70    1.41
   5   5  14    8.73    1.02
  -6  -5 -14    4.25    1.20
  -6   5 -14    7.65    1.28
   6   5  14    5.27    0.94
  -7  -5 -14    7.02    1.46
  -7   5 -14    8.45    1.48
   9  -6 -14    3.01    0.90
  -9  -6  14    3.73    1.01
  -9   6  14    2.76    0.87
  -8  -6  14    8.07    1.38
   8  -6 -14    5.82    1.07
  -8   6  14    4.77    1.02
  -7  -6  14   10.88    1.24
   7  -6 -14   12.42    1.28
  -7   6  14    9.99    1.22
  -6  -6  14    7.14    1.14
   6  -6 -14    6.96    1.19
  -6   6  14    5.39    1.07
  -5  -6  14    6.98    1.10
   5  -6 -14    5.86    1.10
  -5   6  14    6.58    1.12
   4  -6 -14   14.00    1.31
  -4  -6  14   12.02    1.20
  -4   6  14   10.97    1.25
  -3  -6  14    9.14    0.98
   3  -6 -14    8.14    1.24
  -3   6  14    7.68    1.20
   2  -6 -14    2.23    0.77
  -2  -6  14    3.27    0.64
  -2   6  14    2.72    0.74
  -1  -6  14   10.38    0.94
   1  -6 -14    9.30    1.35
  -1   6  14   11.89    1.23
   0  -6  14   33.80    1.51
   0  -6 -14   35.92    2.14
   0   6  14   30.80    1.87
  -1  -6 -14   18.53    1.55
   1   6  14   21.10    1.57
  -2  -6 -14    2.75    0.89
   2   6  14    2.04    0.64
  -3  -6 -14    3.32    0.90
  -3   6 -14    1.53    0.60
   3   6  14    3.76    0.87
  -4  -6 -14   12.62    1.53
   4   6  14   11.41    1.23
  -4   6 -14   11.65    1.22
  -5  -6 -14    6.61    1.36
   5   6  14    9.00    1.31
  -5   6 -14    7.38    1.21
  -6  -6 -14    0.28    0.72
   6   6  14    0.97    0.52
  -6   6 -14    1.38    0.61
  -8  -7  14   -0.30    0.39
   8  -7 -14    1.07    0.49
  -8   7  14   -0.28    0.40
   7  -7 -14    0.44    0.49
  -7  -7  14    0.23    0.37
  -7   7  14    0.45    0.53
   6  -7 -14    2.74    0.83
  -6  -7  14    0.82    0.58
  -6   7  14    2.61    0.81
   5  -7 -14    5.22    1.07
  -5  -7  14    4.80    0.96
  -5   7  14    4.70    0.95
  -4  -7  14    1.62    0.60
   4  -7 -14    2.09    0.68
  -4   7  14    1.77    0.73
  -3  -7  14   -0.07    0.37
   3  -7 -14   -0.27    0.39
  -3   7  14   -0.61    0.40
  -2  -7  14    5.32    0.88
   2  -7 -14    4.06    1.00
  -2   7  14    4.44    0.93
  -1  -7  14    6.45    0.74
   1  -7 -14    4.46    1.02
  -1   7  14    6.83    1.15
   0  -7 -14    0.27    0.57
   0   7  14    0.25    0.36
  -1  -7 -14   10.55    1.32
   1   7  14   10.67    1.23
  -2  -7 -14    1.75    0.70
   2   7  14    1.20    0.62
  -3  -7 -14    0.09    0.59
   3   7  14    1.41    0.62
  -4  -7 -14    0.01    0.59
   4   7  14    0.13    0.48
  -5  -7 -14   -0.24    0.58
   5   7  14    0.37    0.41
  -5   7 -14    1.22    0.73
  -6  -7 -14   -0.45    0.60
  -6   7 -14   -0.59    0.42
   6   7  14    0.45    0.44
  -8  -8  14    4.39    1.02
   8  -8 -14    2.39    0.83
  -8   8  14    2.71    0.89
  -7  -8  14    2.99    0.88
   7  -8 -14    2.69    0.91
  -7   8  14    3.64    0.91
  -6  -8  14    0.32    0.29
   6  -8 -14   -0.15    0.40
  -6   8  14    0.20    0.56
   5  -8 -14    2.66    0.84
  -5  -8  14    1.70    0.68
  -5   8  14    2.16    0.81
  -4  -8  14    9.07    1.11
   4  -8 -14    6.19    1.15
  -4   8  14   10.94    1.29
  -3  -8  14   43.64    2.19
   3  -8 -14   46.63    2.55
  -3   8  14   46.26    2.48
  -2  -8  14    3.74    0.72
   2  -8 -14    1.16    0.75
  -2   8  14    2.77    0.85
  -1  -8  14    0.92    0.42
   1  -8 -14    2.04    0.80
  -1   8  14    1.49    0.61
   0  -8 -14    0.01    0.42
   0   8  14    0.59    0.47
  -1  -8 -14   -0.06    0.58
   1   8  14    0.09    0.32
  -2  -8 -14    0.39    0.59
   2   8  14    0.66    0.52
  -3  -8 -14    9.60    1.52
   3   8  14   11.53    1.26
  -4  -8 -14   13.46    1.64
   4   8  14   11.40    1.33
  -5  -8 -14    2.51    1.04
   5   8  14    2.74    0.76
   7  -9 -14   -0.03    0.36
  -7  -9  14   -0.43    0.23
  -7   9  14    0.54    0.50
  -6  -9  14   12.04    1.30
   6  -9 -14   11.89    1.42
  -6   9  14   14.24    1.47
  -5  -9  14    3.54    0.90
   5  -9 -14    6.84    1.34
  -5   9  14    5.46    1.12
   4  -9 -14    0.56    0.56
  -4  -9  14    0.14    0.43
  -4   9  14    0.13    0.56
  -3  -9  14    3.25    0.78
   3  -9 -14    4.62    1.06
  -3   9  14    3.47    0.94
  -2  -9  14    2.51    0.62
   2  -9 -14    2.49    0.83
  -2   9  14    3.15    0.89
   1  -9 -14    4.94    1.11
  -1   9  14    6.70    1.27
   0  -9 -14   -0.31    0.57
   0   9  14   -0.25    0.50
  -1  -9 -14   18.30    1.76
   1   9  14   19.43    1.74
  -2  -9 -14    0.95    0.74
   2   9  14    0.95    0.60
  -3  -9 -14    4.59    1.14
   3   9  14    8.15    1.36
  -4  -9 -14    0.87    0.74
   4   9  14    0.96    0.55
  -5 -10  14    0.06    0.39
   5 -10 -14    0.74    0.50
  -5  10  14    0.68    0.59
   4 -10 -14   -0.10    0.29
  -4 -10  14   -0.07    0.39
  -4  10  14    1.06    0.59
  -3 -10  14    1.01    0.45
   3 -10 -14    2.06    0.72
  -3  10  14    2.71    0.84
   2 -10 -14    1.76    0.68
  -2  10  14    2.02    0.73
   1 -10 -14    2.45    0.83
  -1  10  14   -0.15    0.48
   0 -10 -14    4.45    1.08
   0  10  14    3.13    0.94
  -1 -10 -14    0.00    0.60
   1  10  14    0.84    0.54
  -2 -10 -14    0.47    0.64
   2  10  14    0.38    0.61
  -3 -10 -14   -0.61    0.55
   3  10  14    0.05    0.43
  -3 -11  14   -0.38    0.26
   3 -11 -14   -0.51    0.49
  -3  11  14    0.87    0.61
   2 -11 -14   22.83    1.95
  -2  11  14   25.55    2.00
   1 -11 -14    0.39    0.50
  -1  11  14   -0.28    0.50
   0 -11 -14   -0.21    0.39
   0  11  14    0.54    0.44
 -10   0  15   -0.11    0.52
  -9   0  15    0.53    0.47
   8   0 -15    0.00    0.15
  -8   0  15   -0.34    0.30
   7   0 -15   -0.06    0.19
  -7   0  15   -0.36    0.44
  -6   0  15   -0.21    0.41
   6   0 -15    0.01    0.20
  -5   0  15   -0.28    0.44
   5   0 -15   -0.08    0.22
  -4   0  15    0.33    0.42
   4   0 -15    0.03    0.23
  -3   0  15    0.31    0.39
   3   0 -15   -0.34    0.26
   2   0 -15   -0.16    0.36
  -2   0  15    0.02    0.36
   1   0 -15   -0.32    0.34
  -1   0  15   -0.05    0.35
   0   0 -15    0.34    0.46
   0   0  15    0.39    0.37
  -1   0 -15   -0.48    0.36
   1   0  15    0.78    0.41
  -2   0 -15    0.26    0.45
  -3   0 -15   -0.81    0.38
   3   0  15    0.37    0.27
  -4   0 -15   -0.14    0.32
  -5   0 -15    0.76    0.65
  -6   0 -15   -0.62    0.50
  -7   0 -15    0.52    0.66
 -10  -1  15    0.92    0.64
 -10   1  15   -0.17    0.51
   9  -1 -15    4.10    0.81
  -9  -1  15    4.07    0.96
  -9   1  15    3.91    0.95
   8  -1 -15   16.79    1.25
  -8  -1  15   17.51    1.57
  -8   1  15   14.82    1.45
   7  -1 -15   22.21    1.39
  -7  -1  15   21.57    1.60
  -7   1  15   24.17    1.72
   6  -1 -15   22.68    1.36
  -6  -1  15   25.77    1.64
   6   1 -15   21.63    1.18
  -6   1  15   21.86    1.55
   5  -1 -15   52.76    2.11
  -5  -1  15   53.85    2.36
   5   1 -15   54.71    1.91
  -5   1  15   54.43    2.35
   4  -1 -15    2.00    0.55
  -4  -1  15    1.91    0.60
   4   1 -15    2.30    0.51
  -4   1  15    2.63    0.72
  -3  -1  15    7.20    0.88
   3  -1 -15    9.14    0.93
   3   1 -15    8.77    0.81
  -3   1  15    6.92    1.00
  -2  -1  15    3.21    0.67
   2  -1 -15    4.13    0.81
   2   1 -15    4.77    0.78
  -2   1  15    3.32    0.74
  -1  -1  15   15.12    1.12
   1  -1 -15   14.72    1.20
  -1   1  15   13.89    1.13
   1   1 -15   15.03    1.11
   0  -1 -15   57.06    2.37
   0  -1  15   63.08    2.19
   0   1 -15   59.83    2.24
   0   1  15   58.40    2.24
   1  -1  15   19.64    1.20
  -1  -1 -15   19.61    1.46
   1   1  15   16.72    1.20
  -1   1 -15   19.67    1.34
   2  -1  15    9.90    0.83
  -2  -1 -15   13.31    1.25
  -2   1 -15   13.31    1.18
   2   1  15   12.36    1.01
  -3  -1 -15   11.02    1.22
   3   1  15    8.86    0.85
  -3   1 -15    7.86    1.16
  -4  -1 -15   26.71    1.87
   4   1  15   24.00    1.37
  -4   1 -15   26.79    1.78
  -5  -1 -15    3.84    0.99
  -5   1 -15    4.56    1.01
  -6  -1 -15    2.50    0.82
  -6   1 -15    2.10    0.80
  -7  -1 -15   10.89    1.71
  -7   1 -15   10.64    1.62
  10  -2 -15    8.49    0.99
 -10  -2  15    7.36    1.31
 -10   2  15    6.99    1.33
  -9  -2  15    7.06    1.26
   9  -2 -15    7.65    0.90
  -9   2  15    6.38    1.18
  -8  -2  15    1.33    0.60
   8  -2 -15    2.51    0.64
  -8   2  15    1.44    0.64
   7  -2 -15    2.39    0.61
  -7  -2  15    2.00    0.69
  -7   2  15    1.65    0.67
  -6  -2  15   36.13    2.00
   6  -2 -15   30.99    1.70
  -6   2  15   32.88    1.95
   5  -2 -15   45.37    2.04
  -5  -2  15   45.79    2.16
  -5   2  15   45.29    2.23
   4  -2 -15   39.84    1.91
  -4  -2  15   42.40    1.99
  -4   2  15   43.40    2.12
   4   2 -15   41.30    1.50
  -3  -2  15    6.35    0.96
   3  -2 -15    7.02    1.03
  -3   2  15    5.67    0.91
   3   2 -15    5.87    0.63
   2  -2 -15   25.92    1.55
  -2  -2  15   26.54    1.49
   2   2 -15   24.77    1.27
  -2   2  15   26.34    1.61
   1  -2 -15   34.96    1.86
  -1  -2  15   33.35    1.60
   1   2 -15   35.36    1.57
  -1   2  15   33.35    1.75
   0  -2  15    0.12    0.28
   0  -2 -15    0.70    0.51
   0   2  15    0.18    0.38
   0   2 -15    0.49    0.37
   1  -2  15   27.72    1.36
  -1  -2 -15   30.10    1.76
  -1   2 -15   28.92    1.57
   1   2  15   29.40    1.61
   2  -2  15    4.96    0.69
  -2  -2 -15    3.24    0.86
  -2   2 -15    4.74    0.87
   2   2  15    4.51    0.80
  -3  -2 -15    3.12    0.85
  -3   2 -15    4.51    0.89
   3   2  15    4.28    0.78
  -4  -2 -15    3.65    0.95
   4   2  15    3.09    0.66
  -4   2 -15    2.24    0.75
  -5  -2 -15   12.12    1.35
  -5   2 -15   11.86    1.35
  -6  -2 -15   10.74    1.57
  -6   2 -15    9.57    1.48
  -7  -2 -15   -0.21    0.59
  -7   2 -15    0.33    0.57
  10  -3 -15    0.30    0.37
 -10  -3  15    0.82    0.53
 -10   3  15    0.17    0.51
   9  -3 -15    1.56    0.61
  -9  -3  15    0.88    0.68
  -9   3  15    0.19    0.56
   8  -3 -15    0.87    0.38
  -8  -3  15    0.62    0.58
  -8   3  15    1.58    0.68
  -7  -3  15    2.80    0.82
   7  -3 -15    1.36    0.53
  -7   3  15    2.17    0.76
  -6  -3  15    1.28    0.61
   6  -3 -15    0.72    0.41
  -6   3  15    1.96    0.69
   5  -3 -15    1.09    0.49
  -5  -3  15   -0.04    0.42
  -5   3  15    0.28    0.40
  -4  -3  15    7.96    1.08
   4  -3 -15    7.18    1.05
  -4   3  15    8.04    1.14
   3  -3 -15   -0.02    0.38
  -3  -3  15   -0.26    0.37
  -3   3  15   -0.40    0.42
   2  -3 -15   11.45    1.18
  -2  -3  15   11.26    1.02
  -2   3  15   14.24    1.25
   2   3 -15   10.86    0.77
   1  -3 -15   16.60    1.38
  -1  -3  15   14.49    1.07
  -1   3  15   13.61    1.25
   1   3 -15   15.07    1.02
   0  -3 -15   19.66    1.53
   0  -3  15   19.51    1.18
   0   3 -15   19.53    1.19
   0   3  15   17.13    1.32
   1  -3  15    1.37    0.42
  -1  -3 -15    2.33    0.79
   1   3  15    2.45    0.69
  -1   3 -15    1.76    0.55
  -2  -3 -15   -0.23    0.30
   2   3  15   -0.09    0.35
  -2   3 -15   -0.01    0.37
  -3  -3 -15    0.67    0.57
  -3   3 -15   -0.30    0.32
   3   3  15    0.61    0.42
  -4  -3 -15    1.12    0.64
  -4   3 -15    2.30    0.72
   4   3  15    0.72    0.41
  -5  -3 -15   -0.22    0.55
  -5   3 -15   -0.15    0.47
   5   3  15    0.15    0.28
  -6  -3 -15    0.86    0.73
  -6   3 -15    0.21    0.61
  -7  -3 -15    2.31    0.93
  -7   3 -15    2.72    0.89
  10  -4 -15    4.31    0.96
 -10  -4  15    3.51    1.01
 -10   4  15    3.62    1.01
   9  -4 -15   11.69    1.27
  -9  -4  15    9.36    1.46
  -9   4  15    9.82    1.43
  -8  -4  15    1.18    0.67
   8  -4 -15    0.75    0.49
  -8   4  15    1.11    0.70
  -7  -4  15    0.53    0.52
   7  -4 -15    0.97    0.51
  -7   4  15    0.78    0.59
  -6  -4  15   57.21    2.61
   6  -4 -15   55.03    2.54
  -6   4  15   58.02    2.66
  -5  -4  15    3.55    0.83
   5  -4 -15    4.46    0.85
  -5   4  15    3.79    0.89
   4  -4 -15   17.52    1.43
  -4  -4  15   21.75    1.49
  -4   4  15   18.28    1.50
  -3  -4  15   19.60    1.33
   3  -4 -15   21.61    1.55
  -3   4  15   16.97    1.37
  -2  -4  15   12.72    1.06
   2  -4 -15    9.99    1.08
  -2   4  15   11.65    1.13
   1  -4 -15   20.45    1.52
  -1  -4  15   20.94    1.26
  -1   4  15   22.38    1.54
   0  -4 -15    1.67    0.73
   0  -4  15    1.25    0.42
   0   4 -15    0.76    0.36
   0   4  15    1.90    0.58
   1  -4  15   27.94    1.33
  -1  -4 -15   32.34    2.00
  -1   4 -15   30.43    1.53
   1   4  15   31.28    1.80
  -2  -4 -15   27.32    1.89
   2   4  15   28.29    1.72
  -2   4 -15   29.31    1.61
  -3  -4 -15    7.38    1.28
   3   4  15    9.15    1.01
  -3   4 -15    8.04    1.11
  -4  -4 -15   -0.44    0.36
   4   4  15    0.00    0.32
  -4   4 -15   -0.37    0.40
  -5  -4 -15   13.14    1.49
  -5   4 -15   10.55    1.28
   5   4  15   11.45    1.13
  -6  -4 -15   14.07    1.57
  -6   4 -15   11.01    1.60
  -7  -4 -15    4.64    1.26
  -7   4 -15    7.03    1.32
  -9  -5  15    1.41    0.67
   9  -5 -15    1.04    0.52
  -9   5  15    2.03    0.76
  -8  -5  15    2.56    0.89
   8  -5 -15    4.19    0.91
  -8   5  15    3.11    0.93
  -7  -5  15    8.22    1.34
   7  -5 -15    8.40    1.32
  -7   5  15    6.38    1.19
  -6  -5  15    0.94    0.62
   6  -5 -15    0.53    0.47
  -6   5  15    0.13    0.40
   5  -5 -15    9.02    1.11
  -5  -5  15    9.78    1.14
  -5   5  15    8.55    1.30
  -4  -5  15   22.06    1.53
   4  -5 -15   22.03    1.65
  -4   5  15   23.70    1.65
   3  -5 -15   -0.20    0.34
  -3  -5  15    0.45    0.40
  -3   5  15    0.66    0.58
   2  -5 -15   20.45    1.55
  -2  -5  15   17.70    1.25
  -2   5  15   17.52    1.39
   1  -5 -15    0.38    0.54
  -1  -5  15    1.49    0.48
  -1   5  15    0.21    0.48
   0  -5  15   15.35    1.06
   0  -5 -15   14.65    1.42
   0   5  15   15.24    1.33
  -1  -5 -15   -0.25    0.30
   1   5  15    0.11    0.43
  -2  -5 -15    0.42    0.59
  -2   5 -15   -0.77    0.19
   2   5  15    0.21    0.41
  -3  -5 -15    6.14    1.16
  -3   5 -15    5.91    0.96
   3   5  15    7.14    1.10
  -4  -5 -15    6.06    1.29
   4   5  15    7.20    1.13
  -4   5 -15    8.62    1.21
  -5  -5 -15    0.36    0.67
  -5   5 -15    1.93    0.67
   5   5  15    1.45    0.54
  -6  -5 -15    2.62    0.98
   6   5  15    3.36    0.84
  -6   5 -15    2.76    0.81
   9  -6 -15    2.97    0.82
  -9  -6  15    0.93    0.52
  -9   6  15    3.14    0.89
   8  -6 -15    0.32    0.48
  -8  -6  15    0.35    0.43
  -8   6  15   -0.53    0.42
   7  -6 -15    0.73    0.51
  -7  -6  15    0.29    0.54
  -7   6  15   -0.62    0.43
  -6  -6  15    5.49    1.05
   6  -6 -15    3.83    0.96
  -6   6  15    5.98    1.12
  -5  -6  15    8.77    1.26
   5  -6 -15    5.46    1.03
  -5   6  15    6.84    1.19
  -4  -6  15    1.24    0.56
   4  -6 -15    1.26    0.57
  -4   6  15    0.50    0.59
  -3  -6  15   18.47    1.38
   3  -6 -15   19.51    1.59
  -3   6  15   17.87    1.54
  -2  -6  15    8.99    0.95
   2  -6 -15   11.54    1.30
  -2   6  15    9.32    1.31
  -1  -6  15    1.60    0.54
   1  -6 -15    1.09    0.63
  -1   6  15    1.24    0.55
   0  -6 -15    0.48    0.58
   0  -6  15   -0.11    0.23
   0   6  15    0.53    0.51
  -1  -6 -15   12.22    1.43
   1   6  15   11.53    1.24
  -2  -6 -15    1.44    0.78
   2   6  15    0.97    0.57
  -3  -6 -15    2.00    0.87
   3   6  15    1.82    0.60
  -4  -6 -15   -0.29    0.64
  -4   6 -15   -0.08    0.40
   4   6  15    0.18    0.43
  -5  -6 -15    1.28    0.84
   5   6  15    0.28    0.39
  -5   6 -15    0.02    0.48
  -6  -6 -15    1.66    0.89
   6   6  15    1.63    0.61
  -6   6 -15    3.04    0.93
  -8  -7  15    6.67    1.18
   8  -7 -15    5.57    1.11
  -8   7  15    6.32    1.21
   7  -7 -15   13.67    1.45
  -7  -7  15   14.97    1.52
  -7   7  15   13.64    1.47
   6  -7 -15    3.18    0.84
  -6  -7  15    2.39    0.75
  -6   7  15    2.53    0.75
   5  -7 -15   -0.25    0.38
  -5  -7  15    1.06    0.45
  -5   7  15    0.48    0.46
   4  -7 -15   49.09    2.60
  -4  -7  15   51.41    2.44
  -4   7  15   43.61    2.42
  -3  -7  15   33.91    1.88
   3  -7 -15   31.99    2.08
  -3   7  15   34.48    2.13
   2  -7 -15   -0.45    0.40
  -2  -7  15   -0.11    0.34
  -2   7  15   -0.56    0.39
  -1  -7  15    2.27    0.57
   1  -7 -15    1.88    0.70
  -1   7  15    0.88    0.64
   0  -7 -15   11.10    1.59
   0   7  15   12.86    1.37
  -1  -7 -15    5.40    1.20
   1   7  15    3.58    0.84
  -2  -7 -15    0.42    0.71
   2   7  15   -0.08    0.45
  -3  -7 -15   13.02    1.62
   3   7  15   14.47    1.45
  -4  -7 -15    9.93    1.62
   4   7  15    8.48    1.33
  -5  -7 -15    4.04    1.24
   5   7  15    5.86    1.09
   7  -8 -15    0.89    0.59
  -7  -8  15    1.09    0.62
  -7   8  15    0.93    0.60
  -6  -8  15    6.48    1.17
   6  -8 -15    4.27    1.00
  -6   8  15    4.26    1.07
  -5  -8  15   -0.13    0.36
   5  -8 -15    0.29    0.53
  -5   8  15   -0.01    0.50
  -4  -8  15    9.03    1.10
   4  -8 -15    7.11    1.28
  -4   8  15    6.46    1.20
   3  -8 -15    3.89    1.02
  -3  -8  15    3.08    0.77
  -3   8  15    3.80    0.94
   2  -8 -15    1.11    0.74
  -2  -8  15    0.01    0.34
  -2   8  15    0.61    0.61
   1  -8 -15    4.17    0.98
  -1   8  15    6.44    1.23
   0  -8 -15    0.17    0.47
   0   8  15   -0.63    0.39
  -1  -8 -15    0.41    0.65
   1   8  15   -0.59    0.49
  -2  -8 -15    4.36    1.06
   2   8  15    4.24    0.97
  -3  -8 -15    1.70    0.86
   3   8  15    1.43    0.65
  -4  -8 -15   -0.13    0.49
   4   8  15    0.37    0.47
  -6  -9  15    2.01    0.67
   6  -9 -15    0.71    0.64
  -6   9  15    0.88    0.63
   5  -9 -15   -0.02    0.47
  -5  -9  15   -0.48    0.37
  -5   9  15   -0.89    0.44
  -4  -9  15    7.58    1.18
   4  -9 -15    6.18    1.26
  -4   9  15   10.26    1.51
  -3  -9  15    9.44    1.09
   3  -9 -15    9.78    1.54
  -3   9  15    8.48    1.40
   2  -9 -15    0.32    0.54
  -2  -9  15    0.25    0.32
  -2   9  15    0.85    0.65
   1  -9 -15    1.67    0.82
  -1   9  15    1.66    0.71
   0  -9 -15    3.49    1.03
   0   9  15    2.61    0.83
  -1  -9 -15    1.65    0.85
   1   9  15    0.14    0.42
  -2  -9 -15    0.11    0.72
   2   9  15    0.41    0.30
  -3  -9 -15   -0.46    0.58
   3   9  15   -0.29    0.42
  -5 -10  15   11.86    1.24
  -5  10  15   10.72    1.62
  -4 -10  15   -0.35    0.39
   4 -10 -15    0.70    0.52
  -4  10  15    0.55    0.56
   3 -10 -15    8.22    1.45
  -3 -10  15    9.51    1.06
  -3  10  15    6.27    1.25
   2 -10 -15   25.98    2.10
  -2  10  15   24.50    1.95
   1 -10 -15    0.87    0.68
  -1  10  15    2.91    0.95
   0 -10 -15    0.91    0.74
   0  10  15   -0.51    0.35
  -1 -10 -15    0.21    0.62
   1  10  15    1.16    0.58
  -2 -10 -15    9.52    1.59
   2  10  15    7.40    1.28
 -10   0  16    0.70    0.53
  -9   0  16    1.13    0.68
  -8   0  16   16.90    1.59
   7   0 -16   29.47    1.54
  -7   0  16   30.74    1.99
   6   0 -16    2.48    0.54
  -6   0  16    2.67    0.81
  -5   0  16    8.28    1.19
   5   0 -16    8.37    0.80
   4   0 -16    3.30    0.63
  -4   0  16    4.11    0.82
   3   0 -16    7.32    0.80
  -3   0  16    6.20    1.00
   2   0 -16   -0.65    0.27
  -2   0  16    0.68    0.39
   1   0 -16   41.81    1.96
  -1   0  16   46.24    2.01
   0   0  16   38.05    1.80
   0   0 -16   38.28    1.91
  -1   0 -16   48.24    2.23
   1   0  16   49.97    2.04
  -2   0 -16    2.79    0.74
   2   0  16    2.59    0.55
  -3   0 -16    3.70    0.89
   3   0  16    3.78    0.69
  -4   0 -16   19.74    1.66
  -5   0 -16    0.75    0.69
  -6   0 -16    1.69    0.78
  -7   0 -16    0.45    0.54
 -10  -1  16    4.38    1.02
 -10   1  16    3.98    0.94
  -9  -1  16    0.86    0.63
  -9   1  16    1.07    0.58
  -8  -1  16    0.81    0.63
  -8   1  16    0.96    0.67
  -7  -1  16    1.43    0.58
   7  -1 -16    1.89    0.53
  -7   1  16    1.59    0.73
  -6  -1  16    2.52    0.71
   6  -1 -16    2.61    0.59
  -6   1  16    2.08    0.76
  -5  -1  16    8.87    1.01
   5  -1 -16    7.92    0.86
   5   1 -16    8.55    0.77
  -5   1  16    7.37    1.14
   4  -1 -16   35.42    1.75
  -4  -1  16   38.10    1.95
   4   1 -16   34.96    1.55
  -4   1  16   35.79    1.95
  -3  -1  16    0.73    0.48
   3  -1 -16    1.08    0.51
  -3   1  16    1.04    0.45
   3   1 -16    0.61    0.32
  -2  -1  16    8.39    0.92
   2  -1 -16    8.16    0.97
  -2   1  16    8.99    1.01
   2   1 -16    7.78    0.84
   1  -1 -16   16.96    1.33
  -1  -1  16   17.18    1.22
   1   1 -16   16.70    1.19
  -1   1  16   16.44    1.27
   0  -1 -16   -0.31    0.40
   0  -1  16    0.37    0.32
   0   1  16   -0.06    0.37
   0   1 -16    0.21    0.39
   1  -1  16   -0.03    0.29
  -1  -1 -16   -0.53    0.40
   1   1  16   -0.34    0.28
  -1   1 -16    0.15    0.40
   2  -1  16    0.10    0.27
  -2  -1 -16   -0.47    0.26
   2   1  16    0.08    0.33
  -2   1 -16   -0.09    0.37
  -3  -1 -16    2.64    0.79
  -3   1 -16    1.88    0.65
   3   1  16    2.05    0.56
  -4  -1 -16   -0.30    0.49
  -4   1 -16    0.57    0.57
  -5  -1 -16    3.74    0.97
  -5   1 -16    1.98    0.78
  -6  -1 -16    2.05    0.78
  -6   1 -16    3.21    1.02
  -7  -1 -16    0.52    0.54
  -7   1 -16    0.34    0.67
  10  -2 -16    0.38    0.27
 -10  -2  16    0.58    0.61
 -10   2  16   -0.68    0.43
  -9  -2  16    1.80    0.84
   9  -2 -16    1.76    0.56
  -9   2  16    0.03    0.51
  -8  -2  16    7.46    1.30
   8  -2 -16    8.61    0.98
  -8   2  16    5.95    1.19
  -7  -2  16    4.69    0.99
   7  -2 -16    5.22    0.91
  -7   2  16    5.52    1.11
  -6  -2  16    0.19    0.46
   6  -2 -16    0.94    0.43
  -6   2  16    0.17    0.51
   5  -2 -16    0.89    0.39
  -5  -2  16    0.12    0.46
  -5   2  16    0.49    0.41
  -4  -2  16    7.86    1.09
   4  -2 -16    7.66    0.91
  -4   2  16    6.40    1.06
   3  -2 -16    0.54    0.44
  -3  -2  16    0.82    0.49
  -3   2  16    0.80    0.53
   3   2 -16    1.23    0.37
  -2  -2  16    0.78    0.43
   2  -2 -16   -0.24    0.38
   2   2 -16   -0.43    0.23
  -2   2  16    0.48    0.50
   1  -2 -16    5.28    0.97
  -1  -2  16    4.15    0.74
  -1   2  16    5.45    0.93
   1   2 -16    6.17    0.87
   0  -2  16    4.96    0.78
   0  -2 -16    5.27    0.97
   0   2 -16    3.73    0.73
   0   2  16    4.92    0.89
  -1  -2 -16   -0.67    0.38
   1  -2  16    0.18    0.30
  -1   2 -16   -0.28    0.31
   1   2  16    0.26    0.39
  -2  -2 -16    1.81    0.70
   2  -2  16    1.36    0.40
   2   2  16    1.02    0.45
  -2   2 -16    0.16    0.37
  -3  -2 -16    3.38    0.84
   3   2  16    1.90    0.57
  -3   2 -16    1.66    0.67
  -4  -2 -16    7.34    1.27
   4   2  16    6.30    0.93
  -4   2 -16    7.92    1.26
  -5  -2 -16   -0.06    0.54
  -5   2 -16    0.13    0.58
  -6  -2 -16   -0.52    0.30
  -6   2 -16    0.05    0.40
  -7  -2 -16   -0.47    0.51
  -7   2 -16    0.45    0.67
 -10  -3  16    1.69    0.78
  10  -3 -16    0.92    0.43
 -10   3  16    1.48    0.70
  -9  -3  16    8.33    1.43
   9  -3 -16    6.30    1.14
  -9   3  16   10.15    1.50
   8  -3 -16    2.79    0.70
  -8  -3  16    1.89    0.73
  -8   3  16    1.24    0.68
  -7  -3  16    8.29    1.33
   7  -3 -16    8.63    1.04
  -7   3  16   10.63    1.29
  -6  -3  16   38.16    2.09
   6  -3 -16   34.60    1.94
  -6   3  16   29.94    1.92
  -5  -3  16   14.24    1.29
   5  -3 -16   12.51    1.17
  -5   3  16   11.66    1.27
   4  -3 -16   -0.55    0.27
  -4  -3  16   -0.23    0.41
  -4   3  16    0.10    0.35
   3  -3 -16    3.10    0.75
  -3  -3  16    2.57    0.68
  -3   3  16    3.03    0.79
   2  -3 -16   26.04    1.71
  -2  -3  16   26.39    1.52
  -2   3  16   26.52    1.69
   1  -3 -16   15.66    1.37
  -1  -3  16   15.83    1.14
   1   3 -16   14.01    1.01
  -1   3  16   16.65    1.34
   0  -3 -16    0.49    0.53
   0  -3  16    0.03    0.28
   0   3 -16    0.16    0.31
   0   3  16    0.21    0.38
  -1  -3 -16    5.79    1.06
   1  -3  16    5.48    0.75
  -1   3 -16    6.36    0.92
   1   3  16    5.37    0.91
  -2  -3 -16   34.35    2.09
   2   3  16   30.35    1.75
  -2   3 -16   31.48    1.77
  -3  -3 -16   14.77    1.48
   3   3  16   19.07    1.37
  -3   3 -16   17.81    1.43
  -4  -3 -16    0.69    0.68
  -4   3 -16    0.34    0.45
   4   3  16    0.51    0.40
  -5  -3 -16    6.46    1.25
  -5   3 -16    6.17    1.21
  -6  -3 -16    2.04    0.92
  -6   3 -16    5.65    1.16
  -7  -3 -16   -0.39    0.69
  -7   3 -16    1.06    0.61
  -9  -4  16   -0.01    0.49
   9  -4 -16    0.59    0.38
  -9   4  16   -0.87    0.41
   8  -4 -16   -0.57    0.26
  -8  -4  16   -0.70    0.41
  -8   4  16   -0.13    0.53
   7  -4 -16    0.97    0.49
  -7  -4  16   -0.25    0.48
  -7   4  16    0.24    0.48
  -6  -4  16    3.13    0.82
   6  -4 -16    2.80    0.73
  -6   4  16    4.63    1.08
   5  -4 -16   47.26    2.35
  -5  -4  16   46.12    2.32
  -5   4  16   47.35    2.44
  -4  -4  16    3.29    0.75
   4  -4 -16    4.04    0.87
  -4   4  16    2.55    0.81
   3  -4 -16   -0.22    0.42
  -3  -4  16   -0.12    0.24
  -3   4  16    0.79    0.55
  -2  -4  16    8.68    0.94
   2  -4 -16    8.55    1.27
  -2   4  16    7.88    1.18
   1  -4 -16    0.34    0.50
  -1  -4  16   -0.27    0.26
  -1   4  16    0.20    0.33
   0  -4 -16    6.55    1.11
   0  -4  16    6.42    0.76
   0   4  16    8.05    1.18
  -1  -4 -16    1.12    0.64
   1   4  16    2.91    0.77
  -1   4 -16    3.40    0.71
  -2  -4 -16    0.64    0.58
   2   4  16    0.17    0.44
  -2   4 -16   -0.19    0.30
  -3  -4 -16    1.24    0.71
   3   4  16    2.63    0.69
  -3   4 -16    3.23    0.79
  -4  -4 -16    4.40    1.11
  -4   4 -16    4.48    0.97
   4   4  16    2.69    0.67
  -5  -4 -16    1.48    0.82
   5   4  16    1.42    0.52
  -5   4 -16    0.41    0.54
  -6  -4 -16   -0.44    0.65
  -6   4 -16    0.25    0.52
  -9  -5  16    6.41    1.34
   9  -5 -16    8.95    1.39
  -9   5  16    8.05    1.35
   8  -5 -16    2.47    0.81
  -8  -5  16    3.28    0.89
  -8   5  16    0.43    0.61
  -7  -5  16    1.00    0.58
   7  -5 -16    3.38    0.86
  -7   5  16    2.59    0.81
  -6  -5  16    1.38    0.67
   6  -5 -16    1.20    0.54
  -6   5  16    0.44    0.56
   5  -5 -16    0.65    0.49
  -5  -5  16    1.02    0.54
  -5   5  16   -0.39    0.48
   4  -5 -16   13.04    1.29
  -4  -5  16   15.01    1.33
  -4   5  16   12.29    1.36
   3  -5 -16   11.21    1.26
  -3  -5  16   11.70    1.16
  -3   5  16    8.75    1.30
  -2  -5  16   14.02    1.15
   2  -5 -16   12.18    1.34
  -2   5  16   14.11    1.34
  -1  -5  16    1.84    0.50
   1  -5 -16    1.23    0.67
  -1   5  16    2.25    0.76
   0  -5 -16    0.66    0.50
   0  -5  16    0.39    0.31
   0   5  16   -0.15    0.39
  -1  -5 -16    0.38    0.56
   1   5  16   -0.18    0.33
  -2  -5 -16    8.45    1.37
   2   5  16   10.19    1.16
  -3  -5 -16    2.40    0.85
  -3   5 -16    3.64    0.83
   3   5  16    2.80    0.77
  -4  -5 -16    0.18    0.63
   4   5  16    0.77    0.43
  -4   5 -16    0.41    0.49
  -5  -5 -16    2.39    0.97
   5   5  16    2.98    0.77
  -5   5 -16    3.34    0.86
  -6  -5 -16    0.22    0.51
  -6   5 -16   -0.18    0.46
   8  -6 -16    4.82    0.99
  -8  -6  16    4.71    1.13
  -8   6  16    3.90    1.05
   7  -6 -16    7.79    1.30
  -7  -6  16    6.38    1.21
  -7   6  16    6.12    1.23
   6  -6 -16    0.29    0.41
  -6  -6  16   -0.47    0.34
  -6   6  16    0.29    0.56
  -5  -6  16   12.64    1.29
   5  -6 -16   11.24    1.28
  -5   6  16   11.04    1.26
   4  -6 -16   22.07    1.73
  -4  -6  16   20.81    1.55
  -4   6  16   22.56    1.77
   3  -6 -16    8.60    1.38
  -3  -6  16   12.49    1.20
  -3   6  16   12.78    1.37
   2  -6 -16    2.45    0.78
  -2  -6  16    0.11    0.37
  -2   6  16    0.82    0.54
   1  -6 -16    1.10    0.72
  -1  -6  16    3.12    0.66
  -1   6  16    1.90    0.65
   0  -6 -16   19.63    1.71
   0   6  16   20.03    1.63
  -1  -6 -16    3.75    0.98
   1   6  16    4.76    1.00
  -2  -6 -16    2.94    0.99
   2   6  16    4.97    1.00
  -3  -6 -16    5.69    1.29
   3   6  16    5.83    1.07
  -4  -6 -16    3.55    1.12
   4   6  16    6.72    1.20
  -5  -6 -16    0.56    0.75
   5   6  16    1.23    0.57
  -5   6 -16    2.77    0.79
  -8  -7  16   -0.36    0.41
   8  -7 -16    0.57    0.54
  -8   7  16   -0.18    0.54
   7  -7 -16    4.11    0.98
  -7  -7  16    6.32    1.21
  -7   7  16    3.58    0.99
  -6  -7  16   12.35    1.34
   6  -7 -16   11.51    1.32
  -6   7  16   12.36    1.40
  -5  -7  16    2.27    0.70
   5  -7 -16    2.89    0.85
  -5   7  16    2.39    0.76
  -4  -7  16   -0.20    0.40
   4  -7 -16    0.02    0.41
  -4   7  16    0.25    0.54
   3  -7 -16    3.18    0.85
  -3  -7  16    1.22    0.57
  -3   7  16    1.97    0.76
  -2  -7  16    1.25    0.47
   2  -7 -16    0.50    0.52
  -2   7  16    0.86    0.60
   1  -7 -16    2.22    0.78
  -1  -7  16    4.16    0.73
  -1   7  16    3.64    0.96
   0  -7 -16    3.84    1.06
   0   7  16    3.48    0.91
  -1  -7 -16    3.92    1.07
   1   7  16    3.46    0.90
  -2  -7 -16    0.92    0.65
   2   7  16    0.34    0.50
  -3  -7 -16    2.37    0.91
   3   7  16    2.49    0.71
  -4  -7 -16   -1.06    0.32
   4   7  16    0.14    0.40
  -5  -7 -16   -1.31    0.48
   5   7  16    1.14    0.53
   7  -8 -16    2.23    0.73
  -7  -8  16    3.66    0.94
  -7   8  16    2.94    0.92
  -6  -8  16   -0.14    0.38
   6  -8 -16    0.10    0.43
  -6   8  16   -0.50    0.50
   5  -8 -16    0.88    0.57
  -5  -8  16    2.66    0.77
  -5   8  16    0.88    0.55
   4  -8 -16   11.66    1.42
  -4  -8  16   12.11    1.29
  -4   8  16   12.27    1.43
  -3  -8  16   20.31    1.54
   3  -8 -16   20.44    1.81
  -3   8  16   21.65    1.77
  -2  -8  16    0.55    0.46
   2  -8 -16    0.08    0.52
  -2   8  16    0.23    0.44
   1  -8 -16    2.36    0.90
  -1   8  16    2.45    0.89
   0  -8 -16    1.30    0.72
   0   8  16    0.86    0.59
  -1  -8 -16    5.56    1.28
   1   8  16    5.66    1.17
  -2  -8 -16    1.60    0.86
   2   8  16    2.09    0.69
  -3  -8 -16    1.86    1.02
   3   8  16    4.25    0.95
  -4  -8 -16    6.00    1.34
   4   8  16    5.25    1.07
   5  -9 -16    2.92    0.92
  -5  -9  16    5.24    1.02
  -5   9  16    4.30    1.09
  -4  -9  16    1.91    0.60
   4  -9 -16    1.19    0.70
  -4   9  16   -0.11    0.39
   3  -9 -16    1.66    0.88
  -3  -9  16    6.44    1.05
  -3   9  16    2.73    0.94
   2  -9 -16    4.36    1.11
  -2   9  16    2.24    0.84
   1  -9 -16    4.86    1.14
  -1   9  16    3.68    1.01
   0  -9 -16    1.26    0.71
   0   9  16    1.10    0.66
  -1  -9 -16    3.48    1.05
   1   9  16    4.28    1.01
  -2  -9 -16    1.53    0.71
   2   9  16    2.60    0.74
   3 -10 -16    0.51    0.57
  -3  10  16    0.17    0.60
   2 -10 -16    1.15    0.64
  -2  10  16    0.15    0.53
   1 -10 -16    0.00    0.59
  -1  10  16    0.03    0.61
   0 -10 -16   -0.06    0.53
   0  10  16    0.28    0.53
 -10   0  17    0.99    0.71
  -9   0  17    0.11    0.62
  -8   0  17    0.14    0.52
  -7   0  17   -0.14    0.52
   6   0 -17    0.48    0.23
  -6   0  17   -0.41    0.43
  -5   0  17   -0.89    0.28
   5   0 -17    0.58    0.30
   4   0 -17    0.01    0.24
  -4   0  17    0.05    0.43
   3   0 -17   -0.21    0.31
  -3   0  17   -0.20    0.35
  -2   0  17   -0.34    0.30
   2   0 -17    0.32    0.37
  -1   0  17   -0.45    0.31
   1   0 -17   -0.28    0.27
   0   0  17   -0.86    0.31
   0   0 -17   -0.13    0.36
  -1   0 -17   -0.48    0.35
   1   0  17    0.00    0.32
  -2   0 -17   -0.39    0.32
   2   0  17   -0.13    0.32
  -3   0 -17    0.66    0.58
  -4   0 -17    0.16    0.49
  -5   0 -17    0.81    0.66
  -6   0 -17    0.01    0.60
 -10  -1  17    0.36    0.60
 -10   1  17    1.92    0.83
  -9  -1  17    0.21    0.57
  -9   1  17   -0.26    0.55
  -8  -1  17    5.23    1.13
   8  -1 -17    6.82    0.84
  -8   1  17    4.98    1.08
   7  -1 -17   31.87    1.73
  -7  -1  17   32.60    2.05
  -7   1  17   32.93    2.05
   6  -1 -17   20.33    1.35
  -6  -1  17   21.11    1.64
  -6   1  17   19.91    1.63
   5  -1 -17    2.09    0.57
  -5  -1  17    0.64    0.43
  -5   1  17    1.78    0.73
   4  -1 -17   12.54    1.09
  -4  -1  17   15.12    1.31
  -4   1  17   12.91    1.19
   4   1 -17   13.98    1.01
   3  -1 -17    7.79    1.09
  -3  -1  17    7.92    1.11
   3   1 -17    8.19    0.83
  -3   1  17    8.15    1.15
   2  -1 -17    1.57    0.57
  -2  -1  17    1.02    0.47
   2   1 -17    0.71    0.41
  -2   1  17    1.29    0.62
  -1  -1  17    3.59    0.73
   1  -1 -17    3.07    0.75
   1   1 -17    3.84    0.76
  -1   1  17    3.25    0.75
   0  -1 -17   24.81    1.66
   0  -1  17   26.88    1.50
   0   1 -17   28.20    1.62
   0   1  17   27.68    1.63
   1  -1  17   23.03    1.37
  -1  -1 -17   25.81    1.74
  -1   1 -17   24.21    1.57
   1   1  17   25.75    1.52
   2  -1  17    3.76    0.67
  -2  -1 -17    3.32    0.94
  -2   1 -17    3.68    0.84
   2   1  17    4.36    0.78
  -3  -1 -17   16.81    1.55
  -3   1 -17   15.75    1.44
   3   1  17   14.55    1.16
  -4  -1 -17   12.40    1.44
  -4   1 -17   14.02    1.43
  -5  -1 -17   11.56    1.42
  -5   1 -17   13.15    1.49
  -6  -1 -17    1.79    0.75
  -6   1 -17    1.05    0.78
  -9  -2  17    6.04    1.25
   9  -2 -17    5.56    0.94
  -9   2  17    3.63    0.97
  -8  -2  17    2.39    0.86
   8  -2 -17    3.57    0.83
  -8   2  17    3.32    0.95
   7  -2 -17   -0.05    0.28
  -7  -2  17    0.54    0.60
  -7   2  17   -0.62    0.43
   6  -2 -17   22.45    1.52
  -6  -2  17   25.11    1.78
  -6   2  17   22.71    1.74
   5  -2 -17   20.23    1.42
  -5  -2  17   20.37    1.54
  -5   2  17   19.55    1.58
   4  -2 -17   -0.03    0.30
  -4  -2  17    0.19    0.34
  -4   2  17    0.20    0.35
   3  -2 -17    0.43    0.37
  -3  -2  17    0.26    0.40
  -3   2  17    1.11    0.57
  -2  -2  17    1.16    0.54
   2  -2 -17    2.19    0.70
   2   2 -17    2.69    0.59
  -2   2  17    0.95    0.57
   1  -2 -17   11.32    1.14
  -1  -2  17   13.16    1.09
   1   2 -17   15.25    1.12
  -1   2  17   12.91    1.21
   0  -2  17   -0.26    0.25
   0  -2 -17   -0.18    0.51
   0   2 -17    0.52    0.37
   0   2  17    1.21    0.46
  -1  -2 -17    0.82    0.61
   1  -2  17    2.22    0.54
   1   2  17    0.94    0.50
  -1   2 -17    1.32    0.58
  -2  -2 -17   20.94    1.69
  -2   2 -17   21.02    1.52
   2   2  17   22.27    1.47
  -3  -2 -17   15.97    1.55
  -3   2 -17   13.25    1.30
   3   2  17   11.04    1.05
  -4  -2 -17    0.14    0.59
  -4   2 -17    0.27    0.51
  -5  -2 -17    3.45    1.04
  -5   2 -17    3.79    1.00
  -6  -2 -17    9.49    1.55
  -6   2 -17    9.72    1.61
  -9  -3  17    1.13    0.74
   9  -3 -17    1.15    0.47
  -9   3  17    0.91    0.60
   8  -3 -17    0.34    0.35
  -8  -3  17    0.36    0.55
  -8   3  17    0.85    0.58
   7  -3 -17    0.99    0.40
  -7  -3  17   -0.96    0.33
  -7   3  17   -0.50    0.46
   6  -3 -17    2.14    0.65
  -6  -3  17    1.07    0.61
  -6   3  17    1.07    0.68
  -5  -3  17   -0.23    0.39
   5  -3 -17    0.53    0.40
  -5   3  17   -0.27    0.45
  -4  -3  17    0.07    0.33
   4  -3 -17    0.39    0.39
  -4   3  17    0.13    0.41
   3  -3 -17    0.84    0.51
  -3  -3  17   -0.22    0.23
  -3   3  17    0.21    0.46
   2  -3 -17    0.58    0.47
  -2  -3  17   -0.19    0.28
  -2   3  17    0.32    0.50
   1  -3 -17    5.82    1.08
  -1  -3  17    5.56    0.85
  -1   3  17    6.23    1.02
   0  -3  17    6.62    0.76
   0  -3 -17    5.08    1.02
   0   3 -17    7.64    0.87
   0   3  17    7.56    1.12
   1  -3  17    0.02    0.27
  -1  -3 -17   -0.15    0.55
  -1   3 -17    0.31    0.38
   1   3  17   -0.25    0.37
  -2  -3 -17    0.67    0.55
  -2   3 -17   -0.19    0.35
   2   3  17    0.64    0.46
  -3  -3 -17    0.46    0.54
   3   3  17    0.32    0.38
  -3   3 -17    0.42    0.48
  -4  -3 -17    0.47    0.68
   4   3  17    1.57    0.45
  -4   3 -17    1.03    0.65
  -5  -3 -17   -0.55    0.37
  -5   3 -17    0.34    0.60
  -6  -3 -17    3.33    0.97
  -6   3 -17    2.90    0.88
   9  -4 -17   10.27    1.16
  -9  -4  17   12.01    1.77
  -9   4  17    9.25    1.52
   8  -4 -17    3.97    0.93
  -8  -4  17    4.09    1.02
  -8   4  17    3.54    1.01
  -7  -4  17   -0.68    0.47
   7  -4 -17    0.56    0.33
  -7   4  17    0.53    0.63
  -6  -4  17   22.34    1.67
   6  -4 -17   20.45    1.61
  -6   4  17   19.66    1.72
  -5  -4  17    9.19    1.31
   5  -4 -17   11.29    1.22
  -5   4  17    9.62    1.43
  -4  -4  17    5.29    0.99
   4  -4 -17    6.65    1.09
  -4   4  17    3.91    0.86
  -3  -4  17    7.54    0.91
   3  -4 -17    5.15    1.03
  -3   4  17    4.27    0.94
  -2  -4  17   31.09    1.71
   2  -4 -17   30.02    1.96
  -2   4  17   29.75    1.89
   1  -4 -17   12.67    1.39
  -1  -4  17   10.68    0.98
  -1   4  17   13.12    1.27
   0  -4 -17    3.44    0.94
   0  -4  17    3.44    0.67
   0   4  17    2.54    0.74
  -1  -4 -17   11.49    1.37
   1   4  17   12.37    1.26
  -1   4 -17   13.06    1.25
  -2  -4 -17   22.34    1.85
  -2   4 -17   23.98    1.54
   2   4  17   26.54    1.75
  -3  -4 -17   12.05    1.37
   3   4  17   14.38    1.27
  -3   4 -17   12.82    1.25
  -4  -4 -17   -0.36    0.59
  -4   4 -17   -0.25    0.37
   4   4  17    0.33    0.35
  -5  -4 -17    4.63    1.19
  -5   4 -17    1.62    0.84
  -6  -4 -17    6.10    1.40
  -6   4 -17    5.59    1.19
   8  -5 -17    1.85    0.60
  -8  -5  17    2.36    0.86
  -8   5  17    2.30    0.89
  -7  -5  17    6.55    1.25
   7  -5 -17    6.46    1.15
  -7   5  17    7.40    1.30
  -6  -5  17    1.28    0.55
   6  -5 -17   -0.23    0.40
  -6   5  17    0.02    0.55
  -5  -5  17    9.82    1.12
   5  -5 -17   10.51    1.18
  -5   5  17   11.59    1.59
   4  -5 -17    4.81    1.01
  -4  -5  17    2.94    0.79
  -4   5  17    3.41    0.89
  -3  -5  17    2.46    0.66
   3  -5 -17    4.89    0.98
  -3   5  17    4.42    0.99
   2  -5 -17    1.84    0.72
  -2  -5  17    0.55    0.40
  -2   5  17    3.52    0.88
  -1  -5  17    1.26    0.49
   1  -5 -17    1.25    0.62
  -1   5  17    2.13    0.67
   0  -5 -17    3.71    0.98
   0   5  17    5.92    1.08
  -1  -5 -17    0.84    0.68
   1   5  17   -0.27    0.39
  -2  -5 -17    0.99    0.60
   2   5  17    1.20    0.52
  -3  -5 -17    1.65    0.82
   3   5  17    3.34    0.82
  -4  -5 -17    9.72    1.59
  -4   5 -17   10.37    1.19
   4   5  17    9.83    1.15
  -5  -5 -17    0.69    0.83
  -5   5 -17    1.23    0.70
   5   5  17    2.34    0.68
   8  -6 -17    1.33    0.53
  -8  -6  17    1.35    0.62
  -8   6  17    2.09    0.84
   7  -6 -17    0.02    0.33
  -7  -6  17   -0.48    0.31
  -7   6  17   -0.62    0.48
   6  -6 -17    0.82    0.47
  -6  -6  17    0.75    0.57
  -6   6  17   -0.16    0.58
   5  -6 -17    4.82    1.04
  -5  -6  17    2.67    0.77
  -5   6  17    3.22    0.98
   4  -6 -17    1.09    0.64
  -4  -6  17    0.36    0.48
  -4   6  17    0.29    0.47
  -3  -6  17   -0.04    0.45
   3  -6 -17    0.47    0.46
  -3   6  17    0.61    0.47
  -2  -6  17   -0.25    0.31
   2  -6 -17   -0.02    0.38
  -2   6  17   -0.44    0.43
  -1  -6  17    5.37    0.88
   1  -6 -17    4.25    1.07
  -1   6  17    6.95    1.20
   0  -6 -17    2.76    0.96
   0   6  17    2.67    0.79
  -1  -6 -17    4.84    1.12
   1   6  17    4.97    1.06
  -2  -6 -17    0.82    0.72
   2   6  17    0.36    0.42
  -3  -6 -17   -0.36    0.60
   3   6  17    1.89    0.70
  -4  -6 -17    0.48    0.77
   4   6  17    1.63    0.60
  -5  -6 -17    0.31    0.67
   5   6  17    0.50    0.41
   7  -7 -17    7.65    1.34
  -7  -7  17    5.09    1.05
  -7   7  17    7.09    1.37
   6  -7 -17   -0.18    0.42
  -6  -7  17    1.00    0.48
  -6   7  17   -0.63    0.44
   5  -7 -17    0.61    0.39
  -5  -7  17    0.79    0.48
  -5   7  17   -0.26    0.54
   4  -7 -17   12.88    1.41
  -4  -7  17   14.97    1.39
  -4   7  17   15.20    1.59
  -3  -7  17   20.96    1.54
   3  -7 -17   23.68    1.89
  -3   7  17   19.87    1.76
  -2  -7  17    0.66    0.45
   2  -7 -17    1.06    0.73
  -2   7  17    0.30    0.56
   1  -7 -17    5.48    1.16
  -1   7  17    3.68    0.97
   0  -7 -17   12.52    1.53
   0   7  17   12.99    1.42
  -1  -7 -17    6.80    1.36
   1   7  17    7.46    1.24
  -2  -7 -17    0.38    0.65
   2   7  17    0.83    0.53
  -3  -7 -17    3.49    0.98
   3   7  17    4.48    1.04
  -4  -7 -17   11.90    1.79
   4   7  17    9.62    1.16
  -6  -8  17    3.50    0.92
   6  -8 -17    4.73    1.09
  -6   8  17    2.93    0.97
   5  -8 -17    0.67    0.67
  -5  -8  17    1.09    0.56
  -5   8  17    1.66    0.68
   4  -8 -17    1.07    0.64
  -4  -8  17    0.79    0.43
  -4   8  17    0.45    0.51
   3  -8 -17   -0.69    0.49
  -3  -8  17   -0.71    0.28
  -3   8  17   -0.51    0.32
   2  -8 -17    5.38    1.19
  -2  -8  17    4.48    1.03
  -2   8  17    4.85    1.05
   1  -8 -17    0.33    0.69
  -1   8  17    0.46    0.62
   0  -8 -17    0.76    0.63
   0   8  17    2.20    0.69
  -1  -8 -17    1.05    0.79
   1   8  17    0.02    0.38
  -2  -8 -17    1.34    0.65
   2   8  17    2.88    0.84
  -3  -8 -17    2.76    1.06
   5  -9 -17    0.63    0.45
  -5  -9  17   -0.31    0.35
  -5   9  17    0.29    0.59
   4  -9 -17    4.65    1.14
  -4  -9  17    3.55    0.85
  -4   9  17    5.41    1.19
  -3  -9  17    0.73    0.46
   3  -9 -17    2.15    0.86
  -3   9  17    2.25    0.89
   2  -9 -17    0.60    0.56
  -2   9  17    1.82    0.71
   1  -9 -17   -0.05    0.61
  -1   9  17    1.68    0.78
   0  -9 -17    3.53    1.00
   0   9  17    4.58    1.10
  -1  -9 -17    5.94    1.28
   1   9  17    3.93    1.00
  -9   0  18    0.35    0.46
  -8   0  18   27.65    2.05
  -7   0  18   26.73    1.96
  -6   0  18   -0.07    0.49
   5   0 -18    7.08    0.78
  -5   0  18    7.27    1.20
   4   0 -18   34.84    1.74
  -4   0  18   34.30    1.96
   3   0 -18   26.39    1.56
  -3   0  18   25.11    1.66
  -2   0  18   -0.40    0.38
   2   0 -18   -0.14    0.29
   1   0 -18   51.95    2.28
  -1   0  18   49.85    2.23
   0   0 -18    4.55    0.95
   0   0  18    5.72    0.92
   1   0  18   23.83    1.47
  -1   0 -18   20.77    1.57
  -2   0 -18    0.05    0.47
   2   0  18    0.53    0.40
  -3   0 -18   14.94    1.45
  -4   0 -18   12.64    1.43
  -5   0 -18    1.25    0.77
  -6   0 -18    0.40    0.66
  -9  -1  18    0.54    0.72
  -9   1  18    1.26    0.69
  -8  -1  18    0.03    0.56
  -8   1  18    0.65    0.68
   7  -1 -18   -0.28    0.21
  -7  -1  18    0.41    0.48
  -7   1  18   -0.28    0.49
   6  -1 -18    4.93    0.83
  -6  -1  18    8.50    1.31
  -6   1  18    5.87    1.13
  -5  -1  18    1.64    0.63
   5  -1 -18    1.72    0.49
  -5   1  18    1.44    0.64
   4  -1 -18    1.73    0.56
  -4  -1  18    0.52    0.49
  -4   1  18    0.54    0.54
   3  -1 -18    1.54    0.53
  -3  -1  18    2.52    0.68
   3   1 -18    2.71    0.63
  -3   1  18    1.65    0.58
  -2  -1  18    4.11    0.84
   2  -1 -18    3.77    0.84
  -2   1  18    3.39    0.82
   2   1 -18    5.45    0.88
   1  -1 -18    5.61    0.99
  -1  -1  18    4.87    0.87
   1   1 -18    4.97    0.83
  -1   1  18    5.25    0.90
   0  -1 -18    0.43    0.46
   0  -1  18    0.31    0.36
   0   1  18   -0.10    0.37
   0   1 -18   -0.03    0.44
   1  -1  18    0.16    0.35
  -1  -1 -18   -0.60    0.34
   1   1  18    0.35    0.34
  -1   1 -18   -0.84    0.35
  -2  -1 -18    5.30    1.08
  -2   1 -18    6.97    1.13
   2   1  18    6.66    0.99
  -3  -1 -18    1.97    0.77
  -3   1 -18    2.76    0.82
  -4  -1 -18   -0.13    0.56
  -4   1 -18   -0.03    0.48
  -5  -1 -18    1.05    0.74
  -5   1 -18    2.37    0.90
  -6  -1 -18    2.39    0.88
  -6   1 -18    0.57    0.71
  -9  -2  18    0.21    0.58
  -9   2  18   -0.10    0.58
   8  -2 -18    8.88    1.01
  -8  -2  18   10.24    1.59
  -8   2  18    9.95    1.49
  -7  -2  18    7.63    1.30
   7  -2 -18    8.28    0.94
  -7   2  18    6.57    1.17
   6  -2 -18    5.91    1.01
  -6  -2  18    5.80    1.06
  -6   2  18    3.40    0.91
   5  -2 -18    4.10    0.82
  -5  -2  18    3.91    0.85
  -5   2  18    3.26    0.87
   4  -2 -18    3.31    0.77
  -4  -2  18    5.57    0.97
  -4   2  18    4.30    0.95
   3  -2 -18   12.08    1.20
  -3  -2  18   11.23    1.16
  -3   2  18   13.22    1.30
  -2  -2  18    3.68    0.76
   2  -2 -18    4.80    0.93
   2   2 -18    3.12    0.73
  -2   2  18    4.41    0.92
   1  -2 -18    6.57    1.08
  -1  -2  18    5.13    0.85
  -1   2  18    5.58    1.02
   1   2 -18    5.69    0.85
   0  -2  18    7.69    0.89
   0  -2 -18    9.34    1.18
   0   2 -18    9.09    0.98
   0   2  18    7.62    1.12
  -1  -2 -18    5.40    1.07
   1  -2  18    3.18    0.62
   1   2  18    2.65    0.72
  -1   2 -18    1.03    0.56
  -2  -2 -18    1.24    0.68
   2   2  18    1.67    0.57
  -2   2 -18    1.75    0.68
  -3  -2 -18    8.35    1.41
   3   2  18    9.27    1.00
  -3   2 -18    7.91    1.23
  -4  -2 -18   16.97    1.69
  -4   2 -18   13.74    1.45
  -5  -2 -18    7.04    1.36
  -5   2 -18    6.26    1.27
  -6  -2 -18   -1.35    0.47
  -6   2 -18    0.04    0.60
   9  -3 -18    4.68    0.93
  -9  -3  18    4.21    1.08
  -9   3  18    7.78    1.38
  -8  -3  18    3.08    0.93
   8  -3 -18    4.24    0.89
  -8   3  18    5.65    1.21
  -7  -3  18    8.21    1.39
   7  -3 -18    9.62    1.07
  -7   3  18    9.34    1.44
  -6  -3  18   26.32    1.88
   6  -3 -18   19.99    1.55
  -6   3  18   24.72    1.91
   5  -3 -18   17.44    1.43
  -5  -3  18   17.04    1.48
  -5   3  18   17.56    1.59
   4  -3 -18    3.03    0.79
  -4  -3  18    3.69    0.83
  -4   3  18    2.09    0.77
  -3  -3  18    7.50    1.13
   3  -3 -18    6.58    1.11
  -3   3  18    5.46    1.03
  -2  -3  18   32.74    1.81
   2  -3 -18   33.23    2.03
  -2   3  18   34.80    2.03
   1  -3 -18    7.20    1.19
  -1  -3  18    7.45    1.03
  -1   3  18    6.26    1.07
   0  -3  18    0.39    0.38
   0  -3 -18   -0.06    0.50
   0   3 -18    0.24    0.40
   0   3  18    1.36    0.54
  -1  -3 -18    4.68    1.07
  -1   3 -18    4.87    0.86
   1   3  18    4.95    0.92
  -2  -3 -18   19.67    1.66
  -2   3 -18   15.84    1.36
   2   3  18   19.57    1.48
  -3  -3 -18    6.03    1.22
  -3   3 -18    7.20    1.17
   3   3  18    7.25    1.06
  -4  -3 -18    1.41    0.66
  -4   3 -18    1.30    0.68
  -5  -3 -18    7.98    1.47
  -5   3 -18    8.15    1.39
  -8  -4  18    0.57    0.46
   8  -4 -18    1.93    0.54
  -8   4  18    0.23    0.66
   7  -4 -18    1.33    0.50
  -7  -4  18    0.07    0.40
  -7   4  18    0.18    0.65
   6  -4 -18    0.94    0.51
  -6  -4  18    0.95    0.56
  -6   4  18    0.37    0.64
  -5  -4  18    1.24    0.60
   5  -4 -18    1.69    0.62
  -5   4  18    1.39    0.72
   4  -4 -18    5.58    1.05
  -4  -4  18    6.29    1.05
  -4   4  18    6.13    1.10
  -3  -4  18    1.34    0.58
   3  -4 -18    1.66    0.71
  -3   4  18    1.49    0.70
   2  -4 -18    0.16    0.32
  -2  -4  18   -0.10    0.37
  -2   4  18    0.30    0.41
  -1  -4  18   -0.01    0.32
   1  -4 -18    0.01    0.38
  -1   4  18   -0.21    0.41
   0  -4  18    0.95    0.40
   0  -4 -18    1.90    0.74
   0   4  18    0.93    0.50
  -1  -4 -18    0.70    0.62
   1   4  18    0.30    0.46
  -2  -4 -18    1.24    0.63
   2   4  18    0.62    0.51
  -2   4 -18    0.34    0.42
  -3  -4 -18   -0.68    0.43
  -3   4 -18    0.35    0.43
   3   4  18    0.41    0.41
  -4  -4 -18    0.26    0.61
  -4   4 -18   -0.63    0.53
   4   4  18    0.04    0.32
  -5  -4 -18    1.15    0.86
  -5   4 -18    0.52    0.52
  -8  -5  18    1.52    0.75
   8  -5 -18    3.81    0.93
  -8   5  18    4.34    1.08
   7  -5 -18    2.02    0.62
  -7  -5  18    1.15    0.69
  -7   5  18    3.11    0.96
  -6  -5  18    1.83    0.76
   6  -5 -18    4.36    0.94
  -6   5  18    3.60    0.93
  -5  -5  18    7.11    1.23
   5  -5 -18    9.18    1.39
  -5   5  18    8.29    1.35
  -4  -5  18   -0.62    0.36
   4  -5 -18    0.18    0.48
  -4   5  18    0.73    0.70
   3  -5 -18    1.08    0.58
  -3  -5  18    1.13    0.58
  -3   5  18    3.02    0.92
   2  -5 -18   25.74    1.88
  -2  -5  18   25.78    1.65
  -2   5  18   26.06    1.87
  -1  -5  18   14.16    1.14
   1  -5 -18   12.84    1.44
  -1   5  18   14.57    1.44
   0  -5 -18    1.48    0.68
   0   5  18    0.39    0.48
  -1  -5 -18   11.92    1.67
   1   5  18   10.96    1.25
  -2  -5 -18    1.99    0.75
   2   5  18    3.66    0.82
  -3  -5 -18    3.96    1.13
   3   5  18    3.55    0.86
  -4  -5 -18   -0.03    0.66
   4   5  18    0.80    0.46
  -5  -5 -18    1.98    0.93
  -5   5 -18    1.61    0.73
  -7  -6  18    7.06    1.24
   7  -6 -18    7.76    1.31
  -7   6  18    7.67    1.42
  -6  -6  18    0.20    0.31
   6  -6 -18    0.92    0.50
  -6   6  18   -0.48    0.49
   5  -6 -18    3.22    0.86
  -5  -6  18    2.15    0.80
  -5   6  18    1.98    0.87
  -4  -6  18    8.51    1.29
   4  -6 -18    9.48    1.45
  -4   6  18    9.36    1.46
   3  -6 -18   15.09    1.54
  -3  -6  18   16.49    1.38
  -3   6  18   16.24    1.59
  -2  -6  18   -0.20    0.32
   2  -6 -18   -0.43    0.28
  -2   6  18   -0.27    0.49
   1  -6 -18   -0.20    0.54
  -1   6  18    0.68    0.55
   0  -6 -18   21.18    1.87
   0   6  18   19.35    1.70
  -1  -6 -18    2.80    1.00
   1   6  18    3.70    0.97
  -2  -6 -18    0.76    0.73
   2   6  18   -0.28    0.42
  -3  -6 -18    1.55    0.87
   3   6  18    2.33    0.76
  -4  -6 -18    6.90    1.41
   4   6  18    5.22    1.07
   6  -7 -18    0.85    0.51
  -6  -7  18    0.79    0.48
  -6   7  18   -0.69    0.49
  -5  -7  18    0.62    0.46
   5  -7 -18    0.75    0.54
  -5   7  18   -0.95    0.44
  -4  -7  18    1.13    0.56
   4  -7 -18    0.04    0.29
  -4   7  18    0.80    0.56
  -3  -7  18    0.32    0.53
   3  -7 -18    1.11    0.63
  -3   7  18    0.72    0.65
   2  -7 -18    1.18    0.67
  -2  -7  18    0.74    0.49
  -2   7  18   -0.42    0.50
   1  -7 -18    1.61    0.79
  -1   7  18   -0.09    0.53
   0  -7 -18    1.16    0.77
   0   7  18    0.49    0.54
  -1  -7 -18    2.42    0.94
   1   7  18    2.59    0.79
  -2  -7 -18    0.22    0.65
   2   7  18    0.00    0.44
  -3  -7 -18   -0.38    0.57
   3   7  18   -0.58    0.30
  -5  -8  18    0.95    0.55
   5  -8 -18    1.65    0.68
  -5   8  18   -0.03    0.53
   4  -8 -18    9.57    1.54
  -4  -8  18   10.32    1.20
  -4   8  18   10.36    1.56
  -3  -8  18    3.87    0.81
   3  -8 -18    6.49    1.32
  -3   8  18    5.68    1.21
   2  -8 -18    0.16    0.53
  -2   8  18   -0.55    0.30
   1  -8 -18    0.12    0.68
  -1   8  18    2.33    0.87
   0  -8 -18   13.50    1.63
   0   8  18   12.63    1.39
  -1  -8 -18    2.58    1.03
   1   8  18    3.69    0.97
  -2  -8 -18   -0.08    0.59
   2   8  18    0.00    0.36
   3  -9 -18    1.03    0.73
  -3   9  18    0.66    0.63
   2  -9 -18    1.90    0.75
  -2   9  18    1.16    0.56
   1  -9 -18    1.49    0.82
  -1   9  18    5.56    1.15
  -9   0  19   -1.36    0.43
  -8   0  19    0.45    0.45
  -7   0  19   -0.73    0.29
  -6   0  19    0.89    0.63
  -5   0  19    0.25    0.50
   4   0 -19   -0.20    0.28
  -4   0  19   -0.13    0.32
  -3   0  19    0.07    0.39
   3   0 -19    0.11    0.32
  -2   0  19   -0.03    0.39
   2   0 -19   -0.04    0.29
  -1   0  19   -0.40    0.31
   1   0 -19    0.47    0.43
   0   0 -19    0.64    0.53
   0   0  19    0.14    0.38
  -1   0 -19   -0.37    0.42
   1   0  19   -0.43    0.30
  -2   0 -19    0.01    0.50
   2   0  19   -0.53    0.29
  -3   0 -19    0.41    0.53
  -4   0 -19   -1.15    0.40
  -5   0 -19   -0.65    0.46
  -9  -1  19    2.93    0.94
  -9   1  19    2.38    0.86
  -8  -1  19    5.85    1.27
  -8   1  19    7.85    1.37
  -7  -1  19   10.25    1.49
  -7   1  19    8.10    1.41
  -6  -1  19   -0.05    0.48
   6  -1 -19    0.27    0.26
  -6   1  19    0.36    0.58
   5  -1 -19    1.43    0.47
  -5  -1  19    1.56    0.60
  -5   1  19    2.46    0.77
   4  -1 -19   19.51    1.41
  -4  -1  19   21.48    1.63
  -4   1  19   19.91    1.63
   3  -1 -19   14.85    1.27
  -3  -1  19   13.89    1.25
   3   1 -19   14.23    1.13
  -3   1  19   12.60    1.32
  -2  -1  19    0.06    0.42
   2  -1 -19   -0.31    0.37
  -2   1  19   -0.13    0.43
   2   1 -19    1.02    0.46
  -1  -1  19    8.07    1.14
   1  -1 -19    8.33    1.05
  -1   1  19    7.16    1.11
   1   1 -19    6.11    0.97
   0  -1  19    7.70    1.06
   0  -1 -19    7.50    1.19
   0   1 -19    5.96    1.01
   0   1  19    6.81    1.09
   1  -1  19    6.05    0.94
  -1  -1 -19    5.35    1.08
   1   1  19    4.13    0.85
  -1   1 -19    4.04    0.93
  -2  -1 -19    0.50    0.57
  -2   1 -19   -0.02    0.47
   2   1  19    0.70    0.47
  -3  -1 -19    4.04    1.01
  -3   1 -19    4.62    1.04
  -4  -1 -19   18.72    1.77
  -4   1 -19   16.52    1.66
  -5  -1 -19   -1.06    0.48
  -5   1 -19    1.53    0.71
  -9  -2  19    5.21    1.23
  -9   2  19    6.04    1.30
  -8  -2  19    0.51    0.65
   8  -2 -19    1.16    0.45
  -8   2  19    0.73    0.62
  -7  -2  19   -0.26    0.53
   7  -2 -19    0.72    0.40
  -7   2  19   -0.40    0.40
   6  -2 -19   13.08    1.19
  -6  -2  19    8.89    1.39
  -6   2  19    8.47    1.33
  -5  -2  19    8.00    1.26
   5  -2 -19    8.55    1.23
  -5   2  19    5.75    1.14
   4  -2 -19    3.50    0.78
  -4  -2  19    2.25    0.79
  -4   2  19    2.21    0.79
   3  -2 -19    8.41    1.04
  -3  -2  19    8.07    1.16
  -3   2  19    5.97    1.07
  -2  -2  19   21.92    1.50
   2  -2 -19   21.96    1.64
  -2   2  19   22.06    1.59
   1  -2 -19    7.01    1.20
  -1  -2  19    7.22    1.06
   1   2 -19    5.52    0.91
  -1   2  19    5.88    1.07
   0  -2  19   -0.11    0.37
   0  -2 -19   -0.42    0.46
   0   2 -19   -0.52    0.27
   0   2  19   -0.02    0.38
  -1  -2 -19    3.15    0.95
   1   2  19    4.99    0.93
  -1   2 -19    3.71    0.84
  -2  -2 -19   18.38    1.71
   2   2  19   14.38    1.29
  -2   2 -19   17.17    1.45
  -3  -2 -19    8.18    1.39
   3   2  19   12.68    1.18
  -3   2 -19   11.94    1.33
  -4  -2 -19    0.03    0.37
  -4   2 -19    0.71    0.60
  -5  -2 -19    0.96    0.75
  -5   2 -19    0.53    0.63
   8  -3 -19    1.50    0.48
  -8  -3  19   -0.43    0.40
  -8   3  19   -0.23    0.59
  -7  -3  19    1.75    0.66
   7  -3 -19    2.76    0.74
  -7   3  19    0.81    0.65
  -6  -3  19    0.77    0.55
   6  -3 -19    1.72    0.61
  -6   3  19    1.23    0.69
  -5  -3  19    1.09    0.54
   5  -3 -19    0.11    0.43
  -5   3  19   -0.79    0.39
  -4  -3  19    0.13    0.36
   4  -3 -19    1.01    0.52
  -4   3  19    0.18    0.57
  -3  -3  19    0.12    0.43
   3  -3 -19    0.66    0.55
  -3   3  19   -0.11    0.43
   2  -3 -19    1.44    0.73
  -2  -3  19    0.61    0.44
  -2   3  19    2.03    0.73
  -1  -3  19    2.80    0.75
   1  -3 -19    1.65    0.72
  -1   3  19    0.33    0.56
   0  -3  19    3.06    0.74
   0  -3 -19    3.72    0.98
   0   3  19    4.93    0.94
  -1  -3 -19    1.08    0.69
  -1   3 -19   -0.09    0.37
   1   3  19    1.00    0.51
  -2  -3 -19    1.41    0.71
   2   3  19    0.63    0.47
  -2   3 -19    1.52    0.69
  -3  -3 -19    1.13    0.80
  -3   3 -19    1.87    0.68
   3   3  19    1.67    0.56
  -4  -3 -19   -0.82    0.47
  -4   3 -19    0.15    0.55
  -5  -3 -19    0.21    0.67
  -5   3 -19   -0.19    0.58
  -8  -4  19    1.61    0.72
   8  -4 -19    0.96    0.58
  -8   4  19    1.40    0.74
  -7  -4  19    3.82    0.95
   7  -4 -19    5.42    1.03
  -7   4  19    5.24    1.20
   6  -4 -19    5.20    1.01
  -6  -4  19    3.66    0.86
  -6   4  19    2.95    0.94
  -5  -4  19   12.21    1.31
   5  -4 -19   13.72    1.39
  -5   4  19   12.37    1.44
   4  -4 -19    0.30    0.41
  -4  -4  19   -0.30    0.41
  -4   4  19    0.95    0.58
   3  -4 -19    8.95    1.37
  -3  -4  19    8.17    1.23
  -3   4  19    7.46    1.19
  -2  -4  19   13.04    1.21
   2  -4 -19   12.57    1.39
  -2   4  19   14.16    1.43
  -1  -4  19    5.93    0.97
   1  -4 -19    6.75    1.25
  -1   4  19    6.45    1.12
   0  -4 -19    0.47    0.52
   0   4  19    1.90    0.67
  -1  -4 -19    1.49    0.76
   1   4  19    2.79    0.83
  -2  -4 -19    6.30    1.33
   2   4  19    5.98    1.08
  -3  -4 -19    1.20    0.74
   3   4  19    1.25    0.62
  -4  -4 -19    0.01    0.66
  -4   4 -19    0.06    0.50
   4   4  19    0.71    0.40
   7  -5 -19    1.95    0.68
  -7  -5  19    3.57    0.91
  -7   5  19    2.54    0.95
   6  -5 -19    2.72    0.86
  -6  -5  19    3.99    0.90
  -6   5  19    2.25    0.85
   5  -5 -19    0.59    0.36
  -5  -5  19    1.20    0.60
  -5   5  19    1.13    0.69
   4  -5 -19    6.76    1.22
  -4  -5  19    3.92    0.91
  -4   5  19    7.58    1.37
  -3  -5  19    3.98    0.92
   3  -5 -19    5.67    1.16
  -3   5  19    5.13    1.11
  -2  -5  19   -0.27    0.38
   2  -5 -19    1.67    0.70
  -2   5  19    0.48    0.45
   1  -5 -19   11.55    1.40
  -1   5  19    8.49    1.38
   0  -5 -19   11.80    1.42
   0   5  19   11.62    1.34
  -1  -5 -19   11.00    1.35
   1   5  19   11.19    1.23
  -2  -5 -19    2.17    0.83
   2   5  19    2.29    0.78
  -3  -5 -19    0.44    0.74
   3   5  19    1.02    0.54
  -4  -5 -19    0.44    0.66
   4   5  19    2.10    0.65
   7  -6 -19    0.10    0.34
  -7  -6  19   -0.21    0.44
  -7   6  19    0.28    0.61
   6  -6 -19    1.95    0.74
  -6  -6  19    3.36    0.93
  -6   6  19    1.63    0.78
   5  -6 -19    1.58    0.60
  -5  -6  19    1.41    0.60
  -5   6  19    1.41    0.86
   4  -6 -19   -0.04    0.38
  -4  -6  19   -0.41    0.28
  -4   6  19    0.94    0.66
   3  -6 -19    0.74    0.55
  -3  -6  19   -0.01    0.47
  -3   6  19   -0.24    0.47
  -2  -6  19    1.18    0.55
   2  -6 -19    1.18    0.71
  -2   6  19    1.06    0.59
   1  -6 -19    1.47    0.70
  -1   6  19    0.87    0.65
   0  -6 -19   -0.82    0.51
   0   6  19    0.34    0.49
  -1  -6 -19    2.26    0.93
   1   6  19    0.82    0.64
  -2  -6 -19   -0.21    0.53
   2   6  19    1.24    0.52
  -3  -6 -19    1.04    0.88
   3   6  19    1.07    0.48
   6  -7 -19    1.57    0.59
  -6  -7  19    0.80    0.48
  -6   7  19   -0.67    0.26
   5  -7 -19    1.32    0.55
  -5  -7  19    1.01    0.55
  -5   7  19    0.95    0.58
   4  -7 -19    8.45    1.38
  -4  -7  19    5.79    1.10
  -4   7  19    7.16    1.37
   3  -7 -19    3.73    0.96
  -3  -7  19    4.16    0.92
  -3   7  19    1.38    0.67
   2  -7 -19    0.50    0.61
  -2   7  19    0.22    0.44
   1  -7 -19    1.50    0.79
  -1   7  19    0.81    0.64
   0  -7 -19    9.27    1.62
   0   7  19   11.43    1.38
  -1  -7 -19    5.78    1.36
   1   7  19    6.53    1.21
  -2  -7 -19   -0.47    0.36
   2   7  19    0.58    0.46
  -4  -8  19   -0.78    0.35
   4  -8 -19    0.20    0.49
  -4   8  19    0.28    0.57
  -3  -8  19    0.55    0.35
   3  -8 -19    0.24    0.40
  -3   8  19    1.13    0.63
   2  -8 -19    2.98    0.89
  -2   8  19    1.42    0.62
   1  -8 -19    1.08    0.73
  -1   8  19    0.09    0.53
   0  -8 -19    0.37    0.64
   0   8  19    2.10    0.70
  -8   0  20   18.68    1.80
  -7   0  20    1.45    0.72
  -6   0  20    6.30    1.23
  -5   0  20   -0.09    0.49
   4   0 -20    7.71    1.21
  -4   0  20    9.15    1.31
  -3   0  20   14.43    1.41
   3   0 -20   15.82    1.27
   2   0 -20    8.65    1.02
  -2   0  20    8.62    1.24
  -1   0  20    0.38    0.51
   1   0 -20    2.88    0.80
   0   0 -20    4.79    0.94
   0   0  20    5.26    0.96
   1   0  20    4.27    0.80
  -1   0 -20    4.44    0.99
  -2   0 -20   -0.34    0.49
  -3   0 -20    5.48    1.16
  -4   0 -20   25.17    2.05
  -8  -1  20    0.11    0.64
  -8   1  20    0.68    0.70
  -7  -1  20    1.37    0.58
  -7   1  20    1.83    0.85
  -6  -1  20    1.14    0.70
  -6   1  20    2.43    0.85
  -5  -1  20    1.18    0.56
   5  -1 -20    2.64    0.59
  -5   1  20    1.48    0.75
  -4  -1  20   -0.17    0.41
   4  -1 -20    0.80    0.36
  -4   1  20    0.43    0.40
  -3  -1  20    0.05    0.47
   3  -1 -20    1.47    0.50
  -3   1  20    1.58    0.66
  -2  -1  20    9.03    1.26
   2  -1 -20    8.51    1.25
  -2   1  20    9.47    1.31
   2   1 -20    8.22    0.95
   1  -1 -20    3.25    0.82
  -1  -1  20    1.79    0.61
   1   1 -20    3.08    0.77
  -1   1  20    3.32    0.81
   0  -1  20    0.03    0.30
   0  -1 -20   -0.36    0.35
   0   1  20    0.19    0.39
   0   1 -20   -0.56    0.32
   1  -1  20    1.13    0.47
  -1  -1 -20    0.86    0.69
  -1   1 -20    1.39    0.67
   1   1  20    2.01    0.64
  -2  -1 -20    1.06    0.66
  -2   1 -20    1.26    0.70
   2   1  20    0.47    0.41
  -3  -1 -20    2.30    0.88
  -3   1 -20    4.06    0.98
  -4  -1 -20   -0.80    0.59
  -4   1 -20    1.35    0.71
  -8  -2  20    1.40    0.80
  -8   2  20    3.89    1.00
  -7  -2  20    4.26    1.12
   7  -2 -20    4.56    0.81
  -7   2  20    4.65    1.08
  -6  -2  20   -0.80    0.40
   6  -2 -20    1.22    0.48
  -6   2  20    0.89    0.67
   5  -2 -20    0.52    0.40
  -5  -2  20    0.02    0.55
  -5   2  20    0.49    0.61
  -4  -2  20    7.75    1.20
   4  -2 -20    7.57    1.17
  -4   2  20    8.07    1.29
  -3  -2  20    3.88    0.89
   3  -2 -20    3.95    0.90
  -3   2  20    3.79    0.93
   2  -2 -20    3.09    0.89
  -2  -2  20    2.27    0.70
  -2   2  20    2.04    0.72
  -1  -2  20    0.62    0.48
   1  -2 -20    0.61    0.54
  -1   2  20    1.35    0.64
   0  -2 -20    3.12    0.94
   0  -2  20    2.12    0.66
   0   2  20    2.17    0.71
   0   2 -20    3.04    0.72
  -1  -2 -20    0.30    0.58
   1   2  20   -0.05    0.37
  -1   2 -20   -0.24    0.49
  -2  -2 -20    0.28    0.57
  -2   2 -20   -1.26    0.37
   2   2  20   -0.31    0.35
  -3  -2 -20    9.46    1.50
  -3   2 -20    8.26    1.34
  -4  -2 -20    1.22    0.80
  -4   2 -20    0.99    0.76
   8  -3 -20    1.06    0.44
  -8  -3  20    0.82    0.59
  -8   3  20    0.53    0.56
  -7  -3  20    2.41    0.86
   7  -3 -20    1.38    0.50
  -7   3  20    3.17    1.03
   6  -3 -20    8.71    1.07
  -6  -3  20    6.26    1.19
  -6   3  20    7.02    1.35
  -5  -3  20   16.53    1.54
   5  -3 -20   16.66    1.44
  -5   3  20   15.52    1.53
  -4  -3  20    6.69    1.14
   4  -3 -20    7.48    1.21
  -4   3  20    6.80    1.26
  -3  -3  20   -0.09    0.42
   3  -3 -20    1.00    0.56
  -3   3  20    0.25    0.56
  -2  -3  20   11.64    1.19
   2  -3 -20    9.12    1.15
  -2   3  20   11.97    1.35
   1  -3 -20    5.19    1.05
  -1  -3  20    6.61    1.01
  -1   3  20    5.61    1.05
   0  -3 -20    0.30    0.53
   0   3  20    1.18    0.60
  -1  -3 -20    5.50    1.15
   1   3  20    5.16    0.99
  -2  -3 -20   10.70    1.61
   2   3  20   10.35    1.15
  -2   3 -20    7.27    1.36
  -3  -3 -20    7.86    1.44
  -3   3 -20   11.90    1.31
  -4  -3 -20   -0.92    0.47
  -4   3 -20   -0.52    0.51
   7  -4 -20    0.91    0.43
  -7  -4  20    0.76    0.60
  -7   4  20    0.18    0.67
  -6  -4  20    0.93    0.69
   6  -4 -20    3.03    0.78
  -6   4  20    1.26    0.79
   5  -4 -20    0.71    0.49
  -5  -4  20   -0.21    0.26
  -5   4  20    0.18    0.59
  -4  -4  20   -0.03    0.43
   4  -4 -20    0.46    0.49
  -4   4  20    0.04    0.55
  -3  -4  20    2.73    0.78
   3  -4 -20    3.70    0.94
  -3   4  20    2.59    0.78
  -2  -4  20   -0.05    0.44
   2  -4 -20    0.24    0.52
  -2   4  20   -0.35    0.48
  -1  -4  20    0.12    0.40
   1  -4 -20    2.05    0.79
  -1   4  20    0.64    0.55
   0  -4 -20    1.46    0.68
   0   4  20    0.24    0.49
  -1  -4 -20    0.29    0.58
   1   4  20    1.52    0.64
  -2  -4 -20    0.38    0.62
   2   4  20    0.15    0.48
  -3  -4 -20   -0.05    0.47
   3   4  20    0.70    0.48
   7  -5 -20    1.38    0.45
  -7  -5  20    0.72    0.51
  -7   5  20    1.84    0.82
  -6  -5  20    4.62    1.00
   6  -5 -20    2.07    0.70
  -6   5  20    2.83    1.00
   5  -5 -20    3.27    0.86
  -5  -5  20    1.54    0.65
  -5   5  20    3.46    1.01
  -4  -5  20    0.22    0.42
   4  -5 -20    1.12    0.54
  -4   5  20    1.28    0.76
  -3  -5  20    2.88    0.76
   3  -5 -20    3.24    0.88
  -3   5  20    2.93    0.91
  -2  -5  20    3.97    0.87
   2  -5 -20    3.77    0.95
  -2   5  20    4.35    1.04
   1  -5 -20    6.84    1.30
  -1   5  20    6.01    1.18
   0  -5 -20    0.79    0.70
   0   5  20    2.16    0.77
  -1  -5 -20    1.24    0.68
   1   5  20    0.29    0.48
  -2  -5 -20    7.23    1.43
   2   5  20    8.84    1.40
  -3  -5 -20    0.13    0.66
   3   5  20    0.74    0.52
   6  -6 -20    0.19    0.46
  -6  -6  20   -0.14    0.36
  -6   6  20    0.93    0.53
  -5  -6  20    0.47    0.48
   5  -6 -20    0.75    0.44
  -5   6  20    0.57    0.57
   4  -6 -20    7.60    1.34
  -4  -6  20    6.74    1.16
  -4   6  20    6.25    1.28
   3  -6 -20    8.07    1.43
  -3  -6  20   10.81    1.19
  -3   6  20    8.38    1.38
   2  -6 -20    0.08    0.57
  -2  -6  20    0.21    0.43
  -2   6  20    0.13    0.54
   1  -6 -20    7.43    1.37
  -1   6  20    7.09    1.28
   0  -6 -20   17.72    1.81
   0   6  20   16.03    1.59
  -1  -6 -20    8.30    1.55
   1   6  20    9.98    1.49
  -2  -6 -20    0.36    0.50
   2   6  20    0.04    0.48
   4  -7 -20    0.05    0.42
  -4  -7  20   -0.30    0.39
  -4   7  20    0.43    0.71
   3  -7 -20    0.59    0.56
  -3  -7  20   -0.09    0.51
  -3   7  20   -0.12    0.44
   2  -7 -20    0.75    0.63
  -2   7  20    0.46    0.58
   1  -7 -20   -0.88    0.46
  -1   7  20   -0.72    0.37
   0  -7 -20   -1.62    0.43
   0   7  20    0.52    0.44
  -1  -7 -20    0.61    0.61
   1   7  20    1.00    0.51
  -7   0  21    0.71    0.59
  -6   0  21   -0.01    0.41
  -5   0  21    0.02    0.37
  -4   0  21    0.75    0.56
   3   0 -21    0.01    0.35
  -3   0  21   -0.05    0.46
   2   0 -21    0.14    0.37
  -2   0  21   -0.18    0.42
  -1   0  21   -0.01    0.40
   1   0 -21    0.05    0.38
   0   0  21    0.07    0.36
   0   0 -21    0.67    0.54
  -1   0 -21   -0.09    0.42
   1   0  21    0.70    0.44
  -2   0 -21    0.47    0.63
  -3   0 -21   -0.31    0.50
  -7  -1  21    1.04    0.59
  -7   1  21    0.15    0.60
  -6  -1  21    2.42    0.82
  -6   1  21    3.60    0.91
  -5  -1  21    4.81    1.08
  -5   1  21    5.49    1.09
  -4  -1  21   12.82    1.35
   4  -1 -21   12.85    1.20
  -4   1  21   11.54    1.35
  -3  -1  21   25.25    1.80
   3  -1 -21   21.95    1.59
  -3   1  21   19.16    1.62
   2  -1 -21    2.86    0.83
  -2  -1  21    2.95    0.79
  -2   1  21    1.04    0.55
   1  -1 -21    1.36    0.64
  -1  -1  21    2.01    0.66
   1   1 -21    2.10    0.60
  -1   1  21    1.16    0.56
   0  -1 -21   10.98    1.35
   0  -1  21    9.69    1.07
   0   1 -21   10.75    1.23
   0   1  21   10.25    1.40
  -1  -1 -21    6.63    1.26
  -1   1 -21    5.44    1.07
   1   1  21    5.67    0.98
  -2  -1 -21    0.68    0.64
  -2   1 -21    0.38    0.62
  -3  -1 -21    0.70    0.66
  -3   1 -21    0.86    0.74
  -7  -2  21    1.69    0.70
  -7   2  21    0.27    0.58
  -6  -2  21    2.65    0.75
   6  -2 -21    5.55    0.96
  -6   2  21    4.43    1.04
   5  -2 -21    5.62    0.94
  -5  -2  21    6.86    1.22
  -5   2  21    8.70    1.41
  -4  -2  21    0.15    0.46
   4  -2 -21    1.26    0.58
  -4   2  21   -0.23    0.49
   3  -2 -21    6.49    1.13
  -3  -2  21    5.04    0.99
  -3   2  21    5.42    1.09
  -2  -2  21   11.41    1.21
   2  -2 -21   10.45    1.24
  -2   2  21    9.15    1.37
   1  -2 -21   10.05    1.48
  -1  -2  21   10.26    1.10
  -1   2  21    9.34    1.34
   0  -2 -21    0.72    0.63
   0  -2  21    1.57    0.52
   0   2  21    0.64    0.48
  -1  -2 -21    4.99    1.09
   1   2  21    2.89    0.76
  -1   2 -21    2.98    0.84
  -2  -2 -21    0.48    0.61
   2   2  21    1.21    0.57
  -2   2 -21    1.31    0.69
  -3  -2 -21    5.78    1.29
  -3   2 -21    5.14    1.09
   7  -3 -21    4.62    0.89
  -7  -3  21    5.29    1.10
  -7   3  21    3.89    1.06
   6  -3 -21    1.02    0.39
  -6  -3  21   -0.99    0.42
  -6   3  21   -0.04    0.43
   5  -3 -21    2.05    0.61
  -5  -3  21    0.60    0.55
  -5   3  21    0.99    0.61
  -4  -3  21    0.88    0.56
   4  -3 -21    0.65    0.55
  -4   3  21    1.27    0.61
   3  -3 -21    1.61    0.59
  -3  -3  21    0.86    0.48
  -3   3  21    0.75    0.56
   2  -3 -21   -0.47    0.48
  -2  -3  21   -0.05    0.41
  -2   3  21    0.32    0.55
   1  -3 -21   -0.88    0.38
  -1  -3  21    0.68    0.49
  -1   3  21   -0.43    0.34
   0  -3 -21   -0.33    0.51
   0   3  21    0.03    0.47
  -1  -3 -21    2.04    0.86
   1   3  21    0.28    0.45
  -2  -3 -21    0.85    0.58
   2   3  21   -0.08    0.47
  -3  -3 -21   -0.82    0.55
   6  -4 -21    4.32    0.93
  -6  -4  21    2.45    0.78
  -6   4  21    2.68    0.91
  -5  -4  21    9.29    1.46
   5  -4 -21   11.47    1.27
  -5   4  21   10.58    1.58
   4  -4 -21    2.80    0.79
  -4  -4  21    2.90    0.81
  -4   4  21    1.33    0.81
   3  -4 -21    2.48    0.75
  -3  -4  21    3.05    0.74
  -3   4  21    2.14    0.73
   2  -4 -21   12.77    1.49
  -2   4  21   10.25    1.49
   1  -4 -21   11.26    1.60
  -1   4  21    9.13    1.39
   0  -4 -21    0.27    0.57
   0   4  21    0.67    0.50
  -1  -4 -21    4.91    1.16
   1   4  21    3.14    0.80
  -2  -4 -21   12.47    1.57
   2   4  21   11.05    1.27
  -6  -5  21   -0.86    0.32
   6  -5 -21    0.49    0.37
  -6   5  21    0.19    0.62
  -5  -5  21    0.39    0.48
   5  -5 -21   -0.19    0.39
  -5   5  21   -0.68    0.51
  -4  -5  21    7.19    1.26
   4  -5 -21    6.62    1.27
  -4   5  21    9.31    1.49
  -3  -5  21    0.35    0.43
   3  -5 -21    0.02    0.44
  -3   5  21    0.22    0.41
   2  -5 -21    0.96    0.72
  -2  -5  21   -0.41    0.38
  -2   5  21    0.45    0.50
   1  -5 -21    1.77    0.70
  -1   5  21    3.50    0.89
   0  -5 -21    7.97    1.40
   0   5  21    7.15    1.26
  -1  -5 -21    0.22    0.51
   1   5  21    1.47    0.60
  -2  -5 -21    1.34    0.76
   2   5  21    2.34    0.71
   4  -6 -21   -0.10    0.30
  -4  -6  21   -0.66    0.39
  -4   6  21   -0.91    0.39
  -3  -6  21    0.04    0.41
   3  -6 -21    2.21    0.72
  -3   6  21   -0.18    0.34
   2  -6 -21    0.12    0.49
  -2   6  21    1.08    0.53
   1  -6 -21    0.55    0.63
  -1   6  21    0.18    0.51
   0  -6 -21   -0.94    0.46
   0   6  21    0.91    0.56
  -7   0  22    3.14    0.97
  -6   0  22    0.02    0.48
  -5   0  22    0.15    0.42
  -4   0  22   20.58    1.74
  -3   0  22   13.96    1.44
  -2   0  22   -0.62    0.40
   2   0 -22   -0.41    0.26
   1   0 -22    2.21    0.67
  -1   0  22    3.59    0.87
   0   0  22   15.98    1.43
   0   0 -22   21.62    1.69
  -1   0 -22    4.81    1.06
  -2   0 -22    2.95    0.91
  -7  -1  22   -0.46    0.34
  -7   1  22   -0.18    0.37
  -6  -1  22   -0.45    0.50
  -6   1  22   -0.32    0.48
  -5  -1  22   -0.22    0.45
  -5   1  22   -0.18    0.53
  -4  -1  22   -0.17    0.41
   4  -1 -22    0.51    0.33
  -4   1  22    0.81    0.61
   3  -1 -22    2.87    0.71
  -3  -1  22    6.92    1.25
  -3   1  22    3.31    0.90
   2  -1 -22    1.61    0.73
  -2  -1  22    0.55    0.45
  -2   1  22    0.71    0.58
   1  -1 -22    2.49    0.83
  -1  -1  22    1.61    0.64
  -1   1  22    2.39    0.74
   0  -1 -22   -0.01    0.45
   0  -1  22    0.69    0.51
   0   1 -22    0.31    0.39
   0   1  22   -0.34    0.38
  -1  -1 -22   -0.20    0.45
   1   1  22   -0.09    0.41
  -1   1 -22    0.42    0.48
  -2  -1 -22    0.11    0.64
  -2   1 -22    0.13    0.57
  -6  -2  22    0.55    0.44
  -6   2  22    0.35    0.52
  -5  -2  22    0.64    0.48
   5  -2 -22    1.65    0.57
  -5   2  22    1.02    0.64
   4  -2 -22    7.10    1.20
  -4  -2  22    8.75    1.36
  -4   2  22    7.31    1.31
   3  -2 -22    6.06    1.09
  -3  -2  22    7.38    1.16
  -3   2  22    7.24    1.26
  -2  -2  22    0.80    0.55
   2  -2 -22    1.02    0.63
  -2   2  22    0.22    0.39
  -1  -2  22    0.08    0.35
   1  -2 -22    0.62    0.53
  -1   2  22   -0.30    0.38
   0  -2 -22    0.44    0.68
   0   2  22    1.67    0.57
  -1  -2 -22   -0.27    0.50
   1   2  22   -0.07    0.42
  -2  -2 -22    0.50    0.65
   6  -3 -22    8.46    1.34
  -6  -3  22    5.83    1.12
  -6   3  22    6.87    1.40
   5  -3 -22    8.44    1.35
  -5  -3  22    8.33    1.31
  -5   3  22    7.43    1.30
   4  -3 -22    3.13    0.87
  -4  -3  22    2.26    0.80
  -4   3  22    1.52    0.68
   3  -3 -22    3.15    0.83
  -3  -3  22    3.79    0.91
  -3   3  22    2.53    0.80
   2  -3 -22    6.35    1.21
  -2  -3  22    8.05    1.20
  -2   3  22    6.99    1.27
   1  -3 -22    6.93    1.30
  -1  -3  22    5.05    0.98
  -1   3  22    4.18    0.98
   0  -3 -22   -0.22    0.47
   0   3  22   -0.78    0.39
  -1  -3 -22    3.59    0.98
   1   3  22    3.67    0.89
  -2  -3 -22    9.88    1.63
   2   3  22   11.60    1.28
  -5  -4  22   -0.46    0.42
   5  -4 -22   -0.16    0.41
  -5   4  22    1.10    0.63
  -4  -4  22    0.72    0.45
   4  -4 -22    0.57    0.47
  -4   4  22    1.02    0.60
  -3  -4  22    0.10    0.45
   3  -4 -22   -0.11    0.44
  -3   4  22    0.54    0.52
  -2  -4  22    0.83    0.50
   2  -4 -22    0.04    0.41
  -2   4  22   -0.06    0.47
   1  -4 -22    0.74    0.59
  -1   4  22    0.68    0.53
   0  -4 -22    0.38    0.68
   0   4  22    1.49    0.61
  -1  -4 -22    2.00    0.86
   1   4  22    1.70    0.75
   4  -5 -22    0.71    0.51
  -4  -5  22    0.88    0.47
  -4   5  22   -0.79    0.27
   3  -5 -22    0.51    0.51
  -3  -5  22    0.09    0.47
  -3   5  22   -0.75    0.45
   2  -5 -22   11.11    1.69
  -2   5  22   11.51    1.32
   1  -5 -22    3.00    0.93
  -1   5  22    1.01    0.58
   0  -5 -22    0.55    0.44
   0   5  22    0.53    0.53
  -5   0  23   -0.85    0.37
  -4   0  23   -1.04    0.33
  -3   0  23    1.29    0.60
  -2   0  23    0.16    0.45
   1   0 -23    0.62    0.48
  -1   0  23    0.40    0.46
   0   0 -23    0.44    0.47
   0   0  23   -0.07    0.43
  -1   0 -23   -0.11    0.51
  -5  -1  23    1.50    0.65
  -5   1  23    2.21    0.84
  -4  -1  23   10.04    1.49
  -4   1  23    9.23    1.45
   3  -1 -23    8.67    1.47
  -3  -1  23    8.69    1.35
  -3   1  23    8.52    1.36
   2  -1 -23    1.14    0.64
  -2  -1  23    0.50    0.52
  -2   1  23    0.77    0.58
   1  -1 -23    1.63    0.74
  -1  -1  23    1.86    0.69
  -1   1  23    2.42    0.78
   0  -1 -23    2.10    0.71
   0   1  23    2.52    0.72
  -1  -1 -23    2.77    0.81
  -1   1 -23    2.62    1.17
  -5  -2  23    2.73    0.80
  -5   2  23    3.04    0.84
  -4  -2  23    8.11    1.32
   4  -2 -23    7.68    1.28
  -4   2  23    6.35    1.19
  -3  -2  23    3.29    0.86
   3  -2 -23    4.15    0.94
  -3   2  23    2.06    0.77
   2  -2 -23    2.78    0.77
  -2  -2  23    1.73    0.62
  -2   2  23    1.16    0.70
   1  -2 -23    0.03    0.57
  -1  -2  23    1.54    0.56
  -1   2  23    2.31    0.71
   0  -2 -23    0.84    0.66
   0   2  23    0.21    0.45
  -1  -2 -23   -0.07    0.53
   1   2  23    0.82    0.40
   4  -3 -23   -0.33    0.36
  -4  -3  23   -0.66    0.40
  -4   3  23    0.44    0.59
   3  -3 -23    1.06    0.61
  -3  -3  23    0.06    0.43
  -3   3  23    1.84    0.68
   2  -3 -23    3.33    0.85
  -2  -3  23    1.43    0.58
  -2   3  23    1.91    0.77
   1  -3 -23   -0.23    0.44
  -1   3  23    0.28    0.44
   0  -3 -23    1.93    0.63
   0   3  23    0.61    0.49
   3  -4 -23    1.35    0.51
  -3  -4  23   -0.56    0.37
  -3   4  23    0.19    0.36
   2  -4 -23   15.82    1.58
  -2   4  23   15.38    1.52
   1  -4 -23    4.99    1.10
  -1   4  23    4.30    0.99
  -3   0  24   13.02    1.42
  -2   0  24    0.99    0.51
  -1   0  24    6.50    1.14
  -3  -1  24    2.97    0.75
  -3   1  24    2.45    0.79
  -2  -1  24    3.20    0.86
  -2   1  24    3.63    0.88
   1  -1 -24    0.11    0.49
  -1  -1  24   -0.59    0.35
  -1   1  24    0.01    0.54
   0   0   0    0.00    0.00
;
_shelx_hkl_checksum     86856
_shelx_res_file
;
TITL 402VMJ14
CELL 0.71073   9.3626  10.5812  18.6477  90.000 100.9613  90.000
ZERR    2.00   0.0016   0.0018   0.0032   0.000   0.0028   0.000
LATT  1
SYMM -X, 0.5+Y, 0.5-Z
SFAC C H N O CU
UNIT 72 80 8 28 4
OMIT     0   1   9
OMIT     1   0   0
TEMP 25.000
SIZE 0.128 0.143 0.322
ACTA
L.S. 20
FMAP 2
PLAN 5
SADI 0.01 O3 H3A O4 H4A O4 H4B O5 H5A O5 H5B O6 H6A O6 H6B O7 H7A O7 H7B
EQIV $1 -x+1, -y+1, -z+1
HTAB O3 O5_$1
HTAB O4 O6
HTAB O4 O1_$1
HTAB O5 O1
EQIV $2 -x+1, y+1/2, -z+1/2
HTAB O5 O2_$2
HTAB O6 O1
HTAB O6 O7
EQIV $3 -x+1, -y, -z+1
HTAB O7 O3_$3
EQIV $4 -x+1, y-1/2, -z+1/2
HTAB O7 O2_$4
BOND $H
CONF
WGHT    0.032700    0.995700
FVAR       0.12900
CU1   5    0.369679    0.073359    0.501267    11.00000    0.01878    0.02928 =
         0.02090    0.00009    0.00440    0.00393
O1    4    0.547180    0.608084    0.367757    11.00000    0.03025    0.04412 =
         0.03727   -0.00610   -0.00025    0.00692
O2    4    0.636738    0.522910    0.277186    11.00000    0.04872    0.06745 =
         0.02771   -0.00744   -0.00421    0.01664
O3    4    0.527343   -0.002589    0.570910    11.00000    0.02378    0.03296 =
         0.02077   -0.00312    0.00215    0.00570
H3A   2    0.571474    0.047196    0.594484    11.00000   -1.50000
O4    4    0.483015    0.262615    0.506891    11.00000    0.03704    0.03118 =
         0.03722   -0.00184    0.00868    0.00128
H4A   2    0.455741    0.303291    0.473391    11.00000   -1.50000
H4B   2    0.471677    0.300713    0.540057    11.00000   -1.50000
O5    4    0.335800    0.816447    0.317101    11.00000    0.05225    0.05941 =
         0.04143    0.00108    0.01857    0.00695
H5A   2    0.387111    0.760408    0.318556    11.00000   -1.50000
H5B   2    0.341166    0.855477    0.283288    11.00000   -1.50000
O6    4    0.382117    0.378834    0.370532    11.00000    0.04756    0.04914 =
         0.06403    0.00280    0.01905   -0.00267
H6A   2    0.414467    0.445057    0.370902    11.00000   -1.50000
H6B   2    0.427555    0.333102    0.352280    11.00000   -1.50000
O7    4    0.530816    0.176652    0.323759    11.00000    0.04752    0.04838 =
         0.03925    0.00178    0.00140   -0.01001
H7A   2    0.519178    0.134754    0.355362    11.00000   -1.50000
H7B   2    0.491317    0.140181    0.290673    11.00000   -1.50000
C1    1    0.790351    0.529459    0.393463    11.00000    0.02965    0.02095 =
         0.02746    0.00120    0.00077   -0.00077
C2    1    0.913538    0.494078    0.363972    11.00000    0.03646    0.03223 =
         0.02336    0.00016    0.00637   -0.00003
AFIX  43
H2    2    0.904469    0.485314    0.313685    11.00000   -1.20000
AFIX   0
C3    1    1.044584    0.472790    0.408046    11.00000    0.03138    0.03127 =
         0.02978   -0.00162    0.00886    0.00356
AFIX  43
H3    2    1.124180    0.451162    0.387408    11.00000   -1.20000
AFIX   0
C4    1    0.938312    0.516912    0.514931    11.00000    0.02848    0.01969 =
         0.02812   -0.00083    0.00522    0.00278
C5    1    0.805158    0.539793    0.467293    11.00000    0.02959    0.02583 =
         0.02982   -0.00111    0.00899    0.00547
AFIX  43
H5    2    0.724661    0.562717    0.486878    11.00000   -1.20000
AFIX   0
C6    1    0.647985    0.555663    0.342509    11.00000    0.03493    0.02507 =
         0.03058    0.00008    0.00160    0.00067
N7    3    0.185823    0.116089    0.430373    11.00000    0.02121    0.02482 =
         0.02377    0.00100    0.00508    0.00062
C8    1    0.160224    0.115571    0.357993    11.00000    0.02838    0.03285 =
         0.02632    0.00263    0.00693    0.00127
AFIX  43
H8    2    0.236227    0.096991    0.334063    11.00000   -1.20000
AFIX   0
C9    1    0.023282    0.141920    0.316499    11.00000    0.03887    0.03345 =
         0.02445    0.00498   -0.00151   -0.00055
AFIX  43
H9    2    0.009264    0.140265    0.265778    11.00000   -1.20000
AFIX   0
C10   1   -0.090553    0.170196    0.350051    11.00000    0.02652    0.02960 =
         0.03551    0.00387   -0.00493    0.00069
AFIX  43
H10   2   -0.182099    0.187599    0.322510    11.00000   -1.20000
AFIX   0
C11   1   -0.177283    0.201066    0.467915    11.00000    0.01785    0.02838 =
         0.04676   -0.00393    0.00319    0.00335
AFIX  43
H11   2   -0.271052    0.219778    0.443530    11.00000   -1.20000
AFIX   0
C12   1   -0.147741    0.201315    0.541361    11.00000    0.02293    0.02824 =
         0.04245   -0.00395    0.01219    0.00052
AFIX  43
H12   2   -0.221438    0.220464    0.566722    11.00000   -1.20000
AFIX   0
C13   1    0.032990    0.171856    0.657631    11.00000    0.03399    0.03353 =
         0.03481   -0.00803    0.01662   -0.00250
AFIX  43
H13   2   -0.036507    0.188966    0.685917    11.00000   -1.20000
AFIX   0
C14   1    0.173087    0.145697    0.690293    11.00000    0.03968    0.03789 =
         0.02612   -0.00498    0.00956   -0.00178
AFIX  43
H14   2    0.199891    0.146710    0.740938    11.00000   -1.20000
AFIX   0
C15   1    0.276109    0.117386    0.647378    11.00000    0.02836    0.03075 =
         0.02662   -0.00337    0.00230   -0.00113
AFIX  43
H15   2    0.370781    0.098488    0.670365    11.00000   -1.20000
AFIX   0
N16   3    0.243369    0.116567    0.574919    11.00000    0.01937    0.02395 =
         0.02568   -0.00114    0.00417    0.00026
C17   1    0.073733    0.144359    0.464359    11.00000    0.01884    0.01714 =
         0.02922    0.00081    0.00473   -0.00009
C18   1   -0.067267    0.172564    0.426469    11.00000    0.02097    0.01948 =
         0.03338    0.00168    0.00120   -0.00139
C19   1    0.105067    0.144815    0.542370    11.00000    0.01856    0.01952 =
         0.02685   -0.00180    0.00525   -0.00159
C20   1   -0.005474    0.172773    0.581257    11.00000    0.02331    0.02096 =
         0.03444   -0.00504    0.01057   -0.00296
HKLF 4 1 1 0 0 0 1 0 0 0 1
REM  402VMJ14
REM R1 =  0.0369 for    3164 Fo > 4sig(Fo)  and  0.0592 for all    4168 data
REM    280 parameters refined using     36 restraints
END
WGHT      0.0327      0.9957
REM Highest difference peak  0.412,  deepest hole -0.296,  1-sigma level  0.073
Q1    1   1.0000  0.5000  0.5000  10.50000  0.05    0.41
Q2    1   0.0047  0.1660  0.4468  11.00000  0.05    0.40
Q3    1   0.2928  0.0898  0.5480  11.00000  0.05    0.37
Q4    1   0.1264  0.1536  0.4417  11.00000  0.05    0.37
Q5    1   0.2782  0.1223  0.4486  11.00000  0.05    0.34
;
_shelx_res_checksum     7991
_shelxl_version_number      201.4
data_global
_journal_date_recd_electronic     2015-01-27
_journal_date_accepted     2015-03-02
_journal_name_full     'Acta Crystallographica, Section E'
_journal_year     2015
_journal_volume     71
_journal_issue      4
_journal_page_first     360
_journal_page_last     362
_journal_paper_category     GM
_journal_paper_doi     10.1107/S2056989015004338
_journal_coeditor_code     XU5835
_publ_contact_author_name     'Jes\'us Vald\'es-Mart\'inez'
_publ_contact_author_address
;
Instituto de Qu\'imica
Universidad Nacional Aut\'onoma de M\'exico
Circuito Exterior s/n
Ciudad Universitaria
Cd. M\'exico
04510, Coyoac\'an, M\'exico D.F.,
Mexico
;
_publ_contact_author_email
;
jvaldes@unam.mx
;
_publ_contact_author_fax     +52-555-56162217
_publ_contact_author_phone     +52-555-56162217
_publ_section_title
;\
Crystal structure of
di-\m-hydroxido-bis[aqua(1,10-phenanthroline-\k^2^<i>N</i>,<i>N</i>')\
copper(II)] naphthalene-2,6-dicarboxylate hexahydrate
;
loop_
    _publ_author_name
    _publ_author_footnote
    _publ_author_address
    'Arias-Z\'arate, Daniela' .
;
UVM Campus Toluca
Avenida las Palmas Poniente No. 439 San Jorge Pueblo Nuevo,
CP 52164, Metepec, Estado de M\'exico
Mexico
;
    'Ballesteros-Rivas, Mar\'ia Fernanda' .
;
Instituto de Qu\'imica
Universidad Nacional Aut\'onoma de M\'exico
Circuito Exterior s/n
Ciudad Universitaria
Cd. M\'exico, 04510, Coyoac\'an, M\'exico D.F.,
Mexico
;
    'Toscano, Rub\'en A.' .
;
Instituto de Qu\'imica
Universidad Nacional Aut\'onoma de M\'exico
Circuito Exterior s/n
Ciudad Universitaria
Cd. M\'exico, 04510, Coyoac\'an, M\'exico D.F.,
Mexico
;
    'Vald\'es-Mart\'inez, Jes\'us' .
;
Instituto de Qu\'imica
Universidad Nacional Aut\'onoma de M\'exico
Circuito Exterior s/n
Ciudad Universitaria
Cd. M\'exico, 04510, Coyoac\'an, M\'exico D.F.,
Mexico
;
_publ_section_synopsis
;
The cations and anions of the title compound are organized through \p--\p
stacking between the aromatic rings of the 1,10-phenanthroline and the
naphthalene-2,6-carboxylate into a two-dimensional structure. The extensive
O---H...H hydrogen bonds further connect the cations, anions and lattice
water molecules into a three-dimensional network.
;
