# Supplementary material for: Crystal structure of di-μ-hydroxido-bis­[aqua­(1,10-phenanthroline-κ2 N,N′)copper(II)] naphthalene-2,6-di­carboxyl­ate hexa­hydrate
Source: Acta Crystallogr E Crystallogr Commun. 2015 Mar 14;71(Pt 4):360–2. doi: 10.1107/S2056989015004338 (PMC4438840; doi:10.1107/S2056989015004338)
Supplement: Supplementary file 2 [file e-71-00360-Isup2.hkl]

#
# h,k,l, Fc-squared, Fo-squared, sigma(Fo-squared), status flag
#
data_I
_shelx_title ' 402VMJ14'
_shelx_refln_list_code          4
_shelx_F_calc_maximum      236.39
_exptl_crystal_F_000       908.00
_reflns_d_resolution_high  0.7684

loop_
 _space_group_symop_operation_xyz
 'x, y, z'
 '-x, y+1/2, -z+1/2'
 '-x, -y, -z'
 'x, -y-1/2, z-1/2'

_cell_length_a     9.3626
_cell_length_b    10.5812
_cell_length_c    18.6477
_cell_angle_alpha  90.000
_cell_angle_beta  100.961
_cell_angle_gamma  90.000

_shelx_F_squared_multiplier     1.000

loop_
 _refln_index_h
 _refln_index_k
 _refln_index_l
 _refln_F_squared_calc
 _refln_F_squared_meas
 _refln_F_squared_sigma
 _refln_observed_status
   2   0   0       7420.97       7736.28        74.62 o
   3   0   0        432.69        372.67        17.02 o
   4   0   0       4921.64       4339.59        73.92 o
   5   0   0       2268.32       2312.89        55.28 o
   6   0   0       1919.73       1775.07        48.42 o
   7   0   0       8357.58       8145.20       137.90 o
   8   0   0       1158.97       1187.52        50.68 o
   9   0   0        967.22        957.90        76.92 o
  10   0   0        329.81        334.12        61.90 o
  11   0   0       2320.90       2451.24       138.82 o
   1   1   0       8391.23       8594.83        65.44 o
   2   1   0       2166.91       2138.61        26.07 o
   3   1   0        991.32        972.30        19.34 o
   4   1   0        369.52        368.53        22.03 o
   5   1   0          6.74         13.09         5.85 o
   6   1   0       1734.22       1671.90        36.00 o
   7   1   0        205.61        243.28        17.83 o
   8   1   0          0.36          6.75        10.30 o
   9   1   0        568.99        502.04        32.68 o
  10   1   0        274.20        286.02        33.89 o
  11   1   0        177.15        170.37        28.08 o
   0   2   0       6220.60       6926.60        82.83 o
   1   2   0       2802.56       3060.33        40.33 o
   2   2   0       1064.64       1089.83        18.98 o
   3   2   0       4250.25       4036.55        42.42 o
   4   2   0       4211.85       4045.00        45.69 o
   5   2   0       1632.41       1611.43        29.23 o
   6   2   0        189.82        170.81        13.10 o
   7   2   0       2750.46       2620.88        46.65 o
   8   2   0        385.22        375.24        25.63 o
   9   2   0         62.15         82.07        18.78 o
  10   2   0        127.37        129.83        30.38 o
  11   2   0        267.66        318.42        62.20 o
   1   3   0      55528.59      57753.43       651.84 o
   2   3   0       5016.91       4806.91        68.35 o
   3   3   0       3847.40       3640.71        46.08 o
   4   3   0         96.46        123.28        11.71 o
   5   3   0       3974.16       3730.82        52.61 o
   6   3   0       6470.15       6410.69        78.52 o
   7   3   0        208.77        220.24        23.93 o
   8   3   0         60.88         53.58        16.27 o
   9   3   0       1218.43       1161.43        89.62 o
  10   3   0       1444.70       1601.22        91.29 o
  11   3   0         22.03         86.68        26.98 o
   0   4   0       6595.95       6963.69        98.51 o
   1   4   0        421.82        473.16        16.48 o
   2   4   0        996.73        989.92        22.64 o
   3   4   0        701.73        706.27        19.66 o
   4   4   0        642.50        608.11        19.16 o
   5   4   0       1114.75       1075.94        28.64 o
   6   4   0        139.96        150.71        13.99 o
   7   4   0        226.89        202.15        24.84 o
   8   4   0        143.54        174.63        23.32 o
   9   4   0         15.50         24.36        16.16 o
  10   4   0          5.67         10.85        14.63 o
  11   4   0        297.21        317.11        46.94 o
   1   5   0       1843.59       1830.97        33.15 o
   2   5   0       7226.86       7386.99        79.51 o
   3   5   0       1458.95       1376.76        30.19 o
   4   5   0        216.08        203.46        13.81 o
   5   5   0       1319.75       1277.32        49.35 o
   6   5   0       1831.73       1841.75        65.69 o
   7   5   0          3.06          2.08        12.26 o
   8   5   0        970.27        979.23        45.03 o
   9   5   0        603.12        626.64        40.24 o
  10   5   0        432.08        483.77        53.25 o
  11   5   0         57.23         36.19        17.74 o
   0   6   0        825.63        966.62        36.90 o
   1   6   0      10512.02      10902.21       108.12 o
   2   6   0       2961.70       3026.55        56.23 o
   3   6   0        735.87        729.09        24.02 o
   4   6   0       2324.22       2259.43        43.23 o
   5   6   0       1375.56       1308.42        44.38 o
   6   6   0        167.97        188.81        24.11 o
   7   6   0        205.05        287.83        29.44 o
   8   6   0       1700.06       1690.30        59.52 o
   9   6   0        208.20        180.03        73.62 o
  10   6   0        119.22         96.11        28.32 o
   1   7   0       1226.54       1208.63        31.55 o
   2   7   0         46.70         46.24         9.90 o
   3   7   0        206.49        219.62        17.04 o
   4   7   0        356.18        372.98        26.89 o
   5   7   0         26.26         19.49        13.45 o
   6   7   0        522.92        530.50        32.31 o
   7   7   0          9.25         -3.17        13.22 o
   8   7   0          0.58          7.03        22.84 o
   9   7   0         11.50         12.30        18.91 o
  10   7   0        262.17        252.07        43.47 o
   0   8   0        139.48        141.01        21.86 o
   1   8   0        339.47        335.21        19.25 o
   2   8   0         46.89         30.82        10.84 o
   3   8   0       2602.65       2606.59        51.34 o
   4   8   0       2060.03       2069.11        75.34 o
   5   8   0        556.10        549.22        50.48 o
   6   8   0        528.72        541.04        44.59 o
   7   8   0        344.91        359.25        81.73 o
   8   8   0        386.73        428.01        52.04 o
   9   8   0          0.97          0.73        11.25 o
   1   9   0        383.98        329.31        21.35 o
   2   9   0       3435.75       3351.08        61.28 o
   3   9   0         37.34          9.81        11.53 o
   4   9   0         10.94         19.23        17.85 o
   5   9   0        635.90        690.30        50.13 o
   6   9   0        120.46         26.52        18.56 o
   7   9   0        674.15        625.56        57.49 o
   8   9   0          3.05          2.50        12.24 o
   9   9   0        262.80        305.33        52.58 o
   0  10   0          0.09         10.10        21.63 o
   1  10   0         86.30         80.09        16.98 o
   2  10   0         26.52         22.12        13.15 o
   3  10   0        270.88        277.29        36.31 o
   4  10   0         24.55         -2.26        22.23 o
   5  10   0          0.44         16.60        22.84 o
   6  10   0          0.57          2.83        19.73 o
   7  10   0        125.98        140.64        32.69 o
   8  10   0          6.04         52.05        21.01 o
   1  11   0         29.54         13.87        15.08 o
   2  11   0        592.41        660.88        36.48 o
   3  11   0        362.51        347.88        41.91 o
   4  11   0         41.32         25.54        19.97 o
   5  11   0       1079.55        952.93        87.14 o
   6  11   0        118.11        130.15        32.91 o
   7  11   0         72.10         55.35        41.46 o
   0  12   0        138.61        207.93        49.28 o
   1  12   0        114.57        105.13        26.25 o
   2  12   0        843.67        745.77        74.52 o
   3  12   0        441.63        371.38        66.70 o
   4  12   0         99.00        138.83        31.19 o
   5  12   0         37.21         11.64        60.39 o
   1  13   0         65.38         34.85        31.85 o
   2  13   0         20.16         22.84        35.46 o
   3  13   0         96.33         96.15        45.07 o
 -12   1   1        125.53        168.59        34.21 o
 -11   1   1        877.92        908.32        50.34 o
 -10   1   1         85.65         61.76        23.02 o
  -9   1   1        445.56        417.75        29.92 o
  -8   1   1       4836.29       4759.42        90.25 o
  -7   1   1       1855.15       1846.73        41.30 o
  -6   1   1        392.77        364.67        17.67 o
  -5   1   1       1758.07       1759.41        40.81 o
  -4   1   1       1837.48       1747.42        30.86 o
  -3   1   1        176.61        140.92         8.80 o
  -2   1   1        284.99        306.66         9.24 o
  -1   1   1       8193.01       8702.98        50.37 o
   0   1   1      17457.12      18364.57       149.96 o
   1   1   1        212.43        188.47         6.67 o
   2   1   1       1232.99       1293.23        15.09 o
   3   1   1       2279.63       2333.87        26.51 o
   4   1   1       3745.88       3633.32        58.97 o
   5   1   1          5.62          5.44         5.46 o
   6   1   1        757.68        702.71        23.12 o
   7   1   1        172.13        170.40        15.52 o
   8   1   1       1067.36       1094.67        41.92 o
   9   1   1        213.42        262.89        30.21 o
  10   1   1         79.69         48.45        16.77 o
  11   1   1        793.21        826.17        61.58 o
 -11   2   1        193.25        300.42        46.09 o
 -10   2   1        666.64        701.58        42.05 o
  -9   2   1        883.68        902.38        32.26 o
  -8   2   1        248.69        230.38        24.92 o
  -7   2   1       2095.63       2030.58        43.33 o
  -6   2   1       3103.79       3147.46        51.53 o
  -5   2   1       2845.45       2827.84        44.90 o
  -4   2   1       1210.62       1224.20        31.31 o
  -3   2   1       2897.43       3061.91        35.17 o
  -2   2   1       1206.78       1432.26        26.26 o
  -1   2   1       3301.76       3222.01        29.25 o
   0   2   1        173.66        214.28         6.65 o
   1   2   1       5075.77       5447.91        50.15 o
   2   2   1       5281.07       5357.48        45.00 o
   3   2   1       2535.24       2328.94        25.59 o
   4   2   1        131.06        149.25        12.34 o
   5   2   1       1101.59        977.37        23.94 o
   6   2   1       1893.80       1778.45        80.40 o
   7   2   1        880.37        907.71        37.51 o
   8   2   1        125.63        131.25        20.76 o
   9   2   1        349.35        382.39        39.00 o
  10   2   1        406.33        448.42        51.33 o
  11   2   1          7.50         19.81        23.16 o
 -11   3   1         55.78         66.31        26.98 o
 -10   3   1         94.71         49.62        13.95 o
  -9   3   1         24.22          7.18        17.00 o
  -8   3   1       1691.22       1680.79       137.83 o
  -7   3   1        350.18        339.23        22.98 o
  -6   3   1         39.95         25.89         8.37 o
  -5   3   1        189.23        196.30        13.94 o
  -4   3   1         70.90         72.26        12.23 o
  -3   3   1        520.57        549.02        21.42 o
  -2   3   1         74.46         69.59         7.33 o
  -1   3   1      55878.00      59158.90       505.42 o
   0   3   1      33235.01      35650.19       267.07 o
   1   3   1      14415.14      15495.23       123.45 o
   2   3   1        245.96        249.28        10.71 o
   3   3   1       1007.52        952.48        25.00 o
   4   3   1        220.31        207.91         8.42 o
   5   3   1         84.56        110.86         9.71 o
   6   3   1        136.70        141.47        12.04 o
   7   3   1          7.33         -2.09         8.65 o
   8   3   1         80.76         76.56        17.33 o
   9   3   1         12.35         18.64        13.88 o
  10   3   1        345.62        348.31        46.41 o
  11   3   1          4.83         57.73        27.94 o
 -11   4   1          9.19         54.69        29.45 o
 -10   4   1       1451.16       1510.51        60.40 o
  -9   4   1       1637.38       1641.63        58.93 o
  -8   4   1         25.13         34.00        15.66 o
  -7   4   1        464.30        495.21        30.52 o
  -6   4   1       3797.91       3587.82        63.15 o
  -5   4   1       1641.46       1537.39        33.51 o
  -4   4   1        248.06        237.01        13.64 o
  -3   4   1       5543.34       5419.87        62.62 o
  -2   4   1      11157.28      10631.37        97.25 o
  -1   4   1       3970.21       3877.84        47.05 o
   0   4   1        836.00        938.20        20.97 o
   1   4   1       6256.06       6450.31        66.74 o
   2   4   1       1592.86       1534.30        28.08 o
   3   4   1        354.31        336.48        13.79 o
   4   4   1        187.88        160.70         8.23 o
   5   4   1       5841.92       5804.74        75.81 o
   6   4   1        123.02        116.12        17.79 o
   7   4   1        416.83        435.20        30.43 o
   8   4   1         90.31        131.11        22.17 o
   9   4   1        576.46        670.62        43.76 o
  10   4   1        867.25        890.85        47.65 o
  11   4   1         10.38        -15.00        49.58 o
 -11   5   1        142.05        176.19        33.80 o
 -10   5   1          2.47         32.91        18.48 o
  -9   5   1        191.11        210.10        28.56 o
  -8   5   1        272.36        243.87        29.63 o
  -7   5   1       3110.56       2959.97        72.05 o
  -6   5   1         60.65         63.30        14.21 o
  -5   5   1         94.31         88.76        11.62 o
  -4   5   1        315.38        300.90        15.76 o
  -3   5   1        658.28        588.34        19.74 o
  -2   5   1       4820.58       5023.50       115.45 o
  -1   5   1        417.97        468.39        23.15 o
   0   5   1       1987.54       2004.34        34.63 o
   1   5   1        780.77        776.94        21.45 o
   2   5   1         26.36         42.07         7.75 o
   3   5   1       2300.63       2303.80        39.41 o
   4   5   1       2402.27       2246.72        43.46 o
   5   5   1       1647.23       1593.53        34.32 o
   6   5   1        390.41        420.18        27.28 o
   7   5   1        339.32        325.48        29.97 o
   8   5   1        641.94        653.57        38.08 o
   9   5   1        297.99        319.77        33.91 o
  10   5   1          3.55         -5.88        14.56 o
  11   5   1         46.69         13.22        25.24 o
 -10   6   1         12.06          8.62        16.26 o
  -9   6   1        140.02        157.20        33.57 o
  -8   6   1         11.25         17.20        18.62 o
  -7   6   1       1143.74       1116.51        45.12 o
  -6   6   1         10.20         -1.15        17.98 o
  -5   6   1        298.21        299.88        18.76 o
  -4   6   1         20.57          9.96         7.27 o
  -3   6   1        530.64        491.45        20.06 o
  -2   6   1      11487.83      12062.06       117.41 o
  -1   6   1       6303.62       6583.44       102.05 o
   0   6   1        125.61        146.70        14.72 o
   1   6   1        901.52       1051.23        27.31 o
   2   6   1       2209.87       2243.75        41.04 o
   3   6   1        244.38        226.25        16.83 o
   4   6   1        356.88        338.50        22.47 o
   5   6   1        383.09        423.40        65.24 o
   6   6   1         52.16         59.04        15.19 o
   7   6   1         51.67         86.97        24.69 o
   8   6   1        245.21        256.06        29.21 o
   9   6   1        249.71        289.50        41.21 o
  10   6   1         10.31        -18.00        18.00 o
 -10   7   1        168.88        157.68        32.77 o
  -9   7   1        329.22        370.40        49.49 o
  -8   7   1        529.79        610.65        49.22 o
  -7   7   1        482.58        511.98        42.91 o
  -6   7   1         74.66         71.48        22.47 o
  -5   7   1       2090.77       2150.39        57.75 o
  -4   7   1       4314.72       4245.56        65.06 o
  -3   7   1       3104.69       3214.05        54.32 o
  -2   7   1        322.51        324.86        18.12 o
  -1   7   1       1646.39       1616.10        36.32 o
   0   7   1       1092.91       1033.66        28.77 o
   1   7   1        527.28        508.01        21.34 o
   2   7   1        559.92        582.50        22.65 o
   3   7   1       1937.35       1882.87        40.54 o
   4   7   1       3808.64       3735.91        59.99 o
   5   7   1       1134.35       1231.43        45.44 o
   6   7   1         41.82         19.11        14.06 o
   7   7   1        656.87        594.79        50.18 o
   8   7   1        640.86        646.64        50.99 o
   9   7   1        279.07        240.99        43.27 o
  10   7   1        118.63        108.91        29.71 o
  -9   8   1         12.33         16.90        21.46 o
  -8   8   1         33.16         17.90        21.38 o
  -7   8   1          2.68        -12.05        16.43 o
  -6   8   1       1772.44       1940.82        80.72 o
  -5   8   1         31.12          6.37        14.00 o
  -4   8   1         24.15         44.51        12.96 o
  -3   8   1          7.35          3.41         8.29 o
  -2   8   1        358.01        363.20        20.53 o
  -1   8   1       1283.99       1302.10        34.66 o
   0   8   1         30.39         26.78         9.81 o
   1   8   1        401.44        422.27        21.43 o
   2   8   1        805.79        870.58        29.37 o
   3   8   1        149.37        156.21        26.11 o
   4   8   1          4.40         14.96        11.17 o
   5   8   1        115.31        117.51        20.06 o
   6   8   1        892.35        906.25        56.27 o
   7   8   1        269.19        293.09        43.27 o
   8   8   1          4.43          7.81        17.00 o
   9   8   1         59.49         68.28        25.54 o
  -9   9   1          8.83         17.09        61.60 o
  -8   9   1         48.46         64.25        23.64 o
  -7   9   1        114.01        139.26        53.48 o
  -6   9   1        164.10        175.74        66.10 o
  -5   9   1         47.92         45.27        22.05 o
  -4   9   1        970.78       1083.39        58.43 o
  -3   9   1       2844.23       2666.55        66.38 o
  -2   9   1       2912.22       2695.33        84.16 o
  -1   9   1         14.13         12.95        15.53 o
   0   9   1        850.83        934.02        31.68 o
   1   9   1         32.51         44.45        11.52 o
   2   9   1        249.77        261.49        21.40 o
   3   9   1        225.02        192.47        19.76 o
   4   9   1        163.11        167.71        29.53 o
   5   9   1        128.63        153.01        63.10 o
   6   9   1          0.97        -12.71        18.93 o
   7   9   1        750.40        782.17        56.86 o
   8   9   1        160.43        262.01        43.13 o
  -8  10   1          6.14        -21.06        30.95 o
  -7  10   1         94.88         63.64        26.34 o
  -6  10   1        333.91        444.47       109.67 o
  -5  10   1       1155.39       1244.36        67.27 o
  -4  10   1          8.12          6.02        25.54 o
  -3  10   1        443.06        499.16        32.52 o
  -2  10   1       1577.78       1551.70        52.41 o
  -1  10   1        247.89        232.65        25.59 o
   0  10   1          0.11         12.38         9.83 o
   1  10   1        446.37        431.48        24.88 o
   2  10   1       1694.75       1723.78        53.80 o
   3  10   1        597.28        660.73        46.44 o
   4  10   1          0.85         28.21        21.33 o
   5  10   1         60.14         53.23        45.67 o
   6  10   1       2032.95       2090.42        91.06 o
   7  10   1         10.53         21.44        18.73 o
   8  10   1         11.89         20.60        18.48 o
  -7  11   1         16.02         43.94        21.73 o
  -6  11   1        327.73        341.91        47.64 o
  -5  11   1        271.39        273.19        42.15 o
  -4  11   1         15.88         12.89        18.34 o
  -3  11   1         34.72         10.20        14.85 o
  -2  11   1         60.67         83.57        25.08 o
  -1  11   1        287.08        250.80        27.81 o
   0  11   1        509.84        478.46        40.34 o
   1  11   1        260.68        188.26        50.18 o
   2  11   1         13.22        -15.62        25.24 o
   3  11   1          2.32         -9.83        15.62 o
   4  11   1          9.48          9.69        16.20 o
   5  11   1         95.43         88.96        26.65 o
   6  11   1         42.02         28.20        22.56 o
   7  11   1         94.15        147.24        32.16 o
  -5  12   1         41.72         23.55        18.00 o
  -4  12   1        193.50        208.35       105.16 o
  -3  12   1       1564.42       1412.55        71.79 o
  -2  12   1          3.15        -22.84        24.64 o
  -1  12   1        532.25        562.80        48.47 o
   0  12   1          0.16         -6.05        34.55 o
   1  12   1        200.53        157.10        30.97 o
   2  12   1         32.01         35.46        32.45 o
   3  12   1         60.87         -2.40        24.04 o
   4  12   1         69.56         59.49        42.67 o
   5  12   1         15.86          5.55        16.29 o
  -3  13   1        298.47        224.15        61.30 o
  -2  13   1        113.43         76.32        39.66 o
  -1  13   1         77.05        122.59        42.07 o
   0  13   1        344.23        359.68        43.74 o
   1  13   1        209.33        217.54        52.88 o
   2  13   1         13.29         21.03        28.24 o
   3  13   1        311.73        349.15        72.71 o
 -12   0   2         60.15         58.89        33.05 o
 -11   0   2        630.91        555.27        67.31 o
 -10   0   2        110.82         96.15        34.85 o
  -9   0   2       1482.57       1533.71        61.46 o
  -8   0   2         56.21         35.97        15.11 o
  -7   0   2       5865.83       5737.49       111.64 o
  -6   0   2        293.20        286.66        22.23 o
  -5   0   2       5586.82       5589.49        95.75 o
  -4   0   2       1743.53       1637.57        42.58 o
  -3   0   2       1474.70       1596.25        36.94 o
  -2   0   2       2139.34       2250.78        39.73 o
  -1   0   2       3923.31       4255.91        38.13 o
   0   0   2      41889.41      41105.65      1030.31 o
   1   0   2       3464.98       3365.40        66.60 o
   2   0   2        192.38        173.38         8.71 o
   3   0   2        257.26        349.56        17.13 o
   4   0   2       2351.45       2225.47        49.34 o
   5   0   2        175.69        227.63        21.63 o
   6   0   2        253.65        241.25        21.56 o
   7   0   2       1960.61       1891.62        58.43 o
   8   0   2       3423.64       3398.32       141.82 o
   9   0   2        447.35        533.03        63.70 o
  10   0   2          1.66        -15.99        15.99 o
  11   0   2        701.45        629.76        59.15 o
 -12   1   2         16.95        -14.37        14.37 o
 -11   1   2        171.21        157.50        31.73 o
 -10   1   2        123.71        147.80        36.66 o
  -9   1   2         14.62          5.77        20.34 o
  -8   1   2       2230.94       2225.17        49.84 o
  -7   1   2       1281.86       1275.64        31.41 o
  -6   1   2          9.19         -0.46         6.04 o
  -5   1   2         49.39         49.79         8.21 o
  -4   1   2        102.44        117.35        10.42 o
  -3   1   2         54.88         50.81         6.27 o
  -2   1   2       1822.67       1794.16        24.85 o
  -1   1   2       2687.27       2849.77        26.47 o
   0   1   2         92.99        108.80         3.31 o
   1   1   2        606.74        612.22         8.28 o
   2   1   2      11627.89      11769.34        92.84 o
   3   1   2       5995.75       6039.63        51.15 o
   4   1   2       1126.80       1240.82        22.93 o
   5   1   2          4.46         -3.13         4.86 o
   6   1   2        472.00        461.37        23.68 o
   7   1   2         11.59         15.75         7.33 o
   8   1   2        427.91        464.96        27.55 o
   9   1   2        692.99        671.70        41.15 o
  10   1   2        445.20        498.05        56.21 o
  11   1   2         66.21         93.31        29.96 o
 -11   2   2         89.65        100.25        28.75 o
 -10   2   2          0.59          2.96        11.17 o
  -9   2   2        151.78        125.19        20.35 o
  -8   2   2         15.33         16.12         9.75 o
  -7   2   2       2207.35       2216.55        46.35 o
  -6   2   2        153.91        175.60        15.10 o
  -5   2   2         16.44         11.15         6.19 o
  -4   2   2        306.82        258.61        12.36 o
  -3   2   2        587.95        500.64        14.95 o
  -2   2   2        745.00        690.14        15.17 o
  -1   2   2        226.87        243.54         5.91 o
   0   2   2       3002.41       2943.11        29.07 o
   1   2   2       3125.83       3282.58        30.15 o
   2   2   2        466.87        521.98        18.34 o
   3   2   2       5260.78       5336.63        72.41 o
   4   2   2        884.26        707.94        27.29 o
   5   2   2       3401.63       3431.16        47.32 o
   6   2   2        201.96        181.11        13.10 o
   7   2   2        270.56        254.08        25.44 o
   8   2   2        330.65        327.28        29.94 o
   9   2   2          3.57         -4.94        10.98 o
  10   2   2        201.92        251.00        41.16 o
  11   2   2        168.74        178.24        37.16 o
 -11   3   2          1.77         10.58        18.93 o
 -10   3   2        692.02        705.51        35.15 o
  -9   3   2        106.74         90.11        20.23 o
  -8   3   2         39.06         32.29        13.71 o
  -7   3   2        846.15        845.72        26.05 o
  -6   3   2       7058.06       6996.52        76.45 o
  -5   3   2       1647.83       1574.23        33.67 o
  -4   3   2        446.37        499.49        17.61 o
  -3   3   2       1927.83       1883.12        33.91 o
  -2   3   2         39.91         32.05         5.49 o
  -1   3   2      18168.83      19361.35       214.02 o
   0   3   2        109.36        124.54         8.34 o
   1   3   2       2785.12       2742.42        35.32 o
   2   3   2       2651.30       2598.59        28.19 o
   3   3   2        941.29        908.64        19.16 o
   4   3   2        620.50        593.77        30.04 o
   5   3   2       3733.22       3627.70        36.61 o
   6   3   2       2724.77       2465.83        77.72 o
   7   3   2       1013.80       1010.19        41.22 o
   8   3   2         20.74         19.96        11.96 o
   9   3   2        953.95        967.37        46.04 o
  10   3   2       1033.10        944.57        62.89 o
  11   3   2        167.25        123.96        63.10 o
 -11   4   2         73.48         63.58        26.56 o
 -10   4   2         14.56         29.77        14.84 o
  -9   4   2        319.16        318.63        41.53 o
  -8   4   2        155.82        109.44        19.65 o
  -7   4   2         76.49         71.17        15.93 o
  -6   4   2       3457.16       3370.51        55.88 o
  -5   4   2       3874.96       3866.78        56.83 o
  -4   4   2       2803.33       2753.61        43.90 o
  -3   4   2       2396.90       2356.40        37.34 o
  -2   4   2       2383.95       2427.18        35.86 o
  -1   4   2         23.80         35.04         5.67 o
   0   4   2        434.47        452.31        14.79 o
   1   4   2        191.77        220.37        11.07 o
   2   4   2        729.15        723.44        19.08 o
   3   4   2       2145.59       2061.69        27.51 o
   4   4   2       3043.67       3063.56        39.38 o
   5   4   2        809.17        899.80        34.95 o
   6   4   2        118.34         87.05        19.95 o
   7   4   2        279.46        311.59        29.43 o
   8   4   2        413.12        439.75        52.23 o
   9   4   2         95.89         61.93        17.85 o
  10   4   2          2.73        -13.43        13.43 o
  11   4   2        112.07        102.39        30.16 o
 -11   5   2         56.86         22.37        19.53 o
 -10   5   2        504.09        583.04        59.45 o
  -9   5   2        722.94        856.19        55.78 o
  -8   5   2        125.49        104.07        18.63 o
  -7   5   2        560.21        562.30        32.24 o
  -6   5   2       2019.51       1985.80        44.76 o
  -5   5   2        753.67        711.94        24.51 o
  -4   5   2        143.07        153.99        13.33 o
  -3   5   2       1304.00       1235.44        32.64 o
  -2   5   2       1393.23       1337.62        28.17 o
  -1   5   2       3071.28       2984.55        42.98 o
   0   5   2        673.80        672.59        19.86 o
   1   5   2        268.66        277.53        15.01 o
   2   5   2       1364.98       1353.91        32.96 o
   3   5   2        139.12        133.20        13.91 o
   4   5   2        570.55        586.84        21.49 o
   5   5   2        183.53        191.98        21.51 o
   6   5   2       1971.77       1916.89        56.59 o
   7   5   2        269.50        314.51        32.77 o
   8   5   2          3.55         23.30        14.92 o
   9   5   2        441.33        470.08        48.48 o
  10   5   2        257.45        237.70        32.93 o
 -10   6   2          8.24         -1.34        16.85 o
  -9   6   2          3.58        -16.41        16.98 o
  -8   6   2       1641.29       1714.38       144.83 o
  -7   6   2        477.88        525.63        41.05 o
  -6   6   2        219.65        253.29        25.14 o
  -5   6   2       1245.96       1299.40        34.10 o
  -4   6   2       2381.85       2369.34        44.38 o
  -3   6   2        761.11        736.12        23.68 o
  -2   6   2       2410.81       2539.83        42.70 o
  -1   6   2       7184.41       7320.33        81.54 o
   0   6   2       4970.78       4564.32        60.61 o
   1   6   2       3912.06       3920.32        55.90 o
   2   6   2        762.95        716.98        23.17 o
   3   6   2       2549.04       2526.35        44.35 o
   4   6   2       1926.04       1821.32        36.62 o
   5   6   2        872.14        875.77        45.37 o
   6   6   2        734.45        705.08        37.46 o
   7   6   2       1291.56       1257.81        49.88 o
   8   6   2       1233.59       1330.43        59.05 o
   9   6   2        689.79        668.37        65.13 o
  10   6   2         90.34         70.72        25.26 o
 -10   7   2          5.44         -4.13        18.90 o
  -9   7   2        113.22         82.48        27.35 o
  -8   7   2         82.67        129.94        30.98 o
  -7   7   2          8.78          7.02        15.92 o
  -6   7   2       1361.30       1263.94        63.31 o
  -5   7   2        686.70        795.30        34.43 o
  -4   7   2        688.45        669.72        30.36 o
  -3   7   2        213.18        218.41        17.18 o
  -2   7   2        829.08        842.47        26.12 o
  -1   7   2        262.11        271.16        16.89 o
   0   7   2          5.48         10.01         7.69 o
   1   7   2         10.35          4.56         6.81 o
   2   7   2        294.47        277.16        17.15 o
   3   7   2         86.13         72.41        11.35 o
   4   7   2         99.17         95.51        19.41 o
   5   7   2       1617.20       1598.51        61.90 o
   6   7   2        541.95        479.79        37.62 o
   7   7   2         32.94         10.46        15.07 o
   8   7   2          0.14         -1.59        42.67 o
   9   7   2         11.83         -6.71        16.36 o
  10   7   2        117.56        120.00        33.35 o
  -9   8   2        135.35        151.94        35.27 o
  -8   8   2        422.49        415.16        57.99 o
  -7   8   2         46.90         14.12        20.61 o
  -6   8   2        701.08        693.80        93.75 o
  -5   8   2       1006.18        978.30        54.18 o
  -4   8   2       2580.65       2526.90        62.95 o
  -3   8   2       2869.00       2754.51        65.27 o
  -2   8   2        173.83        164.23        15.89 o
  -1   8   2         82.14         74.51        12.09 o
   0   8   2        715.38        707.48        26.02 o
   1   8   2        257.78        268.34        18.41 o
   2   8   2        347.67        368.25        20.94 o
   3   8   2        281.17        297.48        20.45 o
   4   8   2       1527.57       1596.35        52.39 o
   5   8   2       1562.30       1568.76        60.27 o
   6   8   2          2.26        -10.18        11.55 o
   7   8   2        473.89        510.76        49.44 o
   8   8   2        454.89        486.65        55.03 o
   9   8   2        138.20        153.58        32.08 o
  -9   9   2        604.10        571.55        64.79 o
  -8   9   2          3.20          5.39        14.90 o
  -7   9   2        353.57        392.80       112.08 o
  -6   9   2        363.50        355.82        44.32 o
  -5   9   2        920.82        977.89        58.20 o
  -4   9   2         26.15         41.53        15.00 o
  -3   9   2         34.06         18.73        12.60 o
  -2   9   2       6034.81       5808.22       102.02 o
  -1   9   2         36.83         51.05        12.42 o
   0   9   2         22.66         24.22        10.08 o
   1   9   2        383.94        364.52        22.91 o
   2   9   2       1640.41       1708.80        43.34 o
   3   9   2        777.72        730.82        35.73 o
   4   9   2          1.84         14.52        12.28 o
   5   9   2        861.10        978.70        98.25 o
   6   9   2        708.97        833.37        56.92 o
   7   9   2        117.44        133.60        29.85 o
   8   9   2          0.46         26.16        22.23 o
  -8  10   2          0.09         -1.20        37.86 o
  -7  10   2         17.06         35.17        19.53 o
  -6  10   2         28.60         36.29        31.85 o
  -5  10   2        556.47        511.93        50.37 o
  -4  10   2         95.31         74.82        23.37 o
  -3  10   2         58.30         64.13        16.80 o
  -2  10   2         34.83         28.75        14.34 o
  -1  10   2         19.12          7.71        11.85 o
   0  10   2          0.10          1.55        11.40 o
   1  10   2        138.30        137.65        16.90 o
   2  10   2          3.69          7.57        18.65 o
   3  10   2         38.43         20.16        16.55 o
   4  10   2          7.87          8.78        15.16 o
   5  10   2         13.88         25.32        18.19 o
   6  10   2         64.66         84.96        27.58 o
   7  10   2        188.40        162.05        32.69 o
  -7  11   2        138.44         72.83        66.40 o
  -6  11   2         37.73         48.34        22.90 o
  -5  11   2       1196.13       1275.61        71.80 o
  -4  11   2         71.40         55.41        22.76 o
  -3  11   2        292.79        311.40        41.84 o
  -2  11   2       1179.76       1211.18        65.22 o
  -1  11   2        176.97        209.73        25.53 o
   0  11   2          2.32          0.23        11.32 o
   1  11   2        637.36        672.72        46.63 o
   2  11   2        454.85        520.41        75.12 o
   3  11   2        514.18        563.94       102.76 o
   4  11   2         78.52         91.70        27.94 o
   5  11   2        369.89        434.44        51.08 o
   6  11   2        468.18        454.17        56.49 o
  -5  12   2          1.44         -0.18        18.68 o
  -4  12   2         19.04          7.71        17.63 o
  -3  12   2       1321.12       1132.46        65.60 o
  -2  12   2        479.42        386.88        35.78 o
  -1  12   2        311.87        306.30        66.70 o
   0  12   2        152.62        129.69        28.62 o
   1  12   2        313.47        286.65        57.69 o
   2  12   2          0.60         -8.41        27.04 o
   3  12   2         22.39        137.01        46.27 o
   4  12   2        311.28        257.20        61.90 o
   5  12   2         12.02         34.25        35.46 o
  -3  13   2         38.16         23.44        34.25 o
  -2  13   2         26.07         81.13        40.26 o
  -1  13   2          0.53        -30.65        30.65 o
   0  13   2         10.50         47.47        31.85 o
   1  13   2          2.24         -6.61        25.24 o
   2  13   2         30.12         99.76        44.47 o
   3  13   2          0.09         10.82        28.85 o
 -12   1   3        426.71        393.57        74.22 o
 -11   1   3        484.53        540.79        46.65 o
 -10   1   3         13.50         18.01        11.76 o
  -9   1   3         23.80         31.38        12.46 o
  -8   1   3       4059.78       4149.84        70.04 o
  -7   1   3       7654.01       7450.19       105.74 o
  -6   1   3        413.38        432.83        19.67 o
  -5   1   3       1039.84        983.15        25.48 o
  -4   1   3       2132.19       1822.38        32.51 o
  -3   1   3       8143.55       8041.10        83.44 o
  -2   1   3       1164.99       1177.15        18.28 o
  -1   1   3      12634.86      13016.67        87.90 o
   0   1   3       9055.45       9465.71        67.81 o
   1   1   3      11663.70      12057.39        83.40 o
   2   1   3       1507.98       1579.59        19.02 o
   3   1   3       2641.92       2403.94        26.98 o
   4   1   3      29965.84      31347.62       287.67 o
   5   1   3       1702.01       1494.54        31.19 o
   6   1   3        493.76        494.57        18.27 o
   7   1   3        641.73        640.34        27.52 o
   8   1   3       1044.70       1005.40        76.78 o
   9   1   3        201.90        202.89        34.61 o
  10   1   3        251.61        193.16        37.95 o
  11   1   3        999.68       1084.84        59.68 o
 -12   2   3         52.22         49.63        21.20 o
 -11   2   3        262.69        274.00        63.46 o
 -10   2   3        669.05        673.92        39.06 o
  -9   2   3        201.48        246.74        26.65 o
  -8   2   3       8059.14       7860.43        91.96 o
  -7   2   3       2983.56       3094.85        69.04 o
  -6   2   3       2678.14       2662.56        48.14 o
  -5   2   3       2184.84       2032.79        38.34 o
  -4   2   3         14.75          9.53         4.59 o
  -3   2   3       2627.02       2398.34        37.04 o
  -2   2   3      28068.50      29395.11       315.02 o
  -1   2   3       5316.03       5337.38        63.43 o
   0   2   3          1.09         -0.52         3.07 o
   1   2   3       3694.18       3764.92        34.38 o
   2   2   3      16084.22      16257.87       157.26 o
   3   2   3      23001.84      24046.68       224.28 o
   4   2   3        749.59        842.19        23.95 o
   5   2   3       1326.25       1319.83        20.30 o
   6   2   3        705.26        658.38        20.24 o
   7   2   3        495.49        493.65        28.89 o
   8   2   3        119.55        163.52        22.15 o
   9   2   3        889.32        819.74       217.84 o
  10   2   3        599.29        543.55        72.11 o
  11   2   3         10.07         18.16        22.84 o
 -11   3   3          1.26        -10.74        24.94 o
 -10   3   3          7.47         -9.54         9.54 o
  -9   3   3         60.69         46.09        11.43 o
  -8   3   3       1281.16       1282.01        40.45 o
  -7   3   3          8.11          0.88        13.88 o
  -6   3   3       1398.20       1398.81        34.82 o
  -5   3   3        996.93       1014.22        46.75 o
  -4   3   3          5.58          2.32         7.29 o
  -3   3   3       1455.20       1441.43        32.81 o
  -2   3   3        726.69        663.29        19.03 o
  -1   3   3       3250.08       3368.29        30.58 o
   0   3   3      10740.33      10794.34        92.56 o
   1   3   3        136.67        140.75         8.62 o
   2   3   3        604.98        652.23        15.84 o
   3   3   3        724.92        818.73        27.98 o
   4   3   3         47.25         76.26        12.49 o
   5   3   3        200.64        222.75        21.33 o
   6   3   3        327.33        339.52        26.06 o
   7   3   3        435.04        429.86        29.90 o
   8   3   3          4.03         18.48        12.63 o
   9   3   3          0.50        -11.20        11.20 o
  10   3   3         34.28         34.99        24.34 o
  11   3   3        158.98         80.60        47.77 o
 -11   4   3        106.47        113.94        27.61 o
 -10   4   3        244.62        274.56        32.58 o
  -9   4   3       3185.24       3309.95       109.20 o
  -8   4   3        204.44        231.51        26.18 o
  -7   4   3         13.38          1.23        15.87 o
  -6   4   3       6704.67       6590.60        87.00 o
  -5   4   3       2032.16       1953.11        39.08 o
  -4   4   3        115.85        102.43        12.41 o
  -3   4   3        313.93        256.32        22.81 o
  -2   4   3       6158.10       6149.35        63.72 o
  -1   4   3       3517.67       3476.40        42.42 o
   0   4   3         42.52         32.35         6.15 o
   1   4   3       3116.17       3045.66        41.69 o
   2   4   3       5985.45       6011.24        65.29 o
   3   4   3       3868.64       3874.46        42.45 o
   4   4   3        575.96        606.46        27.70 o
   5   4   3       4949.69       5243.12        90.17 o
   6   4   3       2163.22       2033.74        81.77 o
   7   4   3        735.36        667.67        35.91 o
   8   4   3         28.06         52.82        16.04 o
   9   4   3        798.13        843.18        45.24 o
  10   4   3        875.66        994.32        66.84 o
  11   4   3         47.88         13.94        46.27 o
 -11   5   3        344.24        379.33        52.66 o
 -10   5   3          0.39          9.89        17.17 o
  -9   5   3        116.91        136.40        47.77 o
  -8   5   3        231.53        264.45        36.36 o
  -7   5   3       3167.90       2966.20        70.30 o
  -6   5   3        122.82        134.64        15.02 o
  -5   5   3        751.32        730.38        25.33 o
  -4   5   3       1731.76       1648.33        36.10 o
  -3   5   3       1036.85       1038.48        24.91 o
  -2   5   3        795.93        806.83        20.46 o
  -1   5   3       4846.28       4686.56        56.27 o
   0   5   3       5496.16       5313.27        62.68 o
   1   5   3       4761.21       4655.09        58.77 o
   2   5   3       2040.12       2122.06        52.00 o
   3   5   3       3539.12       3734.76        50.79 o
   4   5   3        474.23        434.95        16.45 o
   5   5   3         24.29          9.63        10.96 o
   6   5   3        177.24        201.22        24.54 o
   7   5   3        501.92        507.26        34.65 o
   8   5   3        689.04        715.96        40.88 o
   9   5   3        184.81        214.06        29.34 o
  10   5   3        104.74         93.67        26.33 o
 -10   6   3         24.97         -4.65        30.35 o
  -9   6   3        635.59        650.55        58.89 o
  -8   6   3         91.29         49.64        20.95 o
  -7   6   3        101.51         93.15        24.65 o
  -6   6   3         13.73         23.70        16.07 o
  -5   6   3        821.45        789.59        26.70 o
  -4   6   3       1093.89       1048.31        31.84 o
  -3   6   3         17.97          3.20        11.02 o
  -2   6   3       4171.74       4321.77        68.35 o
  -1   6   3         71.18         67.54        11.60 o
   0   6   3          3.91         -6.07         6.07 o
   1   6   3        669.46        663.84        22.30 o
   2   6   3        414.59        447.83        18.67 o
   3   6   3         95.04        114.82        11.83 o
   4   6   3         39.64          9.81        11.43 o
   5   6   3        677.49        659.22        35.15 o
   6   6   3        736.95        678.41        36.82 o
   7   6   3          5.77          0.01        13.15 o
   8   6   3        109.46         85.80        34.67 o
   9   6   3        146.87        109.92        26.50 o
  10   6   3        100.14        127.85        29.60 o
 -10   7   3        642.87        757.82       109.97 o
  -9   7   3        579.87        576.44        59.89 o
  -8   7   3        416.52        388.01        46.95 o
  -7   7   3         33.18          6.60        18.73 o
  -6   7   3        433.17        493.73        42.24 o
  -5   7   3       1878.18       1818.06        91.17 o
  -4   7   3       3610.40       3536.89        73.34 o
  -3   7   3       1697.79       1722.23        36.78 o
  -2   7   3        123.95        127.95        12.73 o
  -1   7   3        577.73        537.24        21.11 o
   0   7   3       3631.86       3573.32        55.68 o
   1   7   3        435.79        415.21        31.13 o
   2   7   3        327.58        317.55        18.67 o
   3   7   3       2030.78       2086.17        50.74 o
   4   7   3        973.35        969.72        40.40 o
   5   7   3       1326.61       1317.88        48.56 o
   6   7   3        657.46        605.49        36.49 o
   7   7   3        861.03        826.05        52.75 o
   8   7   3        873.98        807.65        79.75 o
   9   7   3        128.90        141.45        33.19 o
  -9   8   3        161.77         93.54        26.12 o
  -8   8   3         91.44         84.17        28.54 o
  -7   8   3         62.58         37.55        27.64 o
  -6   8   3       1454.65       1531.44        72.02 o
  -5   8   3         30.50         23.70        36.06 o
  -4   8   3          0.02          3.88        11.85 o
  -3   8   3        483.48        431.67        28.36 o
  -2   8   3         22.79         17.17        12.55 o
  -1   8   3         77.66         90.56        12.20 o
   0   8   3         20.78         11.00         7.85 o
   1   8   3         55.67         39.29        10.60 o
   2   8   3       1685.61       1613.71        39.94 o
   3   8   3          2.54         13.06        11.80 o
   4   8   3          0.00         22.46        13.34 o
   5   8   3         60.33         87.70        19.20 o
   6   8   3        353.18        365.28        34.52 o
   7   8   3        115.64        137.47        32.09 o
   8   8   3         12.62         26.30        48.98 o
   9   8   3         48.61         46.59        24.94 o
  -9   9   3        132.55        127.06        30.46 o
  -8   9   3         92.73         56.75        34.55 o
  -7   9   3          7.52          9.92        17.85 o
  -6   9   3          2.58          4.45        17.61 o
  -5   9   3          9.09          2.23        18.33 o
  -4   9   3        423.46        392.60        30.40 o
  -3   9   3       1527.35       1497.50        50.65 o
  -2   9   3          0.51        -10.35        10.35 o
  -1   9   3        245.25        228.84        27.17 o
   0   9   3         52.42         44.45        10.94 o
   1   9   3        275.69        251.54        20.84 o
   2   9   3        449.94        445.48        24.26 o
   3   9   3         50.50         49.58        15.65 o
   4   9   3        217.17        215.41        25.54 o
   5   9   3          0.92         27.50        16.43 o
   6   9   3        174.13        168.16        33.26 o
   7   9   3        531.15        539.43        50.82 o
   8   9   3        412.15        368.66        66.40 o
  -8  10   3         35.64         79.06        49.58 o
  -7  10   3        188.86        141.61        73.92 o
  -6  10   3          7.52         -3.51        15.10 o
  -5  10   3       1212.20       1200.48        66.29 o
  -4  10   3          0.33         -3.09        21.93 o
  -3  10   3       1314.48       1318.94        52.29 o
  -2  10   3        684.14        777.87        38.86 o
  -1  10   3       1194.23       1214.12        47.11 o
   0  10   3          9.75         10.56        12.25 o
   1  10   3        954.10        989.60        42.21 o
   2  10   3        930.88       1007.86        41.75 o
   3  10   3         63.43         44.19        16.07 o
   4  10   3        153.64        153.37        30.18 o
   5  10   3         76.26         55.11        20.45 o
   6  10   3        996.25       1035.88        65.57 o
   7  10   3          4.81         -8.08        16.89 o
  -7  11   3          4.09         25.31        33.35 o
  -6  11   3        246.85        279.67        42.69 o
  -5  11   3         94.21        120.01        36.96 o
  -4  11   3          1.21         11.12        27.64 o
  -3  11   3         59.38         52.37        17.19 o
  -2  11   3         17.24         11.74        12.91 o
  -1  11   3         24.19         55.47        15.95 o
   0  11   3         39.36         47.59        15.13 o
   1  11   3        145.49         99.63        19.06 o
   2  11   3         45.08         17.43        32.45 o
   3  11   3          3.43         67.31        34.25 o
   4  11   3          2.23        -14.14        21.93 o
   5  11   3        190.24        159.35        32.34 o
   6  11   3         11.67         20.76        37.86 o
  -5  12   3        176.41        201.36        38.02 o
  -4  12   3        255.00        230.60        37.14 o
  -3  12   3        578.79        567.34        53.42 o
  -2  12   3          9.49         38.61        33.39 o
  -1  12   3        361.11        318.27        40.69 o
   0  12   3          0.80         19.52        17.79 o
   1  12   3        184.06        183.29        50.48 o
   2  12   3         92.62         72.11        34.25 o
   3  12   3         27.89         -7.21        28.85 o
   4  12   3        130.56         66.70        39.06 o
   5  12   3        134.88        128.60        43.27 o
  -3  13   3        212.51        278.84        58.89 o
  -2  13   3          2.68          8.41        25.24 o
  -1  13   3         50.51         48.68        23.37 o
   0  13   3        299.92        384.00        69.11 o
   1  13   3         99.40        156.24        48.68 o
   2  13   3         84.48         34.85        35.46 o
   3  13   3        252.79        187.49        52.88 o
 -12   0   4        273.43        391.21        68.51 o
 -11   0   4        312.54        346.14        61.90 o
 -10   0   4        101.45         51.68        31.85 o
  -9   0   4       1409.87       1322.53        58.10 o
  -8   0   4       1901.83       1944.71        67.50 o
  -7   0   4       7827.23       7752.72       136.78 o
  -6   0   4       2326.24       2339.09        63.72 o
  -5   0   4        166.99        143.84        29.75 o
  -4   0   4       4324.27       4343.64        89.54 o
  -3   0   4        397.46        443.18        20.53 o
  -2   0   4        936.65       1003.23        27.58 o
  -1   0   4       6675.41       6575.28        85.16 o
   0   0   4         84.52         71.25         9.55 o
   1   0   4       3493.80       3403.49        54.50 o
   2   0   4        157.57        184.67        13.34 o
   3   0   4      10228.51      10691.42       136.23 o
   4   0   4      10469.27      10782.88       122.02 o
   5   0   4       1502.38       1369.30        58.84 o
   6   0   4        189.37        221.42        18.75 o
   7   0   4        843.33        880.94        34.73 o
   8   0   4       1529.66       1556.38        71.39 o
   9   0   4        301.59        272.83        58.89 o
  10   0   4        469.67        378.59        73.31 o
  11   0   4        393.78        423.06        84.13 o
 -12   1   4          1.85        -21.89        41.77 o
 -11   1   4        145.33        128.63        27.00 o
 -10   1   4        487.24        483.28        32.65 o
  -9   1   4         75.52         60.17        13.13 o
  -8   1   4       3846.41       3756.16        66.88 o
  -7   1   4       1258.92       1283.62        35.95 o
  -6   1   4        626.69        616.47        23.09 o
  -5   1   4         26.42         16.62         7.00 o
  -4   1   4          2.36         -3.61         4.25 o
  -3   1   4       6605.40       6517.48        66.97 o
  -2   1   4       4950.03       4993.35        51.40 o
  -1   1   4          3.02          2.38         3.23 o
   0   1   4          2.99         -6.16         6.16 o
   1   1   4         93.54        125.46         6.68 o
   2   1   4        220.48        261.53         8.75 o
   3   1   4        108.50        127.91         6.49 o
   4   1   4       2832.83       3162.51        43.35 o
   5   1   4        245.26        206.30        12.37 o
   6   1   4        155.89        176.11        15.87 o
   7   1   4         10.37          5.88        16.60 o
   8   1   4         11.69         -2.55        14.86 o
   9   1   4        465.62        422.17        50.67 o
  10   1   4        104.40        141.18        32.85 o
  11   1   4         25.12         14.32        26.76 o
 -12   2   4        171.37        105.77        39.66 o
 -11   2   4        354.96        375.55       110.57 o
 -10   2   4          0.72          3.96        13.26 o
  -9   2   4        204.06        171.69        23.59 o
  -8   2   4       1319.75       1346.56        56.55 o
  -7   2   4       1321.45       1324.88        33.11 o
  -6   2   4          5.53         12.33         5.91 o
  -5   2   4       1417.79       1345.79        33.13 o
  -4   2   4       9184.48       9329.28        92.82 o
  -3   2   4       3016.74       3044.45        40.62 o
  -2   2   4        683.57        722.23        12.07 o
  -1   2   4       1721.09       1729.90        25.56 o
   0   2   4        166.92        162.61         8.57 o
   1   2   4         16.92         27.77         3.87 o
   2   2   4       2661.20       2658.76        28.34 o
   3   2   4      14556.65      15301.82       159.32 o
   4   2   4        824.68        616.44        25.79 o
   5   2   4       1274.50       1246.87        19.87 o
   6   2   4          6.83          2.88         9.61 o
   7   2   4        201.33        217.36        23.95 o
   8   2   4        215.99        244.68        26.69 o
   9   2   4         16.40          0.34        31.25 o
  10   2   4        221.89        200.91        38.22 o
  11   2   4        157.77        136.16        30.60 o
 -11   3   4        102.28        102.76        26.56 o
 -10   3   4        761.10        758.58        41.41 o
  -9   3   4        175.29        193.64        33.13 o
  -8   3   4        173.95        238.31        18.92 o
  -7   3   4       1135.54       1118.96        33.76 o
  -6   3   4       6411.45       6342.36        81.78 o
  -5   3   4       5889.86       5818.05        72.70 o
  -4   3   4        497.68        505.37        17.90 o
  -3   3   4        976.35        982.13        21.35 o
  -2   3   4       1084.49        957.41        27.45 o
  -1   3   4        462.16        423.21        10.41 o
   0   3   4         53.33         60.28         7.28 o
   1   3   4       1720.48       1714.48        28.16 o
   2   3   4       3948.59       3929.34        37.39 o
   3   3   4       1878.37       1865.29        43.87 o
   4   3   4       1235.56       1329.88        39.28 o
   5   3   4       3267.57       3160.89        66.44 o
   6   3   4       2456.85       2314.91        59.76 o
   7   3   4        781.10        771.44        37.46 o
   8   3   4          1.24         -5.23         9.88 o
   9   3   4        597.36        572.33        59.05 o
  10   3   4        444.58        484.36        57.95 o
  11   3   4         20.69         15.46        21.38 o
 -11   4   4          1.89         -0.10        15.57 o
 -10   4   4        198.04        181.65        33.92 o
  -9   4   4        818.29        773.81        44.12 o
  -8   4   4          3.85        -10.37        10.37 o
  -7   4   4        834.74        851.03        30.65 o
  -6   4   4        246.15        273.17        21.26 o
  -5   4   4        226.57        234.44        22.47 o
  -4   4   4          5.92         12.84         5.98 o
  -3   4   4       2560.27       2663.94        38.17 o
  -2   4   4        551.58        558.37        22.85 o
  -1   4   4       1484.00       1609.56        35.48 o
   0   4   4       2868.26       3191.44        50.87 o
   1   4   4        970.96       1107.99        31.57 o
   2   4   4         14.97         25.56         9.02 o
   3   4   4          1.18         -2.40         7.06 o
   4   4   4       1967.34       2039.59       103.82 o
   5   4   4         83.77        129.61        18.31 o
   6   4   4         57.73         43.99        14.90 o
   7   4   4         18.53         18.54        11.79 o
   8   4   4        120.25         96.85        20.32 o
   9   4   4        214.93        197.81        27.25 o
  10   4   4          0.00          0.80        21.30 o
 -11   5   4         63.67         59.33        23.56 o
 -10   5   4        592.59        604.83        40.54 o
  -9   5   4       1861.63       1737.94        78.02 o
  -8   5   4        555.59        576.20        85.03 o
  -7   5   4          1.74          9.18         9.19 o
  -6   5   4       1269.67       1227.90        35.74 o
  -5   5   4       1749.06       1745.59        37.97 o
  -4   5   4          1.81         10.22         5.99 o
  -3   5   4       2247.06       2259.64        52.56 o
  -2   5   4       2264.56       2223.86        27.92 o
  -1   5   4       1811.01       1702.49        30.00 o
   0   5   4         55.84         49.57         7.87 o
   1   5   4       2845.35       2827.58        43.92 o
   2   5   4      10283.77      10402.43       103.06 o
   3   5   4         43.51         31.55         4.62 o
   4   5   4        142.88        160.31        19.44 o
   5   5   4        646.00        627.32        33.05 o
   6   5   4        993.85       1034.76        43.32 o
   7   5   4        245.05        229.91        27.46 o
   8   5   4        374.74        363.98        35.86 o
   9   5   4        202.85        210.85        29.62 o
  10   5   4        380.07        381.44        52.75 o
 -10   6   4         48.02         36.25        23.74 o
  -9   6   4          1.76         14.42        16.46 o
  -8   6   4       1177.96       1247.83        66.61 o
  -7   6   4        781.56        740.47        50.99 o
  -6   6   4         14.94         19.97        16.75 o
  -5   6   4       1417.40       1366.17        55.86 o
  -4   6   4       2090.87       2050.53        39.07 o
  -3   6   4       3039.89       2981.46        44.71 o
  -2   6   4        623.42        613.72        21.51 o
  -1   6   4        821.57        759.60        21.63 o
   0   6   4       4887.60       4873.62        63.58 o
   1   6   4       1418.89       1411.34        41.11 o
   2   6   4        237.92        217.63        15.08 o
   3   6   4        385.00        408.15        19.17 o
   4   6   4        386.07        383.11        28.57 o
   5   6   4          6.94         16.18        10.33 o
   6   6   4        249.91        268.75        28.61 o
   7   6   4       1418.07       1399.16        70.78 o
   8   6   4       1078.45       1165.17        71.94 o
   9   6   4        366.17        344.05        37.26 o
  10   6   4         66.05         52.00        21.88 o
 -10   7   4        477.47        366.62        68.81 o
  -9   7   4        131.69        110.10        27.27 o
  -8   7   4          8.05          0.85        21.33 o
  -7   7   4        241.63        190.31        46.57 o
  -6   7   4        215.12        167.90        31.06 o
  -5   7   4         13.75         27.60        14.29 o
  -4   7   4         23.79         44.35        14.73 o
  -3   7   4       1417.28       1428.53        45.20 o
  -2   7   4          3.24         -1.93         6.04 o
  -1   7   4        477.95        483.16        19.31 o
   0   7   4         31.10         18.97         7.51 o
   1   7   4        243.55        244.42        18.74 o
   2   7   4          0.19          2.35         7.37 o
   3   7   4        320.63        291.79        18.74 o
   4   7   4         79.90         80.76        22.89 o
   5   7   4        116.05        127.68        21.54 o
   6   7   4         13.18         21.97        15.50 o
   7   7   4         85.64        114.48        23.32 o
   8   7   4         22.97          9.33        16.04 o
   9   7   4          4.68        -15.02        29.45 o
  -9   8   4        730.40        757.03        86.54 o
  -8   8   4        232.10        197.13        34.63 o
  -7   8   4          5.05          6.32        17.33 o
  -6   8   4        106.47         97.18        26.61 o
  -5   8   4        692.48        667.67        35.21 o
  -4   8   4       1824.34       1918.76        56.95 o
  -3   8   4        451.43        448.71        30.30 o
  -2   8   4        562.20        526.97        35.26 o
  -1   8   4        550.85        530.14        25.67 o
   0   8   4       2249.73       2230.30        45.84 o
   1   8   4       1529.70       1543.63        38.70 o
   2   8   4        555.25        528.09        32.35 o
   3   8   4        212.08        220.05        24.60 o
   4   8   4       1169.31       1170.74        46.65 o
   5   8   4        653.04        649.25        37.62 o
   6   8   4          4.99          4.19        12.96 o
   7   8   4        451.58        545.41        50.37 o
   8   8   4        400.88        499.83        67.31 o
   9   8   4          2.78         41.59        38.46 o
  -9   9   4        684.74        795.09        62.20 o
  -8   9   4          0.82        -22.54        22.54 o
  -7   9   4        308.43        278.33        45.97 o
  -6   9   4        686.83        749.11        70.01 o
  -5   9   4        336.33        357.76        43.79 o
  -4   9   4         14.07          7.47        15.50 o
  -3   9   4        149.86        180.16        23.39 o
  -2   9   4       2391.16       2381.83        64.67 o
  -1   9   4        481.15        463.82        31.56 o
   0   9   4          1.14          2.22        12.41 o
   1   9   4        335.29        349.38        22.10 o
   2   9   4       1165.72       1173.21        38.82 o
   3   9   4         55.03         77.55        17.38 o
   4   9   4          4.82          3.23        11.44 o
   5   9   4        457.75        575.76        38.41 o
   6   9   4        742.18        766.66        65.50 o
   7   9   4        226.78        243.65        39.69 o
   8   9   4          0.54         28.58        20.02 o
  -8  10   4          0.63         26.31        19.00 o
  -7  10   4         21.41          3.85        18.00 o
  -6  10   4         74.59         81.55        33.65 o
  -5  10   4         26.56        -15.70        16.46 o
  -4  10   4         11.64         -6.24        12.02 o
  -3  10   4          0.70         15.05        12.45 o
  -2  10   4         91.80         87.39        18.95 o
  -1  10   4         48.93         71.94        16.89 o
   0  10   4        238.93        258.12        27.08 o
   1  10   4         41.69         33.09        13.81 o
   2  10   4          0.02         -5.48        32.45 o
   3  10   4        112.64         89.52        18.15 o
   4  10   4         41.79         24.47        27.34 o
   5  10   4        178.83        144.56        30.63 o
   6  10   4         19.62         36.12        19.91 o
   7  10   4         42.49         66.62        22.73 o
  -7  11   4         83.14         49.91        25.40 o
  -6  11   4         92.22        191.28        38.64 o
  -5  11   4        258.95        338.22        46.29 o
  -4  11   4         76.21         56.22        24.65 o
  -3  11   4        166.14        239.55        28.65 o
  -2  11   4        740.73        735.28        43.99 o
  -1  11   4       1200.15       1144.81        56.80 o
   0  11   4         10.24         -6.96        12.27 o
   1  11   4       1035.96        916.16        75.42 o
   2  11   4        112.79        115.98        42.67 o
   3  11   4        288.83        262.01        58.89 o
   4  11   4         22.74         34.25        30.05 o
   5  11   4        204.69        204.54        37.56 o
   6  11   4        314.40        278.55        42.67 o
  -5  12   4         15.81         18.49        47.47 o
  -4  12   4         49.97         39.78        71.51 o
  -3  12   4        196.82        232.99        37.56 o
  -2  12   4         55.49         45.59        15.69 o
  -1  12   4        624.57        666.99        39.14 o
   0  12   4        256.42        279.75        41.21 o
   1  12   4        397.50        301.67        58.89 o
   2  12   4         16.99         64.90        34.25 o
   3  12   4        117.11        125.60        46.27 o
   4  12   4        314.53        265.62        63.70 o
   5  12   4        266.55        394.22        76.92 o
  -3  13   4         30.77         53.99        23.32 o
  -2  13   4         67.82        -24.64        24.64 o
  -1  13   4         19.36         23.16        24.64 o
   0  13   4          1.82         22.23        25.84 o
   1  13   4         29.71         67.91        35.46 o
   2  13   4          0.76          4.81        30.05 o
 -12   1   5        608.33        665.12        52.22 o
 -11   1   5         75.16         56.79        21.25 o
 -10   1   5          2.60          5.15        20.17 o
  -9   1   5        139.65        154.86        18.51 o
  -8   1   5        847.50        875.27        32.38 o
  -7   1   5       2212.00       2151.34        46.93 o
  -6   1   5         77.78         93.14        11.90 o
  -5   1   5       2243.40       2272.22        41.53 o
  -4   1   5       2945.62       2776.55        42.99 o
  -3   1   5       4913.42       4690.11        54.71 o
  -2   1   5       1131.04       1250.77        25.74 o
  -1   1   5       2676.45       2639.68        34.68 o
   0   1   5      10518.47      10541.42        91.37 o
   1   1   5       1134.05       1047.45        20.90 o
   2   1   5        245.93        245.84        10.22 o
   3   1   5       2561.31       2309.55        28.20 o
   4   1   5       7633.09       7755.67        80.47 o
   5   1   5       1285.82       1321.90        28.95 o
   6   1   5        108.42        100.09        15.96 o
   7   1   5        605.19        618.43        31.91 o
   8   1   5       1079.78       1062.55        51.21 o
   9   1   5        149.43        136.23        32.05 o
  10   1   5        226.15        194.97        39.07 o
  11   1   5        712.01        850.38        69.78 o
 -12   2   5         25.58         72.71        34.85 o
 -11   2   5        248.02        258.80        30.17 o
 -10   2   5        270.15        289.65        30.99 o
  -9   2   5          6.76          7.04         9.54 o
  -8   2   5        341.55        340.32        26.75 o
  -7   2   5       1632.45       1563.60        40.13 o
  -6   2   5       3859.96       3756.46        59.69 o
  -5   2   5        145.26         97.27        10.22 o
  -4   2   5        106.48        109.03         9.81 o
  -3   2   5      15588.28      16160.32       122.49 o
  -2   2   5       7041.74       6952.90        77.00 o
  -1   2   5       2176.29       2207.65        25.26 o
   0   2   5         64.28         61.96         7.14 o
   1   2   5        907.80        837.83        16.93 o
   2   2   5        650.16        567.40        11.91 o
   3   2   5       1891.99       2077.41        32.93 o
   4   2   5        468.40        485.26        39.16 o
   5   2   5       1616.54       1497.52        39.00 o
   6   2   5       2405.92       2328.50        59.08 o
   7   2   5         87.22        112.87        36.66 o
   8   2   5        250.46        231.24        25.72 o
   9   2   5       1752.38       1617.86       108.17 o
  10   2   5        640.37        646.83        51.74 o
  11   2   5        117.59         81.08        25.51 o
 -11   3   5          3.03         16.67        22.84 o
 -10   3   5          0.48          3.26        17.59 o
  -9   3   5          1.11        -12.90        12.90 o
  -8   3   5        464.42        446.26        25.67 o
  -7   3   5         72.12         83.57        11.90 o
  -6   3   5         46.93         47.38        10.07 o
  -5   3   5        533.89        626.31        22.03 o
  -4   3   5       1509.11       1730.45        32.87 o
  -3   3   5       1473.18       1575.71        37.30 o
  -2   3   5         17.90          5.09         7.15 o
  -1   3   5       1615.03       1705.04        25.26 o
   0   3   5       2627.94       2700.04        32.92 o
   1   3   5        868.73        923.73        21.04 o
   2   3   5       1746.43       1967.91        24.87 o
   3   3   5         99.32        112.77        14.44 o
   4   3   5        228.61        260.20        21.21 o
   5   3   5         10.03         -7.38        11.80 o
   6   3   5        357.62        356.79        27.68 o
   7   3   5          2.49         11.22        11.25 o
   8   3   5         15.04         -7.58         9.76 o
   9   3   5         56.29         64.14        25.33 o
  10   3   5         33.07         40.00        24.63 o
 -11   4   5        232.65        234.82        37.70 o
 -10   4   5        145.43        167.26        31.91 o
  -9   4   5       1804.46       1821.60        65.69 o
  -8   4   5         39.78         44.62        14.63 o
  -7   4   5         10.33         20.61        10.35 o
  -6   4   5       1460.09       1422.12        36.16 o
  -5   4   5       3124.62       3065.62        50.43 o
  -4   4   5         75.73        115.33        10.52 o
  -3   4   5        310.03        265.28        10.24 o
  -2   4   5       9302.50       9229.30       113.10 o
  -1   4   5       4630.54       4433.96        52.04 o
   0   4   5         12.13         14.79         6.77 o
   1   4   5       3398.90       3357.53        46.62 o
   2   4   5       8180.00       8110.89        83.13 o
   3   4   5       4325.49       4210.19        73.94 o
   4   4   5         52.13         35.92        12.50 o
   5   4   5       1405.23       1416.10        65.65 o
   6   4   5       1230.17       1303.01        47.84 o
   7   4   5        518.65        536.24        39.85 o
   8   4   5        555.94        501.18        37.23 o
   9   4   5        484.77        581.87        77.94 o
  10   4   5       1032.05        808.26        85.93 o
 -11   5   5        408.07        480.35        55.61 o
 -10   5   5         26.98         20.19        16.59 o
  -9   5   5        134.64        179.31        32.49 o
  -8   5   5        651.29        742.18       112.08 o
  -7   5   5        341.43        376.21        43.63 o
  -6   5   5        369.70        371.44        20.77 o
  -5   5   5        805.73        762.20        33.34 o
  -4   5   5       4665.34       4571.27        58.71 o
  -3   5   5       3031.47       2949.05        60.47 o
  -2   5   5       1273.68       1346.88        46.28 o
  -1   5   5       2831.73       2736.99        39.31 o
   0   5   5       2674.82       2624.32        41.59 o
   1   5   5       2620.20       2526.71        42.09 o
   2   5   5       1995.44       2202.24        38.73 o
   3   5   5        789.06        847.23        16.00 o
   4   5   5        182.05        191.37        23.02 o
   5   5   5         69.48         77.19        17.14 o
   6   5   5        299.60        310.51        30.05 o
   7   5   5        760.86        818.24        41.74 o
   8   5   5       1065.44       1041.76        49.73 o
   9   5   5       1010.83       1021.78        51.35 o
  10   5   5         86.30         24.57        24.40 o
 -10   6   5          1.45         39.06        19.97 o
  -9   6   5        384.44        475.70        51.96 o
  -8   6   5         26.72         41.87        20.18 o
  -7   6   5        172.08        190.19        32.08 o
  -6   6   5        424.37        429.28        30.69 o
  -5   6   5         22.47         17.57        12.14 o
  -4   6   5        133.54        125.05        18.55 o
  -3   6   5        849.61        887.02        35.31 o
  -2   6   5         53.89         57.80         6.42 o
  -1   6   5         52.56         62.26         8.60 o
   0   6   5         18.85         16.54         6.96 o
   1   6   5         33.41         32.56         7.86 o
   2   6   5         71.56         60.95        13.36 o
   3   6   5          8.80          1.80         8.15 o
   4   6   5         20.54         23.17        12.67 o
   5   6   5         50.15         51.87        17.14 o
   6   6   5        248.93        252.84        28.64 o
   7   6   5        233.92        168.87        31.58 o
   8   6   5          4.34         -4.52        14.93 o
   9   6   5          1.63         10.10        23.12 o
  10   6   5          1.05         48.68        35.46 o
 -10   7   5        528.26        539.83        59.69 o
  -9   7   5        145.08        130.51        33.64 o
  -8   7   5        745.53        798.99       122.59 o
  -7   7   5        386.36        436.33        48.06 o
  -6   7   5        269.99        233.24        25.82 o
  -5   7   5        496.68        462.02        30.43 o
  -4   7   5       2683.45       2750.76        66.52 o
  -3   7   5       1517.23       1408.89        49.37 o
  -2   7   5       1267.06       1245.59        42.72 o
  -1   7   5       1340.06       1383.94        51.78 o
   0   7   5       2289.12       2238.34        43.44 o
   1   7   5       2537.47       2458.24        46.97 o
   2   7   5        193.42        216.65        16.58 o
   3   7   5       1214.95       1271.54        45.11 o
   4   7   5       1521.78       1495.93        64.69 o
   5   7   5        533.64        623.89        36.42 o
   6   7   5          1.44         10.51        17.07 o
   7   7   5       1115.59       1139.67        52.14 o
   8   7   5        869.43        945.50        50.30 o
   9   7   5        164.91        192.27        29.06 o
  -9   8   5        238.22        176.96        35.39 o
  -8   8   5         11.29         -9.01        27.04 o
  -7   8   5        159.94        157.22        33.14 o
  -6   8   5        103.23         79.43        25.40 o
  -5   8   5        597.81        606.19        34.47 o
  -4   8   5         12.72          5.72        10.70 o
  -3   8   5        445.69        437.09        48.63 o
  -2   8   5       1975.91       1908.75        55.20 o
  -1   8   5         83.52         59.91        15.73 o
   0   8   5         23.69         21.55         8.74 o
   1   8   5         18.56         27.37         9.45 o
   2   8   5       1987.11       1898.70        43.82 o
   3   8   5        177.81        186.61        23.04 o
   4   8   5          1.15          6.23        11.73 o
   5   8   5        248.56        236.60        28.65 o
   6   8   5         79.82         54.36        18.45 o
   7   8   5        304.51        307.36        42.00 o
   8   8   5         86.05        116.21        49.58 o
  -9   9   5         13.00        -13.64        19.33 o
  -8   9   5        135.95        176.48        37.82 o
  -7   9   5        435.94        467.14        53.54 o
  -6   9   5         89.11         99.72        28.46 o
  -5   9   5         86.82         88.82        19.97 o
  -4   9   5         56.59         32.02        24.04 o
  -3   9   5          5.67          2.69        10.69 o
  -2   9   5        515.96        495.84        32.45 o
  -1   9   5        514.00        561.61        33.52 o
   0   9   5       1091.90       1053.14        42.87 o
   1   9   5        538.87        490.62        30.82 o
   2   9   5        186.70        191.50        23.02 o
   3   9   5         57.96         25.64        15.25 o
   4   9   5        143.28        158.66        23.95 o
   5   9   5        176.08        161.72        25.11 o
   6   9   5         24.96         -3.92        12.27 o
   7   9   5        250.02        165.06        51.68 o
   8   9   5        127.76         74.88        25.24 o
  -8  10   5         68.77         54.36        21.62 o
  -7  10   5        108.53        126.16        34.55 o
  -6  10   5        425.84        421.88       132.21 o
  -5  10   5        390.62        378.61        48.23 o
  -4  10   5        107.08         60.98        18.70 o
  -3  10   5        412.46        494.26        34.12 o
  -2  10   5        523.36        549.23        35.12 o
  -1  10   5       1200.43       1303.92        62.58 o
   0  10   5         54.27         47.35        14.71 o
   1  10   5        244.03        241.32        26.84 o
   2  10   5        774.90        855.80        54.35 o
   3  10   5        338.43        267.65        36.77 o
   4  10   5          8.96         15.99        13.81 o
   5  10   5        341.69        322.14       112.38 o
   6  10   5        660.26        715.70        60.09 o
   7  10   5        226.30        234.25        40.96 o
  -7  11   5         37.98         29.21        24.36 o
  -6  11   5         73.64        102.16        57.09 o
  -5  11   5          3.02         -9.59        18.57 o
  -4  11   5         76.68         80.81        24.55 o
  -3  11   5          4.25         -1.73        14.14 o
  -2  11   5          9.21         -1.19        12.74 o
  -1  11   5        346.34        321.24        32.50 o
   0  11   5         18.11         29.16        14.80 o
   1  11   5        554.30        448.83        43.15 o
   2  11   5         91.46         70.13        41.77 o
   3  11   5          5.08          7.81        30.05 o
   4  11   5        104.93        132.81        46.27 o
   5  11   5          0.71         30.65        26.44 o
   6  11   5          9.45         16.67        25.01 o
  -5  12   5        214.40        215.64        41.21 o
  -4  12   5        120.96         72.92        35.16 o
  -3  12   5         12.85         16.13        15.59 o
  -2  12   5         21.19         54.45        17.33 o
  -1  12   5        357.99        335.75        34.50 o
   0  12   5          3.38         26.35        27.04 o
   1  12   5        253.95        275.23        58.89 o
   2  12   5        190.80        151.44        47.47 o
   3  12   5        264.68        155.64        49.88 o
   4  12   5          0.11         33.05        30.05 o
  -3  13   5        180.98        184.10        34.90 o
  -2  13   5         25.88         35.41        18.61 o
  -1  13   5          2.53         11.42        28.85 o
   0  13   5        275.56        278.84        60.09 o
   1  13   5         49.05        115.98        45.67 o
   2  13   5         91.74         61.90        41.46 o
 -12   0   6        241.78        204.32        52.28 o
 -11   0   6       1338.29       1517.98       100.96 o
 -10   0   6        437.72        436.90        41.23 o
  -9   0   6        648.75        622.67        43.13 o
  -8   0   6       2554.48       2485.05        76.69 o
  -7   0   6       4326.81       4221.53        97.10 o
  -6   0   6       2958.97       2654.35        70.05 o
  -5   0   6       1671.75       2108.69        57.55 o
  -4   0   6      19466.26      20095.26       238.92 o
  -3   0   6       3186.76       2914.71        59.45 o
  -2   0   6        109.35        118.05        14.37 o
  -1   0   6       6391.95       6321.47       164.96 o
   0   0   6      29240.15      29082.36       355.76 o
   1   0   6      11121.80      11186.85       142.16 o
   2   0   6       1637.48       1760.43        44.04 o
   3   0   6       5165.32       5212.74        87.20 o
   4   0   6       3595.44       3286.04        80.23 o
   5   0   6       2223.72       2361.46        59.03 o
   6   0   6         20.92         27.88        18.03 o
   7   0   6        777.40        825.69        76.32 o
   8   0   6        589.74        605.15        72.71 o
   9   0   6        577.10        482.56        79.32 o
  10   0   6         50.12         36.06        39.66 o
  11   0   6        510.99        650.22       105.16 o
 -12   1   6          0.40         36.45        22.84 o
 -11   1   6        207.86        214.87        34.84 o
 -10   1   6        336.78        419.41        33.84 o
  -9   1   6        412.38        420.66        27.22 o
  -8   1   6         79.57         83.12        14.71 o
  -7   1   6         27.10         19.37         9.46 o
  -6   1   6        516.96        493.05        37.04 o
  -5   1   6         26.10          1.56         9.71 o
  -4   1   6       4357.66       4842.48        65.83 o
  -3   1   6       2280.19       2405.21        51.51 o
  -2   1   6         35.62         21.97         7.98 o
  -1   1   6        570.61        475.55        22.03 o
   0   1   6        543.89        543.43        16.44 o
   1   1   6        217.57        215.29        11.12 o
   2   1   6       2842.19       2883.43        41.01 o
   3   1   6       1517.19       1468.77        28.71 o
   4   1   6        433.26        435.68        14.97 o
   5   1   6        167.18        172.33        11.84 o
   6   1   6       1073.17       1050.63        38.77 o
   7   1   6         14.21         41.92        11.74 o
   8   1   6        615.40        551.37        73.31 o
   9   1   6        475.94        432.64        54.59 o
  10   1   6        124.63        147.67        36.96 o
 -12   2   6         53.46         58.29        28.24 o
 -11   2   6        322.43        304.01        42.37 o
 -10   2   6          2.94         10.79        10.49 o
  -9   2   6          1.41         -7.47         7.47 o
  -8   2   6       1164.07       1113.48        36.56 o
  -7   2   6        569.52        567.61        25.37 o
  -6   2   6          3.93         -2.80         5.88 o
  -5   2   6         42.86         21.91         7.32 o
  -4   2   6       3596.40       3563.57        50.80 o
  -3   2   6       5912.49       6226.56        67.71 o
  -2   2   6       4042.51       4157.28        48.79 o
  -1   2   6       1026.66       1130.85        22.87 o
   0   2   6        249.68        303.45        12.66 o
   1   2   6         85.90        147.29        10.10 o
   2   2   6        307.31        309.59        10.11 o
   3   2   6       4582.09       4892.64        46.73 o
   4   2   6       5524.28       5528.96        87.95 o
   5   2   6       2648.32       2658.68        60.51 o
   6   2   6        490.41        547.09        30.39 o
   7   2   6         84.95        128.40        33.19 o
   8   2   6         88.18         79.68        27.11 o
   9   2   6        166.29        147.93        27.77 o
  10   2   6        155.12        176.91        39.87 o
 -11   3   6         20.07         35.97        18.68 o
 -10   3   6       1302.75       1425.24        71.55 o
  -9   3   6       1370.90       1335.99        50.41 o
  -8   3   6        132.80        151.19        17.86 o
  -7   3   6        358.34        397.86        22.24 o
  -6   3   6       2422.58       2369.01        58.40 o
  -5   3   6       7795.86       7709.74        80.60 o
  -4   3   6       2524.10       2687.64        42.29 o
  -3   3   6       2990.62       3050.47        32.92 o
  -2   3   6       5626.34       5392.93        67.10 o
  -1   3   6       3469.31       3325.57        42.00 o
   0   3   6          3.92          1.08         4.68 o
   1   3   6       5159.38       5006.79        80.06 o
   2   3   6      12288.79      12318.18        96.63 o
   3   3   6       3593.60       3571.40        68.55 o
   4   3   6         20.41          6.62         9.56 o
   5   3   6       1991.53       2025.19        54.74 o
   6   3   6       2117.78       2047.53        58.20 o
   7   3   6        625.77        623.63        35.22 o
   8   3   6          7.90          8.36        10.83 o
   9   3   6        417.26        388.41        51.33 o
  10   3   6        547.69        504.30        50.97 o
 -11   4   6         60.68         75.78        24.86 o
 -10   4   6         22.18          1.42        13.98 o
  -9   4   6         31.18         57.67        21.23 o
  -8   4   6         68.01         83.02        14.93 o
  -7   4   6        206.66        239.53        20.56 o
  -6   4   6         47.24         35.67        16.57 o
  -5   4   6         11.70         19.55         7.71 o
  -4   4   6        779.80        735.92        20.31 o
  -3   4   6       1092.78       1073.64        38.30 o
  -2   4   6       1089.34       1223.57        36.47 o
  -1   4   6        309.93        297.65         8.49 o
   0   4   6       1507.95       1477.69        29.07 o
   1   4   6       1164.24       1179.04        26.84 o
   2   4   6         27.13         45.99         7.71 o
   3   4   6        231.05        215.38        21.03 o
   4   4   6        251.49        215.04        22.76 o
   5   4   6        481.02        491.52        42.22 o
   6   4   6         60.14         57.32        14.70 o
   7   4   6        161.25         86.47        20.21 o
   8   4   6        128.79        148.81        24.60 o
   9   4   6         48.59         59.56        29.09 o
  10   4   6         31.65         12.08        33.95 o
 -11   5   6          7.72        -14.00        14.00 o
 -10   5   6        420.94        435.44        50.67 o
  -9   5   6        771.51        905.79        48.17 o
  -8   5   6        443.16        529.61        95.85 o
  -7   5   6        258.60        268.97        27.65 o
  -6   5   6        382.63        420.56        28.21 o
  -5   5   6       1700.07       1652.50        65.56 o
  -4   5   6        724.96        723.42        15.26 o
  -3   5   6        250.36        209.06        20.49 o
  -2   5   6       7740.63       7888.75       108.25 o
  -1   5   6       2002.65       1973.20        47.14 o
   0   5   6         64.45         58.91         8.60 o
   1   5   6       1696.38       1697.63        34.53 o
   2   5   6       2305.10       2337.52        52.13 o
   3   5   6        805.91        799.62        22.90 o
   4   5   6         84.00        122.09        22.07 o
   5   5   6       1092.54       1042.35        43.49 o
   6   5   6        372.40        346.19        32.99 o
   7   5   6        413.02        377.69        32.71 o
   8   5   6        921.72        885.73        47.13 o
   9   5   6        161.41        207.67        67.93 o
  10   5   6        516.22        544.73        91.04 o
 -10   6   6         49.01         37.63        17.42 o
  -9   6   6        209.13        176.30       100.66 o
  -8   6   6       1438.09       1229.17        67.33 o
  -7   6   6        943.42        921.61        58.87 o
  -6   6   6        484.04        452.31        30.55 o
  -5   6   6        986.73       1019.57        41.02 o
  -4   6   6        392.55        340.00        27.51 o
  -3   6   6       2087.10       2128.26        55.17 o
  -2   6   6        325.88        348.16        25.13 o
  -1   6   6       3144.77       3055.21        53.09 o
   0   6   6       3437.16       3370.10        52.03 o
   1   6   6       4011.85       4007.18        59.26 o
   2   6   6          0.08          5.54         6.44 o
   3   6   6        712.07        723.07        33.97 o
   4   6   6       2312.49       2347.05        63.09 o
   5   6   6        313.08        321.89        31.09 o
   6   6   6        112.45         99.67        26.65 o
   7   6   6        608.45        635.66        39.67 o
   8   6   6       1281.13       1305.54        57.76 o
   9   6   6        140.32        110.98        23.51 o
 -10   7   6         35.30         22.52        22.45 o
  -9   7   6        109.80        176.81        35.32 o
  -8   7   6        100.95         99.40        29.77 o
  -7   7   6         34.19         -4.31        17.28 o
  -6   7   6        143.41        157.98        22.88 o
  -5   7   6        129.34        139.43        29.18 o
  -4   7   6         95.51         74.35        17.55 o
  -3   7   6        156.77        146.85        20.96 o
  -2   7   6        474.61        481.22        29.43 o
  -1   7   6         38.99         28.86        12.45 o
   0   7   6         59.01         60.48        11.00 o
   1   7   6         76.94         66.36        11.04 o
   2   7   6        216.75        213.34        18.04 o
   3   7   6         79.64         38.86        22.43 o
   4   7   6         14.23          5.01        12.84 o
   5   7   6          2.41          8.59        22.14 o
   6   7   6        157.73        108.88        22.27 o
   7   7   6         26.16          9.94        20.90 o
   8   7   6          0.88          8.10        14.83 o
   9   7   6          4.98         11.19        16.85 o
  -9   8   6        139.84        124.65        31.61 o
  -8   8   6        284.06        308.75        81.73 o
  -7   8   6        490.21        558.65        52.14 o
  -6   8   6        145.71         89.16        42.07 o
  -5   8   6       1666.25       1642.98        56.07 o
  -4   8   6       1305.72       1303.96        49.38 o
  -3   8   6        546.88        574.19        52.06 o
  -2   8   6         96.84        121.59        19.59 o
  -1   8   6       1914.54       1920.05        55.76 o
   0   8   6       2431.30       2347.66        60.60 o
   1   8   6       1606.18       1651.41        46.67 o
   2   8   6        436.11        445.56        29.86 o
   3   8   6        390.91        394.65        37.43 o
   4   8   6        920.29       1075.56        46.04 o
   5   8   6          3.68        -12.17        12.17 o
   6   8   6        127.12        131.30        24.60 o
   7   8   6       1327.70       1205.08        61.15 o
   8   8   6        543.17        501.88        46.09 o
  -9   9   6        277.23        332.24        70.31 o
  -8   9   6          9.14         21.23        23.98 o
  -7   9   6        360.68        451.00        53.54 o
  -6   9   6       1183.06       1194.38        69.23 o
  -5   9   6        270.06        294.00        31.62 o
  -4   9   6          0.28         -4.10        18.95 o
  -3   9   6         44.06         49.58        22.03 o
  -2   9   6       1093.17       1051.18        44.60 o
  -1   9   6        256.19        264.56        29.00 o
   0   9   6         20.93          6.66        11.80 o
   1   9   6        745.27        718.26        67.81 o
   2   9   6        760.01        820.57        41.05 o
   3   9   6        560.37        611.04        36.15 o
   4   9   6         72.40         62.22        17.58 o
   5   9   6        384.52        365.09        41.28 o
   6   9   6        525.99        589.79        42.56 o
   7   9   6        243.78        246.76        53.48 o
  -8  10   6          0.24          0.61        22.54 o
  -7  10   6         32.13         35.03        21.47 o
  -6  10   6         10.91         25.02        20.36 o
  -5  10   6          2.46        -19.01        40.56 o
  -4  10   6         11.02         38.83        16.04 o
  -3  10   6         10.12         -1.51        12.73 o
  -2  10   6         78.81         84.93        19.19 o
  -1  10   6          2.75          4.36        15.19 o
   0  10   6        202.26        219.44        35.43 o
   1  10   6        240.94        204.28        32.29 o
   2  10   6          7.02         10.53        19.49 o
   3  10   6         41.19         29.09        20.13 o
   4  10   6         46.05         60.44        23.56 o
   5  10   6          0.26          0.64        14.39 o
   6  10   6        297.53        270.44       111.77 o
   7  10   6         71.31         65.43        21.01 o
  -7  11   6          4.80         11.58        16.90 o
  -6  11   6        945.48        941.95        88.64 o
  -5  11   6        216.67        202.31        39.94 o
  -4  11   6         14.14          7.34        13.88 o
  -3  11   6        391.97        386.34        37.00 o
  -2  11   6        350.77        406.04        36.96 o
  -1  11   6        913.91        884.72        45.22 o
   0  11   6          3.98        -12.96        13.74 o
   1  11   6        643.78        725.89       140.92 o
   2  11   6        504.22        481.03        46.64 o
   3  11   6         26.13          9.46        25.54 o
   4  11   6         38.29         27.04        29.45 o
   5  11   6        208.74        216.34        54.08 o
  -5  12   6         77.06        102.46        28.38 o
  -4  12   6        174.11        165.55        36.96 o
  -3  12   6         19.53          1.62        17.80 o
  -2  12   6         52.27         19.50        16.93 o
  -1  12   6        164.85        125.50        21.35 o
   0  12   6        325.69        237.47        37.94 o
   1  12   6         41.88         89.93        25.15 o
   2  12   6          0.76        -10.82        21.03 o
   3  12   6         88.26         74.52        37.86 o
   4  12   6        188.19        189.90        51.68 o
  -3  13   6         45.17         44.09        21.99 o
  -2  13   6         78.20         86.34        24.03 o
  -1  13   6         60.29         92.54        39.66 o
   0  13   6          3.78         30.65        28.24 o
   1  13   6         51.26         63.10        38.46 o
 -12   1   7        422.67        436.88        70.91 o
 -11   1   7        414.99        435.58        36.31 o
 -10   1   7        207.73        205.88        22.82 o
  -9   1   7        617.53        660.35        32.59 o
  -8   1   7       1388.97       1491.25        42.44 o
  -7   1   7        866.41        874.28        37.30 o
  -6   1   7         12.20          6.81         7.24 o
  -5   1   7       1992.16       1997.64        40.38 o
  -4   1   7      10987.05      11277.31       110.79 o
  -3   1   7       8841.59       8869.58        89.63 o
  -2   1   7       1080.71       1117.63        24.81 o
  -1   1   7       1293.23       1251.56        26.24 o
   0   1   7         23.15         17.72         9.02 o
   1   1   7       1501.96       1631.55        30.69 o
   2   1   7       1277.75       1361.56        28.70 o
   3   1   7       5250.45       5015.27        62.36 o
   4   1   7       3544.52       3433.34        50.36 o
   5   1   7        802.92        780.35        23.69 o
   6   1   7        452.99        453.03        28.00 o
   7   1   7        360.55        387.51        45.56 o
   8   1   7       1965.79       1784.91        82.18 o
   9   1   7        292.61        305.48        47.91 o
  10   1   7         13.15         36.39        26.49 o
 -11   2   7        109.57        169.14        32.16 o
 -10   2   7        284.36        331.30        36.93 o
  -9   2   7        554.33        564.58        29.07 o
  -8   2   7         81.19         91.55        15.05 o
  -7   2   7        555.87        541.94        24.99 o
  -6   2   7       1536.45       1528.52        37.95 o
  -5   2   7       1373.82       1279.65        31.74 o
  -4   2   7       5125.57       5546.84        68.30 o
  -3   2   7        934.63       1061.70        24.51 o
  -2   2   7        857.36        814.91        20.57 o
  -1   2   7        625.50        641.87        18.76 o
   0   2   7        141.56        139.43        10.99 o
   1   2   7        340.54        270.64        13.46 o
   2   2   7       5562.72       5515.69        64.93 o
   3   2   7        731.46        714.86        19.97 o
   4   2   7        333.00        323.50        10.87 o
   5   2   7       2417.04       2504.79        53.15 o
   6   2   7       1542.12       1570.49        44.69 o
   7   2   7         82.12         81.02        15.46 o
   8   2   7        148.52        113.51        24.63 o
   9   2   7        751.06        739.58        59.08 o
  10   2   7        437.37        336.68        52.67 o
 -11   3   7         24.06         61.18        27.04 o
 -10   3   7          0.57         33.70        19.35 o
  -9   3   7          3.46         -1.72        11.62 o
  -8   3   7        132.86        135.14        17.02 o
  -7   3   7        320.58        332.85        29.38 o
  -6   3   7        707.06        739.46        32.44 o
  -5   3   7        979.10       1134.83        33.48 o
  -4   3   7        132.12        196.26        12.29 o
  -3   3   7       1054.58       1154.56        33.83 o
  -2   3   7       1386.69       1391.15        18.73 o
  -1   3   7         91.15        123.13        22.36 o
   0   3   7       1196.70       1164.25        26.02 o
   1   3   7        360.23        320.17        14.85 o
   2   3   7          5.48          4.56         4.85 o
   3   3   7        854.12        841.47        14.66 o
   4   3   7       1489.67       1576.00        46.99 o
   5   3   7       1498.24       1488.33        47.65 o
   6   3   7         15.49          8.75        10.61 o
   7   3   7          6.00         -0.81        14.21 o
   8   3   7        122.47         97.66        24.09 o
   9   3   7          0.96          5.68        18.18 o
  10   3   7         58.05         58.93        32.59 o
 -11   4   7         16.71         32.93        18.45 o
 -10   4   7       1262.14       1388.79        73.09 o
  -9   4   7        729.61        772.21        52.67 o
  -8   4   7        188.15        247.95        27.37 o
  -7   4   7        688.17        720.49        32.15 o
  -6   4   7       2156.11       2139.64        40.66 o
  -5   4   7       3214.78       3287.06        52.49 o
  -4   4   7        443.77        464.55        14.83 o
  -3   4   7       3294.94       3110.17        62.75 o
  -2   4   7       7997.06       7888.54       140.23 o
  -1   4   7       3595.01       3463.40        41.87 o
   0   4   7          0.90         -1.12         5.08 o
   1   4   7        921.88        852.90        23.78 o
   2   4   7       1768.03       1657.18        32.44 o
   3   4   7        525.09        509.16        14.62 o
   4   4   7        401.14        387.20        27.25 o
   5   4   7       1972.00       1855.07        56.10 o
   6   4   7        861.37        970.93        42.84 o
   7   4   7        920.18        813.61        42.08 o
   8   4   7        121.01         96.53        20.04 o
   9   4   7        349.39        323.57        47.93 o
  10   4   7        352.31        358.14        74.37 o
 -11   5   7        113.74         66.21        23.32 o
 -10   5   7         14.73         23.18        19.30 o
  -9   5   7        148.94        124.22        34.85 o
  -8   5   7        635.55        634.78        32.99 o
  -7   5   7        354.66        324.01        36.57 o
  -6   5   7          4.55          7.18        10.89 o
  -5   5   7        337.27        340.22        26.09 o
  -4   5   7        434.83        416.24        34.04 o
  -3   5   7        517.10        512.63        42.50 o
  -2   5   7         75.99         68.05        16.89 o
  -1   5   7        489.27        490.27        15.59 o
   0   5   7       2031.74       2052.09        37.79 o
   1   5   7        266.42        250.65        23.18 o
   2   5   7        525.58        572.79        20.50 o
   3   5   7        487.95        447.02        27.76 o
   4   5   7        861.54        847.22        52.86 o
   5   5   7         27.53         14.77        12.35 o
   6   5   7        311.70        273.86        33.47 o
   7   5   7        219.87        198.74        27.10 o
   8   5   7        262.00        362.55        60.53 o
   9   5   7        415.10        357.42        52.02 o
 -10   6   7          3.42         18.21        17.88 o
  -9   6   7        132.78         81.32        20.90 o
  -8   6   7        213.61        218.39        37.28 o
  -7   6   7         10.64         20.41        13.06 o
  -6   6   7       1192.27       1216.24        47.31 o
  -5   6   7        117.10        114.88        19.62 o
  -4   6   7          0.21          2.71        14.10 o
  -3   6   7          6.74         12.58        11.35 o
  -2   6   7        528.05        549.50        29.51 o
  -1   6   7        851.96        805.83        30.36 o
   0   6   7          0.14         -1.80         8.24 o
   1   6   7       1310.39       1292.15        32.76 o
   2   6   7        476.75        455.91        19.93 o
   3   6   7       1311.71       1260.62        45.18 o
   4   6   7         53.49         50.11        15.22 o
   5   6   7         34.08         53.98        16.06 o
   6   6   7        312.36        315.46        36.55 o
   7   6   7         59.91         43.82        17.86 o
   8   6   7         15.29         39.41        17.80 o
   9   6   7        114.75        109.82        23.71 o
 -10   7   7         88.66         82.27        33.58 o
  -9   7   7        128.07        116.98        32.65 o
  -8   7   7        775.53        986.49       134.91 o
  -7   7   7        979.44        982.11        61.15 o
  -6   7   7        174.15        165.58        24.49 o
  -5   7   7       1144.53       1078.39        45.51 o
  -4   7   7       1371.66       1383.46        49.47 o
  -3   7   7        774.71        823.03        38.32 o
  -2   7   7          4.42         -9.74         9.74 o
  -1   7   7       1257.57       1189.14        43.65 o
   0   7   7       4264.95       4300.81        63.79 o
   1   7   7        288.98        259.14        18.34 o
   2   7   7        172.21        202.05        27.20 o
   3   7   7        684.31        714.94        36.06 o
   4   7   7       1486.27       1541.32        54.21 o
   5   7   7        175.09        204.11        26.58 o
   6   7   7         54.64         37.02        17.49 o
   7   7   7        930.70        820.90        52.13 o
   8   7   7        239.58        254.16        32.29 o
   9   7   7         72.17         13.59        21.58 o
  -9   8   7         29.32         32.00        43.27 o
  -8   8   7          2.90         20.44        19.62 o
  -7   8   7        397.51        423.52        76.02 o
  -6   8   7        131.29        122.96        21.35 o
  -5   8   7        521.09        531.95        46.43 o
  -4   8   7          7.89         13.00        11.54 o
  -3   8   7         13.34         -2.67        10.01 o
  -2   8   7        814.55        857.25        62.68 o
  -1   8   7        175.39        197.89        24.41 o
   0   8   7         20.12          6.80        12.70 o
   1   8   7        223.01        221.26        19.90 o
   2   8   7          2.97         -3.57        10.06 o
   3   8   7        256.04        232.82        25.67 o
   4   8   7         41.13         31.66        24.74 o
   5   8   7        428.50        465.14        34.65 o
   6   8   7         79.06         88.54        21.52 o
   7   8   7        109.36         79.02        22.04 o
   8   8   7          0.01          3.34        17.34 o
  -9   9   7         22.56          9.13        26.14 o
  -8   9   7        126.70        125.76        32.06 o
  -7   9   7        699.58        597.52        56.88 o
  -6   9   7         28.08         11.94        18.20 o
  -5   9   7         24.28         18.49        13.60 o
  -4   9   7        162.85        170.04        25.42 o
  -3   9   7          1.89        -11.62        11.62 o
  -2   9   7         97.81         71.67        18.03 o
  -1   9   7        609.34        598.44        35.85 o
   0   9   7       1387.94       1412.07        79.15 o
   1   9   7        361.96        259.77        36.09 o
   2   9   7         53.95         73.16        43.57 o
   3   9   7         27.13         27.28        12.95 o
   4   9   7         20.87         16.39        13.84 o
   5   9   7          0.58         -7.32        13.03 o
   6   9   7          1.71         20.81        14.82 o
   7   9   7        288.35        249.45        32.32 o
  -8  10   7         29.62         16.65        42.37 o
  -7  10   7         14.64          8.41        28.85 o
  -6  10   7        969.66       1003.03        67.10 o
  -5  10   7        174.83        208.01        30.08 o
  -4  10   7          5.49        -11.00        11.00 o
  -3  10   7        173.45        158.82        26.10 o
  -2  10   7        834.91        882.28        43.24 o
  -1  10   7        577.16        568.43        38.08 o
   0  10   7          0.32         11.09        12.88 o
   1  10   7        777.22        711.33        52.02 o
   2  10   7        594.12        644.11        51.62 o
   3  10   7        826.00        818.73        57.57 o
   4  10   7          5.14         20.75        36.66 o
   5  10   7         46.45         51.27        24.47 o
   6  10   7        817.90        845.99        57.39 o
  -6  11   7         72.24         79.83        27.16 o
  -5  11   7        359.06        284.49        43.43 o
  -4  11   7        108.11         76.15        40.97 o
  -3  11   7        129.62        117.30        22.83 o
  -2  11   7         31.49          2.36        14.54 o
  -1  11   7         72.68         61.06        19.04 o
   0  11   7         61.40        122.17        28.47 o
   1  11   7        158.06        128.87        58.29 o
   2  11   7         48.68         33.46        21.66 o
   3  11   7          8.20         -4.12        18.45 o
   4  11   7        199.40        204.92        57.09 o
   5  11   7          1.25        -14.42        14.42 o
  -5  12   7         52.02         51.13        24.41 o
  -4  12   7          0.25         12.89        29.45 o
  -3  12   7        101.31         79.75        21.92 o
  -2  12   7        145.26        153.54        29.39 o
  -1  12   7         74.28         27.79        19.67 o
   0  12   7         32.80         67.67        22.16 o
   1  12   7         46.67         82.14        25.28 o
   2  12   7        248.26        293.86        63.70 o
   3  12   7          5.56        -23.44        23.44 o
   4  12   7         24.12         28.85        31.85 o
  -2  13   7         36.52         28.68        24.40 o
  -1  13   7         58.70         92.73        28.68 o
   0  13   7        159.34        182.69        49.28 o
   1  13   7        227.73        372.58        69.71 o
 -12   0   8         65.57         54.69        22.84 o
 -11   0   8       2053.58       2163.39       120.79 o
 -10   0   8        158.35        152.54        29.94 o
  -9   0   8        599.34        640.04        43.94 o
  -8   0   8       1681.08       1718.03        65.24 o
  -7   0   8        705.03        673.37        39.17 o
  -6   0   8        730.41        694.47        37.75 o
  -5   0   8       2912.34       2647.54        67.91 o
  -4   0   8      10058.53       9906.39       145.63 o
  -3   0   8       6798.46       6605.40       272.83 o
  -2   0   8        148.06        155.39        18.14 o
  -1   0   8       6379.17       6533.11       103.67 o
   0   0   8       1730.46       1492.39        43.74 o
   1   0   8      10201.67      10275.02       143.26 o
   2   0   8          0.02         -1.06         8.27 o
   3   0   8       1597.51       1506.91        46.32 o
   4   0   8       5834.05       5705.11       103.14 o
   5   0   8        126.16        116.47        20.43 o
   6   0   8          9.44        -19.23        19.23 o
   7   0   8       2439.86       2413.98       128.60 o
   8   0   8       1534.83       1694.65       118.39 o
   9   0   8        278.59        297.47        67.91 o
  10   0   8          3.02         34.25        38.46 o
 -12   1   8         30.85         43.27        31.25 o
 -11   1   8        141.61        176.71        54.68 o
 -10   1   8        228.25        267.72        25.47 o
  -9   1   8        760.00        822.85        55.34 o
  -8   1   8        266.16        284.92        22.45 o
  -7   1   8          5.37          3.52         7.86 o
  -6   1   8         50.39         59.34        11.36 o
  -5   1   8         72.28         35.19         8.45 o
  -4   1   8         32.74         42.23         8.69 o
  -3   1   8       2052.14       2099.22        37.78 o
  -2   1   8       7549.35       7676.04        82.11 o
  -1   1   8       3373.84       3474.65        49.29 o
   0   1   8          8.87         15.71         6.87 o
   1   1   8       1355.95       1268.83        29.09 o
   2   1   8       5270.38       5247.71        65.77 o
   3   1   8       2781.23       2768.19        45.54 o
   4   1   8         12.23         15.56         7.74 o
   5   1   8        492.88        501.54        19.72 o
   6   1   8        101.64        113.78        17.76 o
   7   1   8         13.90         12.22        18.33 o
   8   1   8         37.15         39.03        22.45 o
   9   1   8        287.96        297.10        91.64 o
  10   1   8        376.71        452.44        61.30 o
 -11   2   8        181.63        203.51        33.01 o
 -10   2   8        125.19        141.71        30.81 o
  -9   2   8         27.31         33.26        10.73 o
  -8   2   8        264.69        303.30        22.67 o
  -7   2   8        636.80        607.46        26.65 o
  -6   2   8         22.79         30.14         9.13 o
  -5   2   8        840.00        850.38        26.73 o
  -4   2   8       3796.94       3576.48        53.04 o
  -3   2   8       5062.10       5019.26        62.63 o
  -2   2   8        273.82        259.23        13.36 o
  -1   2   8         66.13         91.95         9.80 o
   0   2   8       7766.00       8300.83       113.97 o
   1   2   8         70.54        136.04        12.33 o
   2   2   8        357.69        366.09        16.62 o
   3   2   8       2603.45       2458.62        48.80 o
   4   2   8       3334.24       3174.54       103.05 o
   5   2   8        638.21        618.50        37.28 o
   6   2   8         11.85         26.00        14.06 o
   7   2   8        635.53        593.11        35.14 o
   8   2   8        102.31        111.44        31.91 o
   9   2   8         69.07         56.12        40.56 o
  10   2   8         55.87         11.09        22.81 o
 -11   3   8          1.35         34.21        19.05 o
 -10   3   8       1192.64       1351.24        70.96 o
  -9   3   8        893.46        839.41        42.70 o
  -8   3   8          2.60         16.52        13.59 o
  -7   3   8       1065.37       1108.84        35.07 o
  -6   3   8       2060.70       2050.75        44.41 o
  -5   3   8       3039.51       3037.54        60.11 o
  -4   3   8         83.64         75.83        10.12 o
  -3   3   8       2792.64       2766.07        40.63 o
  -2   3   8       8445.83       8379.83        85.30 o
  -1   3   8       2299.96       2280.81        38.24 o
   0   3   8         53.00         78.74         9.91 o
   1   3   8       1373.01       1323.98        30.00 o
   2   3   8       8094.20       7733.99        85.19 o
   3   3   8       3305.46       3248.13        37.11 o
   4   3   8         28.60          7.87         9.78 o
   5   3   8       1494.97       1554.38        44.54 o
   6   3   8       1815.50       1826.73        50.73 o
   7   3   8        540.84        552.02        32.05 o
   8   3   8         83.86         65.91        23.04 o
   9   3   8        489.67        471.82        65.20 o
  10   3   8        341.81        374.43        56.07 o
 -11   4   8        161.79        206.36        51.98 o
 -10   4   8          5.06         12.59        12.72 o
  -9   4   8         48.81         43.65        20.10 o
  -8   4   8        267.90        301.92        30.76 o
  -7   4   8          0.85         -6.62         8.50 o
  -6   4   8         15.19         23.86        12.75 o
  -5   4   8          1.74         -0.34         8.25 o
  -4   4   8        591.90        597.53        17.60 o
  -3   4   8        359.33        392.15        24.22 o
  -2   4   8        127.63        114.19        15.69 o
  -1   4   8       3221.70       3293.40        47.38 o
   0   4   8         96.76        157.91        12.70 o
   1   4   8       3707.54       3904.95        56.15 o
   2   4   8        366.64        396.88        17.58 o
   3   4   8        163.58        155.86        17.52 o
   4   4   8        728.36        743.83        35.36 o
   5   4   8        138.22        173.64        23.34 o
   6   4   8         32.33         33.09        12.91 o
   7   4   8        195.83        144.91        22.97 o
   8   4   8        141.02        128.54        21.30 o
   9   4   8         12.87         -3.01        23.80 o
 -11   5   8         26.43         24.47        51.68 o
 -10   5   8        304.51        381.67        50.14 o
  -9   5   8        562.88        575.86        48.49 o
  -8   5   8        127.03        109.46        21.69 o
  -7   5   8         24.31         26.18        11.91 o
  -6   5   8        840.03        844.63        34.91 o
  -5   5   8       1019.20        995.56        41.37 o
  -4   5   8          3.61         -8.46        10.92 o
  -3   5   8        554.58        499.44        29.02 o
  -2   5   8        961.84        923.81        38.51 o
  -1   5   8       2119.91       2134.43        48.21 o
   0   5   8        458.24        473.40        20.30 o
   1   5   8       1949.12       1992.63        40.05 o
   2   5   8        148.63        128.91        12.66 o
   3   5   8        284.95        269.99        33.75 o
   4   5   8          9.49          5.38        12.27 o
   5   5   8        457.58        461.80        36.34 o
   6   5   8       1496.19       1453.45        54.61 o
   7   5   8        234.50        229.40        29.46 o
   8   5   8         51.85         49.96        19.99 o
   9   5   8        217.67        265.12        41.53 o
 -10   6   8        293.24        305.26        47.02 o
  -9   6   8        214.56        248.09       108.47 o
  -8   6   8       1043.31       1254.14        56.20 o
  -7   6   8        856.89        870.07        43.19 o
  -6   6   8       1397.33       1351.83        51.50 o
  -5   6   8         18.45          6.20        11.40 o
  -4   6   8        835.23        849.45        48.52 o
  -3   6   8        529.10        531.19        83.28 o
  -2   6   8        114.95        128.02        19.27 o
  -1   6   8       2900.17       2851.90        51.44 o
   0   6   8       8821.56       9135.85        79.50 o
   1   6   8       3957.40       3880.91        60.51 o
   2   6   8       2007.60       2196.65        43.97 o
   3   6   8        691.43        697.24        35.55 o
   4   6   8        773.41        802.88        39.86 o
   5   6   8        516.13        478.50        34.08 o
   6   6   8        143.76        145.16        24.48 o
   7   6   8        405.43        409.74        40.18 o
   8   6   8        639.44        584.07        46.06 o
   9   6   8        100.74        103.85        33.11 o
 -10   7   8        289.75        249.42        48.68 o
  -9   7   8          1.34        -12.10        12.10 o
  -8   7   8         18.82         -4.56        32.45 o
  -7   7   8         81.81         85.88        20.67 o
  -6   7   8         51.79         56.00        18.81 o
  -5   7   8          4.22         -4.78         9.81 o
  -4   7   8        180.51        171.00        24.13 o
  -3   7   8        287.22        286.16        28.48 o
  -2   7   8        403.92        452.77        29.66 o
  -1   7   8          2.13          5.98        11.41 o
   0   7   8         39.52         36.20        13.28 o
   1   7   8        471.55        474.40        19.48 o
   2   7   8         66.68         36.38        32.78 o
   3   7   8         61.99         61.85        16.33 o
   4   7   8          5.93         -0.69        15.42 o
   5   7   8         57.11         43.93        16.98 o
   6   7   8        126.03        101.20        24.45 o
   7   7   8         28.37          3.25        16.33 o
   8   7   8         19.61         -5.92        19.00 o
  -9   8   8          6.25         15.23        26.58 o
  -8   8   8        510.90        519.75        74.82 o
  -7   8   8        309.26        322.05        49.28 o
  -6   8   8        569.05        518.26        40.17 o
  -5   8   8        375.49        396.15        35.98 o
  -4   8   8        572.09        580.82        35.94 o
  -3   8   8        511.23        476.62        41.09 o
  -2   8   8        268.35        241.36        27.17 o
  -1   8   8         47.38         58.49        17.33 o
   0   8   8        393.29        355.09        28.88 o
   1   8   8        740.42        822.73        37.38 o
   2   8   8        202.15        166.82        22.53 o
   3   8   8        198.73        248.00        28.19 o
   4   8   8        503.34        533.68        36.77 o
   5   8   8        656.39        636.28        40.79 o
   6   8   8         95.97         91.41        34.97 o
   7   8   8        378.37        321.68        36.88 o
   8   8   8        378.50        356.09        40.07 o
  -8   9   8         10.87         38.93        35.46 o
  -7   9   8          7.93         46.55        23.32 o
  -6   9   8        657.66        774.53        74.22 o
  -5   9   8        555.56        564.89        39.89 o
  -4   9   8        197.97        175.59        25.90 o
  -3   9   8        178.84        206.76        26.98 o
  -2   9   8        368.51        380.42        33.90 o
  -1   9   8        750.63        722.70        58.16 o
   0   9   8         17.21         22.14        14.51 o
   1   9   8        777.46        790.10        53.32 o
   2   9   8        475.28        468.55        50.13 o
   3   9   8        827.13        803.16        55.62 o
   4   9   8          4.45         -5.05        13.50 o
   5   9   8        291.68        320.54        35.22 o
   6   9   8        206.31        229.83        47.51 o
   7   9   8        142.24        142.25        25.91 o
  -7  10   8         82.59         40.73        30.35 o
  -6  10   8         84.99         80.69        34.85 o
  -5  10   8        106.48        104.59        23.18 o
  -4  10   8         23.89         20.34        15.41 o
  -3  10   8          3.97         -6.01        13.49 o
  -2  10   8         33.30         38.37        21.13 o
  -1  10   8        115.86        111.70        20.89 o
   0  10   8          0.17         17.06        19.76 o
   1  10   8        402.43        387.05        75.12 o
   2  10   8         31.40         43.57        20.36 o
   3  10   8         30.43         -7.81        26.44 o
   4  10   8         12.80         -3.19        36.96 o
   5  10   8         43.69         52.93        27.61 o
   6  10   8         57.32        101.30        30.05 o
  -6  11   8        322.29        237.05        82.33 o
  -5  11   8        281.39        242.67        40.36 o
  -4  11   8         68.22         46.90        17.33 o
  -3  11   8         65.41         46.61        18.14 o
  -2  11   8        353.14        364.25        36.14 o
  -1  11   8        264.50        274.09        31.18 o
   0  11   8         28.90         36.43        33.35 o
   1  11   8         99.61         75.92        28.01 o
   2  11   8        798.03        720.16        54.50 o
   3  11   8         45.89         51.35        26.54 o
   4  11   8          9.73        -16.54        16.54 o
   5  11   8         62.71        -16.83        25.24 o
  -5  12   8         79.90         72.86        38.46 o
  -4  12   8        203.99        151.29        34.61 o
  -3  12   8        144.37        168.98        27.39 o
  -2  12   8         16.30         26.57        17.05 o
  -1  12   8         28.36         33.14        21.80 o
   0  12   8        163.42        167.20        31.98 o
   1  12   8         29.00         54.99        23.37 o
   2  12   8         56.21         32.16        37.86 o
   3  12   8          6.42         21.03        24.04 o
 -11   1   9       1174.72       1237.82        90.14 o
 -10   1   9         79.73         95.70        24.33 o
  -9   1   9         43.81         59.75        14.32 o
  -8   1   9       1766.82       1700.61        46.20 o
  -7   1   9        853.34        898.34        32.44 o
  -6   1   9        216.48        232.07        18.59 o
  -5   1   9        592.97        600.29        28.97 o
  -4   1   9       3761.53       3674.58        56.10 o
  -3   1   9       4144.56       3929.67        56.53 o
  -2   1   9       2749.96       2722.56        66.27 o
  -1   1   9       3604.70       4015.95        56.44 o
   1   1   9       1979.52       2046.29        52.85 o
   2   1   9         23.17         19.16         8.59 o
   3   1   9       2664.31       2498.92        45.42 o
   4   1   9       4093.25       3973.00        59.93 o
   5   1   9       1020.34        961.72        37.86 o
   6   1   9         97.57         92.82        20.75 o
   7   1   9        224.70        364.57        49.28 o
   8   1   9        847.07        908.14        64.95 o
   9   1   9        115.81        109.49        33.92 o
  10   1   9         25.33         40.01        22.81 o
 -11   2   9         44.05         66.97        22.05 o
 -10   2   9       1025.60       1002.30        48.54 o
  -9   2   9       1192.09       1275.61        45.36 o
  -8   2   9        680.40        716.54        30.83 o
  -7   2   9        256.70        278.93        20.65 o
  -6   2   9       1669.57       1674.65        41.01 o
  -5   2   9       2559.47       2522.10        53.95 o
  -4   2   9        324.92        320.17        16.72 o
  -3   2   9        416.83        392.13        23.77 o
  -2   2   9       6637.25       6632.18        77.08 o
  -1   2   9        718.97        670.43        22.25 o
   0   2   9        439.02        488.06        19.18 o
   1   2   9        199.27        105.44        11.86 o
   2   2   9       3301.04       3370.92        52.52 o
   3   2   9       2345.40       2334.28        42.84 o
   4   2   9         11.11          5.11         7.89 o
   5   2   9       1899.05       1908.92        75.29 o
   6   2   9        410.27        457.37        37.24 o
   7   2   9        243.44        212.19        37.20 o
   8   2   9         26.88         24.91        23.02 o
   9   2   9        135.73        125.44        33.68 o
  10   2   9        167.43        133.17        35.50 o
 -11   3   9         23.79         51.09        21.00 o
 -10   3   9        187.15        243.06        37.30 o
  -9   3   9         46.87         39.46        15.61 o
  -8   3   9          4.65         10.73        12.16 o
  -7   3   9          5.36          3.81         9.40 o
  -6   3   9        155.92        141.64        15.28 o
  -5   3   9        252.14        242.84        16.08 o
  -4   3   9       1749.59       1844.67        57.33 o
  -3   3   9         67.41         76.72        14.83 o
  -2   3   9         69.05         71.12        12.23 o
  -1   3   9         31.15          7.96         6.46 o
   0   3   9       3236.66       3429.66        52.32 o
   1   3   9        486.91        547.67        20.85 o
   2   3   9         18.76         17.21         7.18 o
   3   3   9          7.11          5.09         5.91 o
   4   3   9        110.18        128.23        19.01 o
   5   3   9        243.83        246.67        27.11 o
   6   3   9        317.80        306.94        31.01 o
   7   3   9         44.62         36.68        16.12 o
   8   3   9         72.32         95.29        52.28 o
   9   3   9         59.30         82.49        42.97 o
 -11   4   9         18.29        -14.87        14.87 o
 -10   4   9        975.24       1031.88        65.63 o
  -9   4   9        803.24        867.46        47.38 o
  -8   4   9         57.60         51.07        16.74 o
  -7   4   9        517.49        490.89        33.93 o
  -6   4   9       1815.64       1902.21        58.14 o
  -5   4   9       2201.93       2146.29        89.17 o
  -4   4   9        528.90        543.93        29.44 o
  -3   4   9        351.76        313.25        23.61 o
  -2   4   9       2878.22       2804.26        47.56 o
  -1   4   9        351.55        268.47        28.62 o
   0   4   9          0.42          2.70         6.94 o
   1   4   9        612.51        553.98        26.52 o
   2   4   9       4456.27       4374.62        69.24 o
   3   4   9       1501.99       1606.32        50.36 o
   4   4   9         38.08         33.58        13.15 o
   5   4   9       1279.78       1273.25        42.73 o
   6   4   9       1848.34       1918.44        68.44 o
   7   4   9        474.33        558.62        40.87 o
   8   4   9          5.36          8.21        16.48 o
   9   4   9        492.12        584.89        66.84 o
 -11   5   9        216.40        240.55        39.83 o
 -10   5   9        143.85        165.66        31.21 o
  -9   5   9        373.04        352.13        46.74 o
  -8   5   9        851.52        855.28        44.50 o
  -7   5   9       2252.80       2237.98        67.23 o
  -6   5   9        580.50        613.66        35.51 o
  -5   5   9          3.01         -7.64        10.44 o
  -4   5   9        551.07        496.07        25.90 o
  -3   5   9       1004.94        977.43        49.22 o
  -2   5   9        680.98        763.42        34.10 o
  -1   5   9       1282.02       1222.51        37.18 o
   0   5   9       5367.83       5457.74        71.96 o
   1   5   9        583.81        570.40        22.97 o
   2   5   9        288.71        322.56        16.60 o
   3   5   9        568.03        527.09        32.34 o
   4   5   9       1695.27       1580.29        53.59 o
   5   5   9        253.14        292.67        40.79 o
   6   5   9         20.67         12.48        13.62 o
   7   5   9        336.72        375.17        32.84 o
   8   5   9        137.78        191.89        28.80 o
   9   5   9         28.49          0.72        30.43 o
 -10   6   9          5.54        -22.54        22.54 o
  -9   6   9        104.46        156.26        30.90 o
  -8   6   9         22.73         20.83        13.54 o
  -7   6   9         70.63         62.87        16.77 o
  -6   6   9        407.31        390.93        30.00 o
  -5   6   9        115.13        145.62        20.11 o
  -4   6   9          4.43         -9.12         9.98 o
  -3   6   9        943.84        968.87        35.13 o
  -2   6   9        477.81        444.98        45.80 o
  -1   6   9       1304.83       1311.79        47.32 o
   0   6   9         64.07         95.00        14.31 o
   1   6   9       1031.80       1050.78        27.25 o
   2   6   9         37.07         20.41         8.52 o
   3   6   9         11.79         16.31        11.51 o
   4   6   9          1.38         -1.61        11.20 o
   5   6   9        619.76        711.64        42.75 o
   6   6   9          7.56        -11.37        19.84 o
   7   6   9         12.15         37.97        16.13 o
   8   6   9          1.96         16.51        14.47 o
 -10   7   9        141.61        161.40        35.05 o
  -9   7   9        377.71        313.47        47.12 o
  -8   7   9        689.14        812.52        49.46 o
  -7   7   9       1456.19       1398.48        49.57 o
  -6   7   9         61.73         40.40        27.23 o
  -5   7   9        427.82        407.70        35.38 o
  -4   7   9       2017.33       2073.59        83.06 o
  -3   7   9       1618.43       1583.67        54.23 o
  -2   7   9        174.52        168.99        22.99 o
  -1   7   9        407.07        393.53        31.00 o
   0   7   9       5281.68       5262.78        95.24 o
   1   7   9        675.95        678.88        33.22 o
   2   7   9          9.23         20.31        16.40 o
   3   7   9       1517.48       1576.07        71.58 o
   4   7   9       1558.00       1557.51        56.91 o
   5   7   9        441.41        425.24        36.31 o
   6   7   9         42.37          7.68        14.56 o
   7   7   9        869.51        899.95        50.28 o
   8   7   9        356.39        461.68        40.65 o
  -9   8   9        149.33        206.11        67.28 o
  -8   8   9         14.07         29.22        32.38 o
  -7   8   9         80.11        115.39        31.84 o
  -6   8   9        421.24        470.07        38.10 o
  -5   8   9        520.81        510.24        35.44 o
  -4   8   9        230.29        224.28        27.84 o
  -3   8   9        125.58        114.83        35.14 o
  -2   8   9          6.81         17.11        12.84 o
  -1   8   9        186.43        191.66        25.01 o
   0   8   9          1.82          8.04        14.93 o
   1   8   9        707.98        757.37        38.03 o
   2   8   9        292.31        295.69        38.84 o
   3   8   9        446.24        445.88        34.60 o
   4   8   9          2.13          5.08        23.58 o
   5   8   9         37.08         26.87        33.04 o
   6   8   9        698.54        747.81        68.50 o
   7   8   9         50.72         66.97        21.92 o
  -8   9   9        150.06         89.79        26.70 o
  -7   9   9        523.48        500.55       125.00 o
  -6   9   9         16.52         -7.59        27.43 o
  -5   9   9        125.23        121.80        23.88 o
  -4   9   9        157.05        168.05        25.87 o
  -3   9   9         83.67         66.35        19.28 o
  -2   9   9         30.37         14.98        12.78 o
  -1   9   9        780.44        777.99        41.14 o
   0   9   9        908.57        846.39        67.20 o
   1   9   9        546.06        532.60        50.91 o
   2   9   9        161.09        144.17        32.29 o
   3   9   9         11.20         37.14        29.15 o
   4   9   9        223.96        193.84        37.14 o
   5   9   9         72.27         47.12        18.37 o
   6   9   9        181.94        157.57        39.12 o
   7   9   9         16.47          6.85        37.34 o
  -7  10   9         28.28         47.77        46.87 o
  -6  10   9        908.47        956.50        65.40 o
  -5  10   9        276.73        299.99        34.58 o
  -4  10   9          4.62         17.57        15.82 o
  -3  10   9       1085.64       1100.89        51.04 o
  -2  10   9        729.00        800.65        44.22 o
  -1  10   9       1726.39       1796.76        62.58 o
   0  10   9          0.27         13.00        20.58 o
   1  10   9       1139.23       1124.57       111.77 o
   2  10   9        586.22        740.54        57.09 o
   3  10   9        206.07        270.96        42.49 o
   4  10   9         26.71         27.31        26.14 o
   5  10   9        125.81        146.83        35.48 o
   6  10   9        427.79        303.35        43.58 o
  -6  11   9          4.28         -5.14        20.02 o
  -5  11   9         22.46         61.71        26.07 o
  -4  11   9        100.01         85.74        21.07 o
  -3  11   9          2.78          6.59        15.72 o
  -2  11   9         13.86         31.13        18.56 o
  -1  11   9          8.92         39.58        21.13 o
   0  11   9         15.00         33.32        29.15 o
   1  11   9         67.80         89.02        29.45 o
   2  11   9         15.33          7.66        21.46 o
   3  11   9         10.63          9.44        16.32 o
   4  11   9         14.61         23.10        19.07 o
  -4  12   9          0.76        -24.14        24.62 o
  -3  12   9          0.59         -3.38        14.30 o
  -2  12   9        302.12        302.22        53.53 o
  -1  12   9        232.54        274.81        42.94 o
   0  12   9          1.57          3.99        25.24 o
   1  12   9        184.44        192.02        44.47 o
   2  12   9        288.27        253.04        42.20 o
 -11   0  10        998.06       1016.08        59.80 o
 -10   0  10         99.97        113.07        26.07 o
  -9   0  10        295.94        370.43        54.69 o
  -8   0  10        660.20        638.60        41.58 o
  -7   0  10        542.71        568.13        63.70 o
  -6   0  10        663.03        669.66        38.31 o
  -5   0  10       1325.14       1353.37        68.51 o
  -4   0  10       3197.78       3115.26        74.85 o
  -3   0  10       4663.95       4472.60        90.15 o
  -2   0  10         98.88        132.06        19.30 o
  -1   0  10       2175.68       2145.85        58.85 o
   0   0  10       1471.93       1243.21        44.37 o
   1   0  10       7633.74       7765.44       127.36 o
   2   0  10        632.75        626.55        33.64 o
   3   0  10       3238.99       3060.62        75.08 o
   4   0  10        150.83        162.80        29.15 o
   5   0  10       2781.24       2667.94       104.56 o
   6   0  10        325.44        364.77        63.10 o
   7   0  10       2874.42       2933.19       149.03 o
   8   0  10       1649.02       1529.99       114.78 o
   9   0  10        154.14        118.99        54.69 o
 -11   1  10         15.97         27.52        16.39 o
 -10   1  10        317.17        331.23        34.25 o
  -9   1  10        269.34        291.70        23.64 o
  -8   1  10          0.50         24.15        11.36 o
  -7   1  10         49.94         58.86        12.73 o
  -6   1  10        465.21        468.18        22.54 o
  -5   1  10         43.64         38.86         9.42 o
  -4   1  10        598.59        637.49        23.69 o
  -3   1  10       2796.71       2711.47        57.16 o
  -2   1  10       1830.59       1788.57        37.80 o
  -1   1  10        918.19        853.13        26.04 o
   0   1  10          6.52          5.92         7.25 o
   1   1  10          5.46         10.89         7.40 o
   2   1  10         89.61        111.88        13.11 o
   3   1  10         70.14         86.87        12.27 o
   4   1  10          2.38          3.31         6.64 o
   5   1  10        926.54        933.77        39.03 o
   6   1  10        270.04        291.10        63.40 o
   7   1  10         84.60         58.65        27.27 o
   8   1  10         62.91         76.71        31.55 o
   9   1  10        102.54         56.46        31.31 o
 -11   2  10        208.94        199.53        35.46 o
 -10   2  10        451.90        477.08        38.43 o
  -9   2  10         89.83         88.53        26.82 o
  -8   2  10         47.73         73.08        14.15 o
  -7   2  10        245.38        239.84        19.49 o
  -6   2  10         67.58         61.94        12.06 o
  -5   2  10       1854.24       1791.23        40.60 o
  -4   2  10       3673.63       3526.58       102.52 o
  -3   2  10       3232.48       3185.19        51.26 o
  -2   2  10        100.29         90.25        13.76 o
  -1   2  10        839.58       1031.94        28.59 o
   0   2  10       2162.21       2366.58        44.17 o
   1   2  10         79.49         71.48        11.20 o
   2   2  10         35.16         28.18        12.58 o
   3   2  10        226.94        226.41        16.86 o
   4   2  10        688.18        686.86        34.04 o
   5   2  10        238.30        251.14        26.12 o
   6   2  10         30.70         45.33        14.48 o
   7   2  10        490.93        471.42        54.81 o
   8   2  10        459.56        443.40        57.36 o
   9   2  10        166.49        163.70        39.94 o
 -11   3  10          4.64         12.43        17.28 o
 -10   3  10        536.65        645.89        44.50 o
  -9   3  10        418.98        376.00        47.21 o
  -8   3  10         23.97         19.62        13.00 o
  -7   3  10        678.39        641.00        35.43 o
  -6   3  10       2442.59       2464.37        51.39 o
  -5   3  10       2650.74       2686.11        60.17 o
  -4   3  10        425.74        422.00        18.20 o
  -3   3  10       1283.65       1261.41        29.58 o
  -2   3  10       3538.89       3463.50        52.91 o
  -1   3  10        556.02        496.19        20.55 o
   0   3  10        133.69        138.69        19.34 o
   1   3  10        602.91        580.59        22.47 o
   2   3  10       3608.84       3587.39        61.15 o
   3   3  10        857.43        908.53        27.23 o
   4   3  10        190.35        210.63        24.59 o
   5   3  10        354.72        345.47        31.94 o
   6   3  10       3356.70       3281.09        82.31 o
   7   3  10        352.57        323.53        47.17 o
   8   3  10        203.04        222.33        42.91 o
   9   3  10        482.40        650.65        71.25 o
 -11   4  10         47.32        120.00        29.73 o
 -10   4  10         93.55         82.51        25.12 o
  -9   4  10         36.04         27.00        16.74 o
  -8   4  10        469.53        426.00        37.80 o
  -7   4  10         14.21         -5.27        11.00 o
  -6   4  10          4.47         -3.00        12.62 o
  -5   4  10        217.57        209.18        24.74 o
  -4   4  10        275.69        282.96        26.59 o
  -3   4  10         76.27         64.91         8.15 o
  -2   4  10          0.01         -2.07         4.86 o
  -1   4  10       1474.20       1577.22        35.14 o
   0   4  10        557.66        693.93        24.85 o
   1   4  10        126.40        115.00        13.63 o
   2   4  10        177.94        199.98        17.95 o
   3   4  10        501.07        506.89        31.65 o
   4   4  10        329.81        374.65        30.93 o
   5   4  10        443.51        447.15        44.32 o
   6   4  10        193.26        203.11        40.08 o
   7   4  10         25.42         21.99        16.35 o
   8   4  10          3.41         -5.31        17.15 o
   9   4  10         19.91         29.43        27.78 o
 -10   5  10        374.37        515.38        68.21 o
  -9   5  10        696.82        717.87        56.16 o
  -8   5  10        266.45        312.63        34.04 o
  -7   5  10         16.15         13.81        13.01 o
  -6   5  10        369.16        396.59        32.24 o
  -5   5  10        664.83        663.41        48.15 o
  -4   5  10        168.83        201.74        25.09 o
  -3   5  10        738.89        757.12        36.99 o
  -2   5  10        489.78        422.71        27.13 o
  -1   5  10       2166.81       2177.21        41.14 o
   0   5  10        399.19        456.71        26.80 o
   1   5  10       1311.39       1337.72        45.18 o
   2   5  10       1727.03       1717.35        39.65 o
   3   5  10       1042.99       1149.95        46.18 o
   4   5  10         52.22         61.56        15.43 o
   5   5  10          3.86         -1.46        10.40 o
   6   5  10        844.26        873.84        60.63 o
   7   5  10        205.40        211.65        41.11 o
   8   5  10          0.31         38.88        21.02 o
   9   5  10        198.26        199.11        43.34 o
 -10   6  10         71.55         49.44        21.47 o
  -9   6  10        258.76        294.77        40.80 o
  -8   6  10       1258.30       1270.86        55.67 o
  -7   6  10        751.14        786.67        43.73 o
  -6   6  10          9.99         17.26        13.28 o
  -5   6  10        260.25        259.33        29.03 o
  -4   6  10       2055.48       2045.03        61.82 o
  -3   6  10        988.94        921.78        41.18 o
  -2   6  10        571.02        535.77        31.81 o
  -1   6  10       1074.02       1066.26        42.58 o
   0   6  10       2531.95       2652.99        64.36 o
   1   6  10        604.04        586.32        25.14 o
   2   6  10         26.39         26.76        15.30 o
   3   6  10        172.92        160.11        19.95 o
   4   6  10       1322.15       1346.33        45.26 o
   5   6  10         28.81          0.04        11.75 o
   6   6  10         20.73         15.26        13.08 o
   7   6  10        921.40        917.54        47.85 o
   8   6  10        462.07        472.18        36.48 o
 -10   7  10          1.24         10.82        30.05 o
  -9   7  10          0.76        -25.54        25.54 o
  -8   7  10          5.22         13.29        21.20 o
  -7   7  10        108.05         91.19        21.85 o
  -6   7  10         50.33         19.90        13.51 o
  -5   7  10         18.62          7.29        12.21 o
  -4   7  10          1.25         -6.73         8.60 o
  -3   7  10          8.83         17.23        12.61 o
  -2   7  10        894.65        961.45        36.31 o
  -1   7  10        274.26        307.92        29.26 o
   0   7  10         16.09          3.21        14.92 o
   1   7  10         72.24         96.49        16.41 o
   2   7  10        120.60        158.12        21.45 o
   3   7  10         32.50         55.54        16.78 o
   4   7  10          6.39         -4.22        18.28 o
   5   7  10         10.43         19.60        15.45 o
   6   7  10        151.36        168.90        29.12 o
   7   7  10         51.50         42.96        16.85 o
   8   7  10         32.29         42.07        17.95 o
  -9   8  10         41.00         80.08        25.85 o
  -8   8  10        706.19        800.48        61.39 o
  -7   8  10        599.82        680.23        40.10 o
  -6   8  10        136.46        131.34        28.54 o
  -5   8  10          1.76         -8.96        14.02 o
  -4   8  10        600.94        584.71        38.24 o
  -3   8  10        152.89        180.68        26.34 o
  -2   8  10        163.51        166.93        20.32 o
  -1   8  10        382.42        358.21        26.03 o
   0   8  10        946.79        928.19        41.74 o
   1   8  10        771.95        877.11        79.62 o
   2   8  10         46.77         32.96        22.49 o
   3   8  10       1057.46       1094.32        63.89 o
   4   8  10        856.97        880.73        58.02 o
   5   8  10        302.32        296.21        36.27 o
   6   8  10        103.61         78.32        21.02 o
   7   8  10          9.68         16.90        16.70 o
  -8   9  10         14.76         49.55        17.46 o
  -7   9  10        413.36        432.12        57.66 o
  -6   9  10        608.11        641.09        68.95 o
  -5   9  10        388.94        354.25        36.30 o
  -4   9  10         51.81         50.59        18.69 o
  -3   9  10        409.70        353.54        35.28 o
  -2   9  10        745.64        743.96        58.21 o
  -1   9  10        506.02        551.01        40.95 o
   0   9  10         19.47         28.66        16.25 o
   1   9  10        372.25        467.30        52.05 o
   2   9  10        299.18        335.04        48.98 o
   3   9  10        253.62        240.76        64.60 o
   4   9  10          9.62          7.10        17.24 o
   5   9  10        895.22        930.26       142.72 o
   6   9  10          3.93         10.62        16.77 o
  -7  10  10          3.59         26.51        20.65 o
  -6  10  10        198.36        133.74        68.51 o
  -5  10  10          4.99         29.46        16.03 o
  -4  10  10         51.15         51.42        24.30 o
  -3  10  10        261.24        248.04        41.89 o
  -2  10  10          0.08          6.34        15.23 o
  -1  10  10         43.09         43.63        16.65 o
   0  10  10         92.36         81.26        33.95 o
   1  10  10          0.15          8.23        20.53 o
   2  10  10          7.57         29.95        24.18 o
   3  10  10          1.03         -8.19        27.04 o
   4  10  10          5.79        -16.11        16.11 o
   5  10  10         27.96         61.64        98.85 o
  -6  11  10        308.89        261.90        46.10 o
  -5  11  10        154.36        165.88        28.32 o
  -4  11  10          1.42         -6.81        12.86 o
  -3  11  10         20.34         33.09        26.21 o
  -2  11  10        704.67        792.40        57.59 o
  -1  11  10        203.88        221.91        38.44 o
   0  11  10          0.62          2.83        16.36 o
   1  11  10        207.33        208.42        63.10 o
   2  11  10        597.35        648.65        61.60 o
   3  11  10         76.22         63.15        29.11 o
   4  11  10         10.45         16.66        24.86 o
  -4  12  10        195.21        229.19        32.17 o
  -3  12  10         54.40         75.99        21.16 o
  -2  12  10        191.92        130.17        32.26 o
  -1  12  10        242.46        244.10        42.09 o
   0  12  10        346.81        378.81        50.91 o
   1  12  10        158.58        174.53        37.83 o
   2  12  10          2.99          0.38        39.36 o
 -11   1  11       1007.17        993.64        80.24 o
 -10   1  11        314.74        433.78        40.17 o
  -9   1  11          7.13         10.77         9.55 o
  -8   1  11       1641.77       1522.08        45.35 o
  -7   1  11        955.35        994.01        34.96 o
  -6   1  11        315.21        315.89        20.95 o
  -5   1  11        648.58        601.49        24.98 o
  -4   1  11       4651.51       4483.55        67.27 o
  -3   1  11       5762.41       5656.34        75.89 o
  -2   1  11         35.56         39.97        12.75 o
  -1   1  11       7328.09       7668.12        91.75 o
   0   1  11       8658.51       8355.13        97.00 o
   1   1  11       5394.94       5280.39       123.34 o
   2   1  11        221.24        219.10        18.45 o
   3   1  11        924.43        919.27        30.51 o
   4   1  11       1687.03       1827.19        42.47 o
   5   1  11       2449.53       2478.33        64.97 o
   6   1  11        247.34        257.14        39.66 o
   7   1  11       1573.72       1687.51        83.70 o
   8   1  11        871.42        912.54        68.40 o
   9   1  11         82.56         32.92        31.06 o
 -11   2  11         27.40        -13.90        36.36 o
 -10   2  11        541.54        555.96        42.20 o
  -9   2  11       1314.53       1360.26        65.22 o
  -8   2  11         13.49         21.16        17.39 o
  -7   2  11         81.76        100.40        14.62 o
  -6   2  11       1696.63       1729.48        46.93 o
  -5   2  11       1585.97       1610.76        39.31 o
  -4   2  11        260.51        267.62        20.99 o
  -3   2  11       1729.07       1750.87        38.63 o
  -2   2  11       4708.13       4790.72        71.20 o
  -1   2  11       2193.52       2114.07        43.39 o
   0   2  11         67.43         87.52        12.55 o
   1   2  11       1200.90       1270.02        33.99 o
   2   2  11       3034.01       2977.17        53.73 o
   3   2  11        388.85        402.67        20.54 o
   4   2  11       1787.98       1832.53        83.91 o
   5   2  11       1098.41       1060.77        44.36 o
   6   2  11       1940.94       1920.03        86.68 o
   7   2  11        410.07        379.78        64.60 o
   8   2  11         58.11         67.84        31.41 o
   9   2  11        286.07        303.75        67.00 o
 -11   3  11         21.66         -1.11        48.68 o
 -10   3  11          1.22        -15.81        15.81 o
  -9   3  11         59.58         47.93        24.40 o
  -8   3  11          3.92         -3.34        17.49 o
  -7   3  11         77.91         62.63        17.71 o
  -6   3  11        428.23        360.24        32.55 o
  -5   3  11        394.35        417.10        19.62 o
  -4   3  11         27.62         34.78         8.61 o
  -3   3  11        337.62        349.60        24.29 o
  -2   3  11        485.63        516.03        21.38 o
  -1   3  11         15.99         -3.68         7.28 o
   0   3  11          9.68          7.76         7.85 o
   1   3  11          1.20         16.04         9.26 o
   2   3  11        227.56        242.84        20.45 o
   3   3  11       1142.15       1174.58        32.95 o
   4   3  11       3754.86       3654.09        82.88 o
   5   3  11       1652.31       1738.49        58.43 o
   6   3  11          2.41        -10.93        10.93 o
   7   3  11         92.46         55.06        39.66 o
   8   3  11        224.03        224.54        41.00 o
   9   3  11        148.48        128.37        38.45 o
 -11   4  11         96.91         21.07        62.80 o
 -10   4  11        483.95        559.20        52.97 o
  -9   4  11       1016.51       1033.87        76.12 o
  -8   4  11       1297.17       1301.85        75.87 o
  -7   4  11        325.97        261.36        30.13 o
  -6   4  11        672.43        717.91        39.54 o
  -5   4  11       2274.99       2312.64        65.32 o
  -4   4  11        244.96        255.97        32.99 o
  -3   4  11        497.26        443.16        28.32 o
  -2   4  11       8587.03       8538.84        96.10 o
  -1   4  11       2262.04       2170.65        55.41 o
   0   4  11         14.67          2.00         7.74 o
   1   4  11       1948.46       1962.68        43.38 o
   2   4  11       4527.75       4561.62        69.96 o
   3   4  11       2637.10       2770.88        82.71 o
   4   4  11         21.47         31.67        17.38 o
   5   4  11        355.55        375.22        34.65 o
   6   4  11       1720.84       1810.51        63.55 o
   7   4  11        137.69        198.39        45.02 o
   8   4  11        192.25        164.97        41.39 o
   9   4  11        345.69        307.76        50.19 o
 -10   5  11         98.17        106.83        55.59 o
  -9   5  11        450.82        423.77        43.88 o
  -8   5  11        473.31        501.37        43.57 o
  -7   5  11        316.40        478.74        44.29 o
  -6   5  11        239.84        234.56        27.73 o
  -5   5  11        104.94        143.18        22.13 o
  -4   5  11        890.39        896.37        41.72 o
  -3   5  11        454.92        456.75        31.32 o
  -2   5  11         56.89         53.51        15.86 o
  -1   5  11        191.62        193.53        15.61 o
   0   5  11       1161.22       1142.78        33.06 o
   1   5  11        759.61        722.83        34.26 o
   2   5  11         13.37          8.82        12.96 o
   3   5  11         40.66         49.27        16.53 o
   4   5  11        481.19        489.85        34.19 o
   5   5  11       1400.16       1363.31        55.56 o
   6   5  11        140.30        102.94        20.56 o
   7   5  11        178.59        153.77        28.03 o
   8   5  11        168.10        185.72        55.89 o
 -10   6  11          0.89         16.10        17.65 o
  -9   6  11          8.48         12.61        28.54 o
  -8   6  11        145.26        166.03        45.37 o
  -7   6  11        125.92        114.86        22.96 o
  -6   6  11        387.60        348.38        34.62 o
  -5   6  11        128.96        143.38        24.05 o
  -4   6  11          3.02         20.98        15.15 o
  -3   6  11        325.13        400.05        34.26 o
  -2   6  11        118.57        115.75        25.69 o
  -1   6  11        561.24        638.26        35.68 o
   0   6  11          2.25         -2.59        10.26 o
   1   6  11        120.18        132.92        15.47 o
   2   6  11         40.42         21.34        17.49 o
   3   6  11        508.93        505.25        35.92 o
   4   6  11         28.53         31.30        26.36 o
   5   6  11       2022.33       2103.49       157.27 o
   6   6  11        101.29         70.92        35.55 o
   7   6  11        125.23         85.15        24.35 o
   8   6  11         34.00         31.73        36.36 o
  -9   7  11         63.81         77.35        27.00 o
  -8   7  11        404.94        549.89        67.85 o
  -7   7  11       1581.87       1576.14        62.34 o
  -6   7  11         39.02         39.27        16.47 o
  -5   7  11         33.00         37.57        16.60 o
  -4   7  11        861.09        846.99        58.42 o
  -3   7  11       1192.10       1244.16        50.71 o
  -2   7  11        139.78        143.37        23.37 o
  -1   7  11        288.58        298.11        29.16 o
   0   7  11        921.04        941.43        41.03 o
   1   7  11        851.78        884.17        55.67 o
   2   7  11          3.23         11.28        13.08 o
   3   7  11        974.39       1084.10        48.57 o
   4   7  11       1975.03       2072.97        58.64 o
   5   7  11         94.92         96.40        19.93 o
   6   7  11        181.17        185.98        25.61 o
   7   7  11        274.23        330.58        49.87 o
  -9   8  11         26.82         27.28        21.34 o
  -8   8  11         25.80          4.44        22.05 o
  -7   8  11        118.99        112.34        23.03 o
  -6   8  11         58.52         26.28        23.83 o
  -5   8  11        265.68        306.65        39.81 o
  -4   8  11         39.48         28.08        14.42 o
  -3   8  11        544.35        572.93        39.23 o
  -2   8  11         15.80          5.18        14.48 o
  -1   8  11        212.68        235.07        27.41 o
   0   8  11          0.38         25.97        13.89 o
   1   8  11        396.14        376.54        64.60 o
   2   8  11        231.22        228.73        38.33 o
   3   8  11        453.41        477.68        54.39 o
   4   8  11         29.84        -15.21        59.79 o
   5   8  11        151.37        146.30        23.15 o
   6   8  11        263.63        235.71        29.32 o
   7   8  11         50.60         57.29        18.08 o
  -8   9  11         96.32        100.25        26.90 o
  -7   9  11        329.19        347.42        51.40 o
  -6   9  11        267.49        321.60        35.74 o
  -5   9  11         16.52         15.06        14.49 o
  -4   9  11         34.25         21.22        15.26 o
  -3   9  11          3.87        -12.19        12.19 o
  -2   9  11        383.46        394.42        37.12 o
  -1   9  11        118.41        123.08        26.32 o
   0   9  11        524.78        544.71        56.51 o
   1   9  11         37.47          5.66        28.24 o
   2   9  11        158.47        174.04        51.68 o
   3   9  11        468.51        590.94        90.44 o
   4   9  11         93.91        109.98        32.15 o
   5   9  11        229.27        280.49        64.60 o
   6   9  11        365.19        337.07       114.18 o
  -7  10  11         11.33         17.49        27.64 o
  -6  10  11        799.86        867.49        44.12 o
  -5  10  11         89.24         65.00        24.89 o
  -4  10  11         88.64         34.58        29.23 o
  -3  10  11        353.88        338.03        30.83 o
  -2  10  11         32.54         40.78        14.75 o
  -1  10  11        637.98        687.59        62.35 o
   0  10  11         61.61         22.34        25.24 o
   1  10  11        156.62        133.83        60.09 o
   2  10  11        372.61        484.59        57.35 o
   3  10  11        228.54        272.22        45.50 o
   4  10  11         62.37         69.38        25.26 o
   5  10  11        316.96        333.65        78.72 o
  -5  11  11          2.83         10.75        14.49 o
  -4  11  11        126.10        110.71        20.27 o
  -3  11  11          0.36          7.87        13.61 o
  -2  11  11         84.29         66.29        26.05 o
  -1  11  11         34.91         28.54        23.37 o
   0  11  11        314.71        192.54        39.49 o
   1  11  11         53.83         73.08        26.71 o
   2  11  11         52.71         56.17        25.33 o
   3  11  11         44.79         83.06        27.77 o
  -3  12  11          1.81        -20.99        26.63 o
  -2  12  11         11.48          3.39        26.74 o
  -1  12  11        183.44        168.31        36.05 o
   0  12  11          5.58         17.25        21.43 o
   1  12  11         27.95          1.68        27.34 o
 -11   0  12        849.88       1138.18        97.95 o
 -10   0  12        825.94        810.33        53.63 o
  -9   0  12        330.91        302.35        38.76 o
  -8   0  12       2141.10       2097.14        76.49 o
  -7   0  12        816.25        915.44        48.66 o
  -6   0  12        324.74        242.54        47.47 o
  -5   0  12          5.42          9.83        14.00 o
  -4   0  12       7352.77       7338.03       132.59 o
  -3   0  12       1728.19       1611.01        55.92 o
  -2   0  12       1300.76       1346.25        51.10 o
  -1   0  12       2856.94       2663.31        72.65 o
   0   0  12       6385.64       6429.40       282.44 o
   1   0  12       1751.73       1675.83        93.15 o
   2   0  12         81.89        145.47        28.85 o
   3   0  12       6497.87       6375.34       231.66 o
   4   0  12       3024.00       2744.65        78.27 o
   5   0  12       1833.15       1883.95       114.78 o
   6   0  12        389.91        346.74        61.90 o
   7   0  12       2285.38       2413.98       144.23 o
   8   0  12       1040.06        956.70       101.56 o
   9   0  12        101.87         61.30        43.87 o
 -11   1  12          6.99         42.79        21.98 o
 -10   1  12        165.63        238.50        30.57 o
  -9   1  12        791.86        703.10        40.09 o
  -8   1  12        219.79        196.95        24.46 o
  -7   1  12         78.52         63.23        12.95 o
  -6   1  12        205.06        240.45        20.68 o
  -5   1  12        511.15        463.67        23.35 o
  -4   1  12        388.01        402.61        23.00 o
  -3   1  12          3.17         -2.50         7.96 o
  -2   1  12         62.04         61.98        12.13 o
  -1   1  12        477.80        482.65        23.21 o
   0   1  12         78.75         86.97        13.63 o
   1   1  12        385.37        401.69        22.99 o
   2   1  12        888.48        881.87        30.93 o
   3   1  12        261.38        293.65        21.13 o
   4   1  12        589.50        626.11        34.45 o
   5   1  12        509.30        559.43        35.51 o
   6   1  12        618.80        576.99        54.59 o
   7   1  12        136.07        123.64        35.46 o
   8   1  12          4.69         15.27        24.60 o
   9   1  12        174.29        152.85        46.87 o
 -11   2  12        272.32        330.65        49.28 o
 -10   2  12        166.15        208.70        63.92 o
  -9   2  12        274.47        284.63        43.11 o
  -8   2  12        182.03        188.37        30.09 o
  -7   2  12        174.71        203.35        28.95 o
  -6   2  12         13.10          1.79         9.89 o
  -5   2  12        279.60        279.06        19.63 o
  -4   2  12       2709.29       2682.84        73.29 o
  -3   2  12        210.79        218.57        17.27 o
  -2   2  12        182.37        186.52        17.36 o
  -1   2  12        213.25        228.19        19.12 o
   0   2  12        684.07        674.16        27.58 o
   1   2  12        358.78        355.49        21.06 o
   2   2  12        190.36        212.55        18.80 o
   3   2  12       1030.63       1061.88        39.89 o
   4   2  12        710.36        646.83        35.34 o
   5   2  12        111.59        110.99        24.04 o
   6   2  12         34.67         65.04        27.38 o
   7   2  12        173.11        180.52        39.70 o
   8   2  12        313.40        408.32        55.24 o
   9   2  12         51.74         28.92        30.16 o
 -11   3  12          1.63         46.27        20.47 o
 -10   3  12        722.41        766.07        55.27 o
  -9   3  12       1210.48       1249.87        55.88 o
  -8   3  12          7.59         23.75        15.69 o
  -7   3  12        627.95        549.51        36.84 o
  -6   3  12       1798.41       1845.32        60.09 o
  -5   3  12       3430.41       3313.53        77.71 o
  -4   3  12       1449.09       1342.45        34.12 o
  -3   3  12       1618.17       1644.39        38.16 o
  -2   3  12       2050.03       1955.69        42.71 o
  -1   3  12        801.77        814.57        28.90 o
   0   3  12         20.47         17.37         9.12 o
   1   3  12       2028.72       1995.89        45.14 o
   2   3  12       4352.80       4359.40        69.41 o
   3   3  12         16.62         -4.46        17.79 o
   4   3  12         53.07         74.49        18.29 o
   5   3  12        141.76        163.71        30.68 o
   6   3  12       2498.27       2447.77       128.08 o
   7   3  12        424.74        402.93        68.81 o
   8   3  12         91.28         98.69        35.89 o
 -10   4  12         29.17         68.56        22.39 o
  -9   4  12         61.74         67.35        19.82 o
  -8   4  12        411.55        385.06        54.22 o
  -7   4  12          1.83          8.93        20.80 o
  -6   4  12        292.97        266.81        30.07 o
  -5   4  12          8.67         -5.68        11.97 o
  -4   4  12         69.44         76.29        17.91 o
  -3   4  12       1015.55        962.28        41.99 o
  -2   4  12        518.70        540.85        21.58 o
  -1   4  12        203.58        196.59        17.89 o
   0   4  12         23.78         33.24        11.13 o
   1   4  12         36.59         41.69        14.31 o
   2   4  12       1058.06       1100.17        33.88 o
   3   4  12         39.91         46.64        17.31 o
   4   4  12         76.98         71.97        30.28 o
   5   4  12       1975.63       1950.22        66.10 o
   6   4  12         87.16        105.33        21.68 o
   7   4  12         17.80         33.11        23.57 o
   8   4  12          4.39         -6.21        22.52 o
 -10   5  12        939.08       1168.09        73.01 o
  -9   5  12        225.51        201.66        30.70 o
  -8   5  12        603.20        585.62        44.35 o
  -7   5  12        290.88        233.63        30.37 o
  -6   5  12        685.39        683.82        50.70 o
  -5   5  12        584.90        631.19        38.16 o
  -4   5  12         42.05         20.96        12.75 o
  -3   5  12       3154.28       3215.12       170.28 o
  -2   5  12       1650.56       1569.18        52.73 o
  -1   5  12       1808.52       1830.27        55.32 o
   0   5  12          3.83         -3.14        10.15 o
   1   5  12        714.34        694.28        28.10 o
   2   5  12        646.65        663.52        39.22 o
   3   5  12       1570.59       1678.61        76.73 o
   4   5  12       1320.36       1285.03        52.89 o
   5   5  12        174.19        176.81        34.95 o
   6   5  12        178.77        220.95        35.93 o
   7   5  12         42.90         75.70        40.51 o
   8   5  12         53.39         76.43        30.80 o
 -10   6  12         15.53          8.41        20.61 o
  -9   6  12        259.65        234.06        40.54 o
  -8   6  12        909.03        800.24        47.38 o
  -7   6  12       1271.14       1235.39        55.64 o
  -6   6  12        240.35        267.08        36.62 o
  -5   6  12        189.04        216.05        53.47 o
  -4   6  12        622.86        657.84        60.01 o
  -3   6  12       1774.36       1720.55        58.18 o
  -2   6  12        212.73        176.63        33.13 o
  -1   6  12        511.10        450.22        34.31 o
   0   6  12       1182.26       1140.93        44.73 o
   1   6  12       1417.88       1379.55        39.19 o
   2   6  12        862.75        916.16        54.88 o
   3   6  12          4.48         -7.10        12.70 o
   4   6  12       4570.65       4631.56       103.89 o
   5   6  12        156.62        165.54        33.07 o
   6   6  12        152.98        171.88        52.69 o
   7   6  12        344.11        448.47        49.25 o
  -9   7  12         24.05         63.57        23.32 o
  -8   7  12         94.57         56.19        18.98 o
  -7   7  12         63.27         40.92        17.97 o
  -6   7  12        180.38        182.85        26.93 o
  -5   7  12         21.28         23.38        14.40 o
  -4   7  12          0.21         13.94        18.95 o
  -3   7  12         46.46         34.97        15.63 o
  -2   7  12        217.42        253.23        39.15 o
  -1   7  12         71.24         59.27        18.65 o
   0   7  12          3.30         -7.70         9.50 o
   1   7  12         48.28          4.25        15.95 o
   2   7  12        127.33        144.83        32.94 o
   3   7  12         50.70         23.39        15.18 o
   4   7  12         85.53         77.15        21.63 o
   5   7  12         90.08         67.55        21.61 o
   6   7  12        278.27        248.15        62.74 o
   7   7  12         14.08          4.47        15.14 o
  -8   8  12        512.27        466.19        57.14 o
  -7   8  12       1067.00       1076.74        66.26 o
  -6   8  12          2.61        -10.66        10.66 o
  -5   8  12        572.10        554.43        42.04 o
  -4   8  12       1030.48       1106.04        51.94 o
  -3   8  12       1441.42       1521.85        64.38 o
  -2   8  12         58.18         74.27        20.66 o
  -1   8  12        254.46        313.31        44.71 o
   0   8  12       1371.97       1422.29        74.47 o
   1   8  12        196.21        232.69        40.15 o
   2   8  12        101.12         83.18        28.14 o
   3   8  12       1300.28       1254.00        71.29 o
   4   8  12       1403.24       1609.08       132.81 o
   5   8  12          1.87          9.63        20.56 o
   6   8  12          1.17         21.53        20.37 o
  -8   9  12         29.47        -21.63        21.63 o
  -7   9  12        215.38        167.02        28.56 o
  -6   9  12        857.15        892.47        75.65 o
  -5   9  12        460.08        445.35        53.39 o
  -4   9  12          6.20         12.24        20.31 o
  -3   9  12         35.07         -8.35        14.20 o
  -2   9  12        601.48        646.99        42.34 o
  -1   9  12        539.18        610.14        39.98 o
   0   9  12          5.77          0.12        19.73 o
   1   9  12        824.99        829.62        92.24 o
   2   9  12         46.90         69.23        31.25 o
   3   9  12       1229.54       1341.94       173.67 o
   4   9  12         29.77        -11.25        20.19 o
   5   9  12        861.74        895.44       103.96 o
  -6  10  12         92.83         96.69        20.97 o
  -5  10  12         39.22         40.48        19.36 o
  -4  10  12         13.83          4.97        13.01 o
  -3  10  12          1.47          5.97        15.24 o
  -2  10  12          9.91          3.97        18.19 o
  -1  10  12          8.84          6.34        21.38 o
   0  10  12         21.80         -2.70        41.46 o
   1  10  12         42.24         67.61        28.90 o
   2  10  12          8.94         37.81        25.49 o
   3  10  12         70.97         32.56        26.25 o
   4  10  12         14.23        -16.90        16.90 o
  -5  11  12        142.55        197.19        29.46 o
  -4  11  12          4.67         26.75        18.39 o
  -3  11  12         12.62         34.08        16.76 o
  -2  11  12       1422.43       1447.61        80.06 o
  -1  11  12         84.00         74.91        40.56 o
   0  11  12         28.02         40.59        24.68 o
   1  11  12         40.01         17.54        30.35 o
   2  11  12        757.75        780.01        63.70 o
 -11   1  13        340.60        412.03        53.72 o
 -10   1  13        166.59        200.90        29.23 o
  -9   1  13         44.97         53.03        19.17 o
  -8   1  13        908.40        937.12        45.06 o
  -7   1  13        216.18        274.29        22.11 o
  -6   1  13         17.52         20.35        10.04 o
  -5   1  13       1998.90       1882.12        50.74 o
  -4   1  13        370.01        365.99        22.39 o
  -3   1  13       1878.24       1811.11        43.77 o
  -2   1  13         35.25         20.54        10.50 o
  -1   1  13        903.21        836.75        31.66 o
   0   1  13       4443.46       4569.78        72.32 o
   1   1  13       1956.42       1922.00        46.11 o
   2   1  13        176.29        179.84        18.97 o
   3   1  13        209.42        210.56        20.07 o
   4   1  13        157.08        181.19        23.39 o
   5   1  13        396.02        395.60        48.73 o
   6   1  13         12.97          0.96        17.47 o
   7   1  13        882.19       1036.37        70.73 o
   8   1  13        491.80        564.12        66.70 o
 -11   2  13         44.99         75.63        29.30 o
 -10   2  13        143.05        114.15        23.00 o
  -9   2  13        924.40        863.01        46.57 o
  -8   2  13        162.44        128.60        30.59 o
  -7   2  13        108.04        130.43        21.90 o
  -6   2  13        720.74        689.40        37.90 o
  -5   2  13       1444.30       1374.08        38.77 o
  -4   2  13        195.41        212.67        18.04 o
  -3   2  13         14.50         15.26        11.28 o
  -2   2  13       3533.26       3434.24        61.11 o
  -1   2  13       2449.26       2440.76        77.63 o
   0   2  13         52.37         57.79        19.63 o
   1   2  13       2368.65       2385.29        51.70 o
   2   2  13       2200.39       2221.75        72.43 o
   3   2  13         40.87         55.61        16.40 o
   4   2  13        722.18        684.24        37.14 o
   5   2  13        476.37        519.44        35.07 o
   6   2  13        832.07        943.87        65.43 o
   7   2  13         68.12         25.70        26.53 o
   8   2  13          1.73         23.09        25.08 o
 -10   3  13          2.39        -16.98        20.01 o
  -9   3  13         12.64          4.95        32.97 o
  -8   3  13         31.29         20.20        14.56 o
  -7   3  13        340.76        291.46        36.12 o
  -6   3  13        680.06        688.18        38.10 o
  -5   3  13          7.66         -0.80        10.69 o
  -4   3  13        691.42        611.35        34.54 o
  -3   3  13         20.40         16.14        12.95 o
  -2   3  13         68.73         58.45        14.40 o
  -1   3  13        127.37        143.32        18.13 o
   0   3  13        176.57        153.97        17.50 o
   1   3  13        524.81        530.16        26.52 o
   2   3  13          0.03         -2.85         8.75 o
   3   3  13       1771.68       1695.68        56.99 o
   4   3  13       1526.51       1458.39        84.26 o
   5   3  13         53.39         23.72        15.01 o
   6   3  13         33.70         50.11        26.14 o
   7   3  13         14.17         -4.08        23.38 o
   8   3  13          2.91         14.51        28.43 o
 -10   4  13        562.12        598.83        44.88 o
  -9   4  13        348.05        344.41        54.69 o
  -8   4  13        341.15        308.19        35.04 o
  -7   4  13        704.62        739.07        43.93 o
  -6   4  13       1258.64       1254.02        51.78 o
  -5   4  13        307.37        309.52        31.60 o
  -4   4  13          1.72         -8.48        13.22 o
  -3   4  13       1491.09       1461.01        51.75 o
  -2   4  13       1792.66       1875.74        57.92 o
  -1   4  13       2126.63       2215.40        48.23 o
   0   4  13        140.50        148.65        19.52 o
   1   4  13        754.72        741.26        29.74 o
   2   4  13        106.55        122.14        22.18 o
   3   4  13        421.77        485.26        34.22 o
   4   4  13          9.68         31.35        27.08 o
   5   4  13        169.08        169.93        26.14 o
   6   4  13        940.15        915.49        60.68 o
   7   4  13        345.97        407.60        56.44 o
   8   4  13         99.29        122.86        38.24 o
 -10   5  13         63.83         95.42        28.16 o
  -9   5  13        474.26        470.23        53.90 o
  -8   5  13        360.22        348.41        38.55 o
  -7   5  13         97.02        116.08        23.28 o
  -6   5  13         44.41         40.67        16.44 o
  -5   5  13         66.24         44.86        18.44 o
  -4   5  13       2660.30       2655.88        77.26 o
  -3   5  13         34.08         62.03        18.85 o
  -2   5  13       1017.70       1003.07        43.04 o
  -1   5  13        898.40        837.62        52.24 o
   0   5  13       1997.02       2040.89        51.09 o
   1   5  13        677.27        742.73        38.50 o
   2   5  13        417.08        406.83        32.89 o
   3   5  13        491.44        558.88        37.60 o
   4   5  13        358.03        449.19        40.89 o
   5   5  13        617.53        628.84        54.03 o
   6   5  13         49.47         34.93        21.94 o
   7   5  13        111.72         68.42        27.14 o
  -9   6  13         11.16         20.52        24.77 o
  -8   6  13        156.86        134.23        32.49 o
  -7   6  13         46.56         31.77        18.10 o
  -6   6  13        447.31        476.82        42.08 o
  -5   6  13        157.96        155.10        25.59 o
  -4   6  13          2.15         19.09        14.72 o
  -3   6  13        234.87        280.35        30.48 o
  -2   6  13          4.21        -10.87        10.87 o
  -1   6  13         20.40          9.59        13.38 o
   0   6  13          0.44          6.55         9.86 o
   1   6  13        193.49        207.52        36.12 o
   2   6  13        116.35        106.27        20.76 o
   3   6  13       1444.31       1549.19        58.84 o
   4   6  13         23.92         24.09        14.99 o
   5   6  13        311.30        266.21        39.94 o
   6   6  13          1.35         11.07        35.49 o
   7   6  13          0.19        -18.65        18.65 o
  -9   7  13         33.50         52.55        25.06 o
  -8   7  13        510.34        622.98        49.36 o
  -7   7  13       1068.04       1030.43        72.34 o
  -6   7  13          3.38          7.24        12.02 o
  -5   7  13        124.74        103.39        22.07 o
  -4   7  13       1913.49       1869.69        66.28 o
  -3   7  13        842.85        857.64        44.81 o
  -2   7  13         10.97          9.28        14.31 o
  -1   7  13        142.65        125.02        21.87 o
   0   7  13        781.06        781.85        40.37 o
   1   7  13         92.44         82.36        26.78 o
   2   7  13         43.98         -6.70        15.02 o
   3   7  13       1228.45       1325.77        79.02 o
   4   7  13       1124.01       1157.38        54.95 o
   5   7  13        353.99        396.13        40.89 o
   6   7  13         27.17         21.99        33.09 o
  -8   8  13          4.20         46.34        34.25 o
  -7   8  13        140.24         97.27        23.56 o
  -6   8  13        175.53        189.55        28.79 o
  -5   8  13        273.18        268.19        38.42 o
  -4   8  13        150.05        132.59        24.12 o
  -3   8  13       1185.48       1190.63        54.54 o
  -2   8  13          2.42         -4.89        13.40 o
  -1   8  13       1084.09       1190.16       112.82 o
   0   8  13          4.57         11.07        21.04 o
   1   8  13        379.13        369.70        49.04 o
   2   8  13         67.48         88.27        32.16 o
   3   8  13        205.99        153.56        56.49 o
   4   8  13         91.62         81.00        29.98 o
   5   8  13         46.57         38.13        34.55 o
   6   8  13        115.33         38.28        25.94 o
  -7   9  13        233.77        181.68        28.40 o
  -6   9  13         17.67         45.10        19.97 o
  -5   9  13         55.55         43.54        21.61 o
  -4   9  13        150.68        159.25        26.66 o
  -3   9  13         73.65         46.61        18.56 o
  -2   9  13          8.72         -6.68        14.18 o
  -1   9  13          5.92         19.16        17.90 o
   0   9  13         76.92        129.10        61.90 o
   1   9  13        128.58        141.80        35.42 o
   2   9  13        418.63        425.54       114.18 o
   3   9  13        490.31        553.55        62.24 o
   4   9  13        157.98        125.46        68.21 o
   5   9  13         51.74         35.82        24.68 o
  -6  10  13        385.75        447.09        44.94 o
  -5  10  13        370.80        410.58        42.35 o
  -4  10  13        104.67        131.38        25.53 o
  -3  10  13        314.90        365.41        38.48 o
  -2  10  13        615.26        681.32        42.43 o
  -1  10  13         59.12        103.76        28.23 o
   0  10  13          7.22        -14.97        14.97 o
   1  10  13         25.77         27.54        34.85 o
   2  10  13        984.14       1086.95       115.38 o
   3  10  13        602.23        637.44        67.66 o
  -4  11  13         50.71         55.76        20.12 o
  -3  11  13        203.81        173.33        28.32 o
  -2  11  13        323.08        287.86        45.37 o
  -1  11  13         65.48         70.92        27.14 o
   0  11  13        502.73        496.03        61.39 o
   1  11  13         14.78         44.95        62.50 o
 -11   0  14       1067.66       1161.02       105.16 o
 -10   0  14        287.63        275.23        61.90 o
  -9   0  14         87.48         64.30        37.86 o
  -8   0  14       2018.16       2123.01       112.38 o
  -7   0  14       1624.92       1569.09        65.55 o
  -6   0  14        196.33        228.06        30.01 o
  -5   0  14         19.56         42.07        17.20 o
  -4   0  14       1177.75       1236.57        54.16 o
  -3   0  14       1614.05       1546.07        59.75 o
  -2   0  14        438.70        435.36        39.36 o
  -1   0  14       1221.84       1273.59        54.97 o
   0   0  14       5800.39       5650.32       119.45 o
   1   0  14       5352.90       5210.50       114.70 o
   2   0  14        995.34       1000.62        77.82 o
   3   0  14       1437.16       1421.20        70.01 o
   4   0  14       1155.93       1281.81        96.75 o
   5   0  14        656.69        740.96        79.93 o
   6   0  14        125.88        170.67        53.48 o
   7   0  14        511.79        367.78        78.72 o
   8   0  14        965.92        948.28       100.96 o
 -11   1  14          4.27         -9.92        20.82 o
 -10   1  14        332.42        332.37        36.21 o
  -9   1  14        844.17        841.60        46.31 o
  -8   1  14        153.45        132.19        22.79 o
  -7   1  14         64.73         57.71        12.09 o
  -6   1  14         20.81         24.02         9.91 o
  -5   1  14       1498.21       1483.76        42.39 o
  -4   1  14       1136.16       1123.78        43.37 o
  -3   1  14        292.92        332.61        24.26 o
  -2   1  14       2486.12       2533.37        54.20 o
  -1   1  14       1886.81       1957.35        47.55 o
   0   1  14         25.01         66.08        14.14 o
   1   1  14        942.93        934.42        34.04 o
   2   1  14       1189.82       1229.31        52.82 o
   3   1  14        242.02        248.30        21.67 o
   4   1  14        135.72        125.89        20.93 o
   5   1  14        138.29        136.45        53.18 o
   6   1  14         92.63         59.25        29.09 o
   7   1  14          6.58        -20.77        20.77 o
   8   1  14         88.16         70.34        29.71 o
 -10   2  14        259.62        317.53        37.32 o
  -9   2  14         81.35         54.19        19.22 o
  -8   2  14        302.73        283.31        32.26 o
  -7   2  14        842.07        839.94        44.19 o
  -6   2  14        232.98        221.08        27.60 o
  -5   2  14        321.29        313.32        21.44 o
  -4   2  14       2940.04       2996.58        58.62 o
  -3   2  14        121.09        127.99        16.01 o
  -2   2  14        372.99        391.55        25.21 o
  -1   2  14       1127.14       1179.29        37.22 o
   0   2  14       2759.14       2776.38        57.34 o
   1   2  14       1303.97       1259.64        46.40 o
   2   2  14        558.90        574.11        32.09 o
   3   2  14        894.97        891.77        43.19 o
   4   2  14        700.67        704.92        78.76 o
   5   2  14        420.23        548.94        39.42 o
   6   2  14         48.30          7.69        25.24 o
   7   2  14         38.44         31.88        28.71 o
   8   2  14        329.83        345.78        53.03 o
 -10   3  14        635.69        649.29        68.92 o
  -9   3  14        959.02        984.74        52.74 o
  -8   3  14        152.43        125.92        24.95 o
  -7   3  14        403.66        420.51        38.84 o
  -6   3  14       1265.51       1295.23        87.91 o
  -5   3  14       1910.30       2027.14        63.64 o
  -4   3  14        483.65        500.29        34.95 o
  -3   3  14         30.99         12.37        14.47 o
  -2   3  14       1673.96       1676.30        60.89 o
  -1   3  14       2421.86       2484.62        54.38 o
   0   3  14        102.47        116.23        16.72 o
   1   3  14       1206.88       1205.48        38.41 o
   2   3  14       4510.93       4535.69        76.21 o
   3   3  14       1069.95       1080.68        47.65 o
   4   3  14         76.39         75.74        19.62 o
   5   3  14        340.34        373.30        34.17 o
   6   3  14        837.62        837.97        80.83 o
   7   3  14        460.47        482.34        61.08 o
   8   3  14         12.13        -21.75        50.78 o
 -10   4  14         30.68         27.32        25.99 o
  -9   4  14         76.77         69.12        19.73 o
  -8   4  14        113.54         92.96        22.39 o
  -7   4  14          0.67        -11.08        11.08 o
  -6   4  14        264.90        297.97        32.04 o
  -5   4  14       1750.45       1769.62        61.17 o
  -4   4  14        121.35        150.49        24.61 o
  -3   4  14         57.93         65.59        18.90 o
  -2   4  14       1084.80       1170.40        47.96 o
  -1   4  14         10.98          0.41         9.86 o
   0   4  14        195.31        229.45        20.89 o
   1   4  14         14.11         11.35        10.49 o
   2   4  14       1602.12       1633.27        59.23 o
   3   4  14         16.30         11.31        21.56 o
   4   4  14        444.63        520.16        38.00 o
   5   4  14        171.32        199.39        28.94 o
   6   4  14         82.45         55.41        28.73 o
   7   4  14         25.85         21.57        25.27 o
 -10   5  14        414.43        280.44        44.14 o
  -9   5  14        203.67        196.08        35.51 o
  -8   5  14        131.45         55.60        21.81 o
  -7   5  14         45.50         68.66        19.95 o
  -6   5  14        333.49        356.13        37.27 o
  -5   5  14        154.24        152.65        25.62 o
  -4   5  14       1904.90       1816.26        63.23 o
  -3   5  14       2869.67       2918.45        77.44 o
  -2   5  14        213.08        258.09        37.18 o
  -1   5  14       1024.65       1161.17        47.55 o
   0   5  14        109.40        110.41        20.66 o
   1   5  14          2.79         -2.27         8.26 o
   2   5  14        865.38        893.38        43.83 o
   3   5  14        870.76        957.57        46.37 o
   4   5  14         68.79         71.35        20.64 o
   5   5  14        490.50        529.38        42.85 o
   6   5  14        415.81        352.54        56.61 o
   7   5  14        361.18        468.22        62.46 o
  -9   6  14        125.66        190.27        31.96 o
  -8   6  14        390.72        370.15        51.55 o
  -7   6  14        684.69        669.85        43.23 o
  -6   6  14        318.84        392.80        39.21 o
  -5   6  14        346.88        390.95        38.39 o
  -4   6  14        754.11        744.76        48.20 o
  -3   6  14        416.99        510.24        38.90 o
  -2   6  14        147.40        172.31        24.63 o
  -1   6  14        560.48        639.23        40.33 o
   0   6  14       2011.50       2012.48        76.93 o
   1   6  14       1150.51       1194.78        77.22 o
   2   6  14        164.02        140.12        31.23 o
   3   6  14        138.83        170.61        38.40 o
   4   6  14        752.06        709.99        45.30 o
   5   6  14        454.30        468.40        44.71 o
   6   6  14         42.98         54.82        20.84 o
  -8   7  14          6.05          6.04        24.80 o
  -7   7  14          3.41         21.47        15.50 o
  -6   7  14        185.76        116.83        36.63 o
  -5   7  14        307.64        294.05        34.32 o
  -4   7  14         75.88        109.44        23.02 o
  -3   7  14          4.43        -13.39        13.39 o
  -2   7  14        262.13        283.66        32.37 o
  -1   7  14        311.59        369.01        37.95 o
   0   7  14         34.10         15.49        18.29 o
   1   7  14        525.32        637.87        54.08 o
   2   7  14        170.38         87.64        27.89 o
   3   7  14         41.24         44.09        39.66 o
   4   7  14         43.36          4.58        22.38 o
   5   7  14          9.02         23.46        20.97 o
   6   7  14          0.72        -10.76        18.57 o
  -8   8  14        194.70        194.53        35.79 o
  -7   8  14        177.26        189.40        31.21 o
  -6   8  14          3.06          8.44        13.01 o
  -5   8  14        110.39        129.07        26.60 o
  -4   8  14        489.25        541.22        68.18 o
  -3   8  14       2673.82       2726.44        82.95 o
  -2   8  14        163.45        168.69        37.07 o
  -1   8  14         86.38         81.90        19.08 o
   0   8  14          8.52         17.05        18.82 o
   1   8  14         53.73          2.20        16.84 o
   2   8  14          8.29         32.06        23.44 o
   3   8  14        659.91        650.68        58.29 o
   4   8  14        885.57        739.18        62.08 o
   5   8  14        165.33        159.43        36.87 o
  -7   9  14          9.93         -5.75        14.67 o
  -6   9  14        690.36        765.25        48.26 o
  -5   9  14        331.92        313.08        50.28 o
  -4   9  14          4.75         15.87        17.50 o
  -3   9  14        158.72        224.48        31.39 o
  -2   9  14        154.67        161.36        26.07 o
  -1   9  14        299.72        350.68        52.88 o
   0   9  14          2.92        -16.71        22.59 o
   1   9  14       1013.79       1135.08        74.36 o
   2   9  14         25.03         57.09        28.01 o
   3   9  14        360.25        394.58       106.97 o
   4   9  14          2.89         55.38        26.53 o
  -5  10  14         24.46         26.75        16.39 o
  -4  10  14          0.29          9.92        19.76 o
  -3  10  14        130.88        105.35        28.43 o
  -2  10  14         57.12        113.30        29.90 o
  -1  10  14         89.65         48.24        78.12 o
   0  10  14        214.00        229.23        42.61 o
   1  10  14         61.28         26.57        25.24 o
   2  10  14          0.00         25.48        26.54 o
   3  10  14          0.34        -14.40        20.36 o
  -3  11  14          7.64         -8.59        22.90 o
  -2  11  14       1313.66       1456.20        83.90 o
  -1  11  14          5.64          3.31        21.25 o
   0  11  14         42.35          8.56        22.54 o
 -10   1  15         43.97         18.83        32.75 o
  -9   1  15        195.02        242.56        31.17 o
  -8   1  15        978.85        987.81        48.72 o
  -7   1  15       1363.37       1357.41        53.83 o
  -6   1  15       1358.83       1370.48        45.20 o
  -5   1  15       3413.49       3243.45        64.83 o
  -4   1  15        114.95        132.68        17.45 o
  -3   1  15        483.69        491.87        32.87 o
  -2   1  15        226.21        233.97        22.36 o
  -1   1  15        850.80        884.02        34.21 o
   0   1  15       3730.77       3592.81        67.82 o
   1   1  15       1220.70       1135.44        38.67 o
   2   1  15        753.64        718.25        44.89 o
   3   1  15        530.23        556.35        50.40 o
   4   1  15       1512.66       1534.41        56.42 o
   5   1  15        168.21        253.82        42.49 o
   6   1  15         91.30        138.16        34.41 o
   7   1  15        569.32        646.59        70.67 o
 -10   2  15        428.11        471.89        40.81 o
  -9   2  15        400.23        432.25        37.39 o
  -8   2  15        111.29        109.36        22.09 o
  -7   2  15        124.62        123.88        22.69 o
  -6   2  15       1804.36       1995.12        77.34 o
  -5   2  15       2956.07       2733.30        74.21 o
  -4   2  15       2580.21       2501.39        55.01 o
  -3   2  15        392.16        369.08        25.05 o
  -2   2  15       1643.62       1550.19        43.92 o
  -1   2  15       2105.66       2060.17        50.57 o
   0   2  15          2.49         19.90        10.82 o
   1   2  15       1695.71       1736.57        46.71 o
   2   2  15        281.18        272.23        23.87 o
   3   2  15        190.26        244.16        29.01 o
   4   2  15        166.68        181.18        26.40 o
   5   2  15        644.51        720.61        57.37 o
   6   2  15        585.54        610.21        64.72 o
   7   2  15          3.30          3.89        24.63 o
 -10   3  15         33.78         24.69        15.67 o
  -9   3  15         35.17         51.44        21.20 o
  -8   3  15         72.95         58.61        17.30 o
  -7   3  15        123.97        121.85        23.08 o
  -6   3  15        106.51         72.79        18.54 o
  -5   3  15         36.21         24.56        17.83 o
  -4   3  15        490.59        464.24        37.75 o
  -3   3  15          1.24        -13.30        13.47 o
  -2   3  15        731.21        704.32        35.66 o
  -1   3  15        870.15        896.55        34.70 o
   0   3  15       1203.16       1143.89        38.59 o
   1   3  15        133.51        112.93        16.88 o
   2   3  15          4.20         -7.10        11.66 o
   3   3  15          8.07         13.99        19.08 o
   4   3  15         98.77         75.74        24.37 o
   5   3  15         15.94         -1.47        13.24 o
   6   3  15         83.32         30.40        28.13 o
   7   3  15        165.48        151.52        38.64 o
 -10   4  15        263.82        232.21        34.43 o
  -9   4  15        569.42        632.28        47.84 o
  -8   4  15         60.52         59.07        20.69 o
  -7   4  15         43.80         45.71        18.62 o
  -6   4  15       3301.25       3409.39        90.27 o
  -5   4  15        229.19        238.57        29.69 o
  -4   4  15       1145.38       1160.87        74.61 o
  -3   4  15       1159.20       1166.08        68.50 o
  -2   4  15        654.53        695.74        39.70 o
  -1   4  15       1309.22       1276.03        49.32 o
   0   4  15         90.05         78.25        14.07 o
   1   4  15       1817.55       1808.41        51.38 o
   2   4  15       1626.49       1708.73        59.98 o
   3   4  15        421.20        504.14        38.77 o
   4   4  15         22.12        -12.34        12.34 o
   5   4  15        665.20        699.93        44.25 o
   6   4  15        690.31        766.51        91.94 o
   7   4  15        348.38        362.13        71.81 o
  -9   5  15         67.41         86.06        21.72 o
  -8   5  15        159.04        204.93        31.56 o
  -7   5  15        437.14        461.89        44.34 o
  -6   5  15         10.12         28.59        16.43 o
  -5   5  15        537.45        552.14        40.77 o
  -4   5  15       1316.96       1357.84        55.75 o
  -3   5  15          5.17         14.05        15.24 o
  -2   5  15       1182.76       1108.93        52.17 o
  -1   5  15         41.10         42.95        22.87 o
   0   5  15        825.05        910.17        43.02 o
   1   5  15          2.92         -6.13        14.79 o
   2   5  15          6.85        -18.09        24.09 o
   3   5  15        260.65        384.74        36.88 o
   4   5  15        367.64        449.35        41.80 o
   5   5  15         66.49         75.82        24.90 o
   6   5  15        122.01        177.99        30.11 o
  -9   6  15         83.99        131.36        42.41 o
  -8   6  15         17.22          1.94        16.54 o
  -7   6  15          0.08          5.15        22.01 o
  -6   6  15        242.17        310.19        35.98 o
  -5   6  15        353.46        424.84        50.14 o
  -4   6  15         62.25         60.52        19.88 o
  -3   6  15       1031.73       1118.38        51.87 o
  -2   6  15        485.85        592.18        43.69 o
  -1   6  15         96.72         79.42        19.75 o
   0   6  15          7.32         10.39        13.42 o
   1   6  15        633.20        711.27        56.30 o
   2   6  15         67.93         70.22        27.66 o
   3   6  15         75.78        113.76        29.68 o
   4   6  15          1.72         -2.21        16.00 o
   5   6  15         22.86         23.51        19.42 o
   6   6  15        126.18        123.70        26.59 o
  -8   7  15        375.88        372.24        40.40 o
  -7   7  15        829.33        847.13        51.32 o
  -6   7  15        196.96        162.62        26.95 o
  -5   7  15         17.23         23.44        19.83 o
  -4   7  15       2672.51       2896.54       123.09 o
  -3   7  15       1959.71       2013.68        70.12 o
  -2   7  15          0.42        -12.97        12.97 o
  -1   7  15         69.40        105.59        21.86 o
   0   7  15        720.92        731.50        62.37 o
   1   7  15        243.39        261.62        54.69 o
   2   7  15         28.70          6.85        22.84 o
   3   7  15        958.28        833.06        64.93 o
   4   7  15        526.38        548.03        61.77 o
   5   7  15        331.92        314.14        54.69 o
  -7   8  15         61.68         58.19        20.92 o
  -6   8  15        257.15        305.83        43.05 o
  -5   8  15         18.11          1.50        15.38 o
  -4   8  15        438.37        469.37        46.33 o
  -3   8  15        239.72        212.90        30.91 o
  -2   8  15         33.04         25.62        18.18 o
  -1   8  15        311.27        318.12        68.21 o
   0   8  15          3.43        -16.06        24.04 o
   1   8  15          0.76         -9.63        30.05 o
   2   8  15        180.48        258.14        43.00 o
   3   8  15        113.19         92.92        31.16 o
   4   8  15          5.61          7.52        20.38 o
  -6   9  15         43.14         71.28        22.75 o
  -5   9  15          1.36        -14.58        14.58 o
  -4   9  15        381.99        484.22        64.56 o
  -3   9  15        525.00        557.20        45.12 o
  -2   9  15         17.11         24.73        15.23 o
  -1   9  15        105.68        100.03        32.26 o
   0   9  15        170.41        181.42        38.84 o
   1   9  15         64.89         38.42        45.37 o
   2   9  15          3.94         19.34        16.64 o
   3   9  15         21.35        -20.44        20.44 o
  -5  10  15        585.05        689.00        59.17 o
  -4  10  15         33.23         13.71        19.43 o
  -3  10  15        442.82        505.32        48.57 o
  -2  10  15       1418.90       1514.78        85.87 o
  -1  10  15        157.91        104.05        61.30 o
   0  10  15          5.83         -3.25        42.67 o
   1  10  15         17.23         42.12        28.54 o
   2  10  15        570.44        502.62        63.70 o
 -10   0  16         93.99         42.07        31.85 o
  -9   0  16         51.21         67.91        40.86 o
  -8   0  16       1057.30       1015.59        95.55 o
  -7   0  16       1926.79       1800.32        73.19 o
  -6   0  16        116.70        152.73        27.00 o
  -5   0  16        566.00        501.32        39.90 o
  -4   0  16        211.31        218.93        30.02 o
  -3   0  16        311.29        416.23        37.54 o
  -2   0  16          2.12         -6.36        39.96 o
  -1   0  16       2848.74       2648.99       133.11 o
   0   0  16       2154.73       2293.10        78.72 o
   1   0  16       3034.19       2956.44        90.45 o
   2   0  16        166.29        160.13        26.53 o
   3   0  16        186.29        225.37        32.77 o
   4   0  16       1231.40       1186.26        99.76 o
   5   0  16         98.38         45.07        41.46 o
   6   0  16        155.67        101.56        46.87 o
   7   0  16         22.05         27.04        32.45 o
 -10   1  16        310.27        250.79        41.54 o
  -9   1  16         69.95         58.25        25.64 o
  -8   1  16         62.58         53.04        27.58 o
  -7   1  16         82.22        100.02        20.72 o
  -6   1  16        185.53        147.56        23.41 o
  -5   1  16        523.92        497.59        27.46 o
  -4   1  16       2323.48       2159.72        53.35 o
  -3   1  16         49.90         50.27        12.56 o
  -2   1  16        509.44        498.82        27.89 o
  -1   1  16       1097.18       1011.07        37.53 o
   0   1  16         11.90          4.18        10.99 o
   1   1  16          1.55         -9.86         9.86 o
   2   1  16         11.86         -6.51         8.96 o
   3   1  16        168.47        129.88        22.46 o
   4   1  16         24.51          6.14        26.14 o
   5   1  16        128.80        172.74        52.88 o
   6   1  16        149.41        154.22        37.23 o
   7   1  16          2.85         26.42        25.27 o
 -10   2  16          2.87          6.09        21.79 o
  -9   2  16         75.42         65.74        34.50 o
  -8   2  16        425.56        461.86        40.87 o
  -7   2  16        358.16        309.09        34.47 o
  -6   2  16         34.47         27.28        16.07 o
  -5   2  16         17.08         31.30        14.47 o
  -4   2  16        474.40        444.01        35.05 o
  -3   2  16         43.40         52.90        13.37 o
  -2   2  16          0.20          1.45        16.74 o
  -1   2  16        296.53        316.78        25.94 o
   0   2  16        221.10        282.20        24.86 o
   1   2  16          2.77         -7.16        12.06 o
   2   2  16         81.67         59.78        17.70 o
   3   2  16         92.40        138.09        30.00 o
   4   2  16        385.35        424.37        38.74 o
   5   2  16         64.03          1.90        23.75 o
   6   2  16          2.17        -16.57        17.13 o
   7   2  16          5.78         -4.35        27.64 o
 -10   3  16        127.76         76.61        19.93 o
  -9   3  16        417.76        493.29        56.25 o
  -8   3  16        135.26        123.12        24.37 o
  -7   3  16        500.67        553.88        41.56 o
  -6   3  16       1984.92       2063.69       120.10 o
  -5   3  16        707.32        772.65        43.02 o
  -4   3  16          2.30        -11.39        11.39 o
  -3   3  16        204.29        173.89        25.53 o
  -2   3  16       1606.40       1582.01        56.66 o
  -1   3  16        967.14        925.32        35.66 o
   0   3  16          2.38         11.15        10.36 o
   1   3  16        358.75        344.91        26.72 o
   2   3  16       1867.02       1916.32        64.26 o
   3   3  16        979.84       1052.22        65.16 o
   4   3  16          0.01         29.55        16.45 o
   5   3  16        380.16        379.41        52.25 o
   6   3  16        234.78        244.70       108.47 o
   7   3  16         63.59         22.81        43.57 o
  -9   4  16          3.37         -4.98        21.71 o
  -8   4  16          1.48        -12.19        12.19 o
  -7   4  16         24.86         18.96        18.35 o
  -6   4  16        242.13        206.37        30.23 o
  -5   4  16       2833.43       2818.35        82.17 o
  -4   4  16        176.76        202.20        27.95 o
  -3   4  16         16.52          2.96        16.70 o
  -2   4  16        474.06        506.53        38.24 o
  -1   4  16          1.20          1.68        11.36 o
   0   4  16        450.21        413.17        33.28 o
   1   4  16        155.73        156.17        36.70 o
   2   4  16          1.65          7.02        13.70 o
   3   4  16        164.18        146.90        30.81 o
   4   4  16        242.34        223.02        35.11 o
   5   4  16         94.15         63.71        20.47 o
   6   4  16         16.81         -3.41        24.40 o
  -9   5  16        414.81        475.73        47.17 o
  -8   5  16        114.18        117.13        47.75 o
  -7   5  16        121.32        135.39        38.48 o
  -6   5  16         64.73         59.36        20.21 o
  -5   5  16         17.47         24.16        23.48 o
  -4   5  16        847.00        814.33        46.00 o
  -3   5  16        622.50        649.32        47.52 o
  -2   5  16        798.99        814.49        43.95 o
  -1   5  16        110.93        106.34        21.30 o
   0   5  16         12.56         16.92        13.12 o
   1   5  16         30.63          1.66        17.09 o
   2   5  16        545.98        573.37        53.20 o
   3   5  16        168.22        181.70        28.26 o
   4   5  16         18.66         29.40        17.28 o
   5   5  16        203.51        178.13        29.67 o
   6   5  16         32.94          0.58        20.53 o
  -8   6  16        309.24        271.54        36.50 o
  -7   6  16        402.16        408.56        43.19 o
  -6   6  16          6.59         -1.32        15.18 o
  -5   6  16        755.07        701.40        44.29 o
  -4   6  16       1276.98       1307.18        58.11 o
  -3   6  16        659.61        703.72        70.25 o
  -2   6  16         57.59         52.02        33.79 o
  -1   6  16        142.27        134.55        33.41 o
   0   6  16       1232.81       1192.36        70.90 o
   1   6  16        291.75        258.70        42.06 o
   2   6  16        206.97        252.46        61.00 o
   3   6  16        381.62        346.97        49.49 o
   4   6  16        272.20        331.92        95.25 o
   5   6  16         75.47         92.14        35.60 o
  -8   7  16          4.18         -1.52        16.79 o
  -7   7  16        422.80        284.29        47.60 o
  -6   7  16        773.42        725.50        46.91 o
  -5   7  16        156.94        150.42        26.46 o
  -4   7  16         18.70          0.10        15.20 o
  -3   7  16         87.25        124.47        29.20 o
  -2   7  16         18.98         53.13        18.12 o
  -1   7  16        201.22        213.34        28.75 o
   0   7  16        239.12        218.83        41.49 o
   1   7  16        175.27        220.22        41.39 o
   2   7  16         91.70         35.59        23.82 o
   3   7  16         85.30        146.75        33.64 o
   4   7  16          0.01        -31.65        36.06 o
   5   7  16         17.98         -8.75        73.62 o
  -7   8  16        128.41        176.73        29.36 o
  -6   8  16          0.61         -9.81        14.87 o
  -5   8  16         87.11         84.45        32.65 o
  -4   8  16        626.60        722.56        47.72 o
  -3   8  16       1229.16       1248.38        58.76 o
  -2   8  16          1.25         17.66        16.30 o
  -1   8  16        132.60        144.54        38.03 o
   0   8  16         39.48         63.59        27.42 o
   1   8  16        330.33        337.42        51.90 o
   2   8  16         88.63        112.56        32.34 o
   3   8  16        190.72        200.18        71.81 o
   4   8  16        353.34        334.49        50.25 o
  -5   9  16        282.31        258.27        34.79 o
  -4   9  16         32.77         50.02        33.68 o
  -3   9  16        203.38        251.11        88.22 o
  -2   9  16        227.09        198.02        63.70 o
  -1   9  16        280.25        257.24        45.43 o
   0   9  16         59.96         70.74        29.05 o
   1   9  16        342.97        236.56        43.74 o
   2   9  16        127.95        125.97        32.15 o
  -3  10  16          0.90         20.69        24.83 o
  -2  10  16         30.51         36.24        30.05 o
  -1  10  16         12.67          0.89        25.49 o
   0  10  16         29.63          6.61        22.52 o
 -10   1  17        126.83         60.97        46.87 o
  -9   1  17         51.42         -1.75        23.78 o
  -8   1  17        393.97        361.95        37.30 o
  -7   1  17       2053.10       1947.19        66.77 o
  -6   1  17       1269.57       1228.46        52.77 o
  -5   1  17        103.82         86.53        25.36 o
  -4   1  17        799.92        818.88        34.07 o
  -3   1  17        496.10        483.25        30.58 o
  -2   1  17         78.47         66.18        14.95 o
  -1   1  17        201.51        208.07        22.45 o
   0   1  17       1557.99       1620.87        48.04 o
   1   1  17       1567.25       1478.37        46.07 o
   2   1  17        244.38        231.42        23.72 o
   3   1  17        857.64        933.33        46.90 o
   4   1  17        859.16        797.16        60.98 o
   5   1  17        762.42        743.24        61.77 o
   6   1  17         90.08         85.77        32.49 o
  -9   2  17        211.23        310.15        39.79 o
  -8   2  17        211.78        190.03        30.38 o
  -7   2  17          2.47         -5.72        17.07 o
  -6   2  17       1432.29       1404.16        57.86 o
  -5   2  17       1216.18       1206.34        52.34 o
  -4   2  17         27.76          6.78        11.37 o
  -3   2  17         35.61         32.47        14.74 o
  -2   2  17         99.57        109.71        24.03 o
  -1   2  17        830.59        801.42        39.31 o
   0   2  17         15.81         14.66        18.82 o
   1   2  17         53.28         84.68        16.99 o
   2   2  17       1316.69       1290.81        53.84 o
   3   2  17        844.62        786.31        72.17 o
   4   2  17          8.01         12.60        23.19 o
   5   2  17        230.41        218.42        43.32 o
   6   2  17        602.16        577.02        67.10 o
  -9   3  17         62.42         64.12        19.89 o
  -8   3  17          7.10         29.03        15.81 o
  -7   3  17          0.34        -11.86        31.91 o
  -6   3  17         85.90         86.93        22.37 o
  -5   3  17         30.34          1.12        14.85 o
  -4   3  17          6.09         11.44        12.90 o
  -3   3  17         20.36          8.13        16.07 o
  -2   3  17         14.15          9.33        13.24 o
  -1   3  17        366.38        351.21        33.58 o
   0   3  17        474.58        413.45        30.36 o
   1   3  17         25.94         -0.32        10.75 o
   2   3  17         51.91         18.13        16.97 o
   3   3  17          8.20         23.51        15.68 o
   4   3  17         84.88         68.04        19.53 o
   5   3  17         27.46        -12.65        26.74 o
   6   3  17        144.13        186.83        39.17 o
  -9   4  17        636.47        627.21        49.15 o
  -8   4  17        297.66        233.46        34.14 o
  -7   4  17         12.20          9.72        22.78 o
  -6   4  17       1349.45       1255.28        57.76 o
  -5   4  17        601.96        613.40        45.51 o
  -4   4  17        301.99        319.07        39.09 o
  -3   4  17        344.77        365.47        59.51 o
  -2   4  17       1736.27       1824.51        63.98 o
  -1   4  17        618.46        718.39        44.70 o
   0   4  17        232.01        191.23        26.39 o
   1   4  17        726.38        744.39        44.76 o
   2   4  17       1434.88       1468.32        65.92 o
   3   4  17        693.04        793.29        44.88 o
   4   4  17          7.34         -2.84        14.03 o
   5   4  17        231.92        183.80        90.44 o
   6   4  17        396.73        349.44        54.49 o
  -8   5  17        128.67        127.68        25.88 o
  -7   5  17        375.30        408.28        42.62 o
  -6   5  17         48.58         17.52        25.23 o
  -5   5  17        674.35        630.23        43.47 o
  -4   5  17        231.72        224.12        31.01 o
  -3   5  17        267.18        231.43        42.48 o
  -2   5  17        104.61        103.02        43.85 o
  -1   5  17        100.31         91.33        20.04 o
   0   5  17        229.15        298.36        66.40 o
   1   5  17         57.97          8.09        33.35 o
   2   5  17         66.32         66.25        23.61 o
   3   5  17        203.26        157.64        50.78 o
   4   5  17        588.46        602.13        44.09 o
   5   5  17        140.66         90.91        27.38 o
  -8   6  17         85.99         91.93        21.83 o
  -7   6  17          2.42        -12.28        12.28 o
  -6   6  17         15.47         29.85        18.48 o
  -5   6  17        230.44        216.21        35.81 o
  -4   6  17         53.51         31.96        17.87 o
  -3   6  17         11.70         20.55        15.95 o
  -2   6  17         11.06        -12.60        12.60 o
  -1   6  17        292.03        336.17        41.42 o
   0   6  17        171.64        162.73        36.66 o
   1   6  17        295.66        295.03        46.26 o
   2   6  17          9.59         31.82        21.80 o
   3   6  17         48.48         40.77        67.61 o
   4   6  17          4.83         67.69        34.55 o
   5   6  17          7.32         25.71        21.02 o
  -7   7  17        427.99        393.55        43.93 o
  -6   7  17         27.95          1.99        26.11 o
  -5   7  17         63.05         25.23        17.57 o
  -4   7  17        818.64        863.51        50.50 o
  -3   7  17       1242.92       1289.89        61.11 o
  -2   7  17         46.40         38.60        19.00 o
  -1   7  17        215.50        276.32        54.08 o
   0   7  17        650.79        767.81        62.55 o
   1   7  17        376.88        431.20        55.06 o
   2   7  17         33.53         37.73        24.68 o
   3   7  17        174.26        241.42        42.86 o
   4   7  17        617.74        624.95        68.51 o
  -6   8  17        210.86        227.03        34.21 o
  -5   8  17         70.96         68.18        21.83 o
  -4   8  17          4.26         45.12        17.57 o
  -3   8  17          1.88        -11.63        11.63 o
  -2   8  17        338.84        293.64        37.59 o
  -1   8  17         35.42         23.95        27.71 o
   0   8  17         76.97         88.29        43.27 o
   1   8  17         64.36         21.31        30.95 o
   2   8  17         80.49        123.96        46.27 o
   3   8  17        193.92        165.86        63.70 o
  -5   9  17          9.16          8.92        15.32 o
  -4   9  17        315.31        267.23        35.54 o
  -3   9  17        102.37         89.13        30.98 o
  -2   9  17         62.15         68.38        36.66 o
  -1   9  17         88.95         42.62        51.98 o
   0   9  17        229.54        244.78        44.47 o
   1   9  17        363.50        294.13        60.39 o
  -9   0  18          2.51         21.03        27.64 o
  -8   0  18       1587.20       1661.60       123.19 o
  -7   0  18       1621.01       1606.31       117.78 o
  -6   0  18          6.57         -4.21        29.45 o
  -5   0  18        420.55        428.92        39.30 o
  -4   0  18       2006.06       2079.50        78.20 o
  -3   0  18       1569.32       1550.76        68.31 o
  -2   0  18         20.52        -13.85        13.85 o
  -1   0  18       3401.37       3058.69        95.80 o
   0   0  18        218.48        313.70        39.72 o
   1   0  18       1462.84       1352.39        91.94 o
   2   0  18          0.07         18.59        18.31 o
   3   0  18        785.62        897.80        87.14 o
   4   0  18        708.80        759.59        85.93 o
   5   0  18        158.22         75.12        46.27 o
   6   0  18        103.16         24.04        39.66 o
  -9   1  18         51.60         54.54        29.94 o
  -8   1  18         39.81         18.63        25.98 o
  -7   1  18          2.14         -7.10        12.06 o
  -6   1  18        304.68        375.41        55.91 o
  -5   1  18        108.88         97.24        19.89 o
  -4   1  18         96.77         54.97        22.45 o
  -3   1  18        153.90        128.68        17.94 o
  -2   1  18        221.54        257.29        25.36 o
  -1   1  18        315.59        309.90        26.80 o
   0   1  18         11.23          8.82        12.04 o
   1   1  18          6.52        -13.88        16.91 o
   2   1  18        376.38        384.17        36.84 o
   3   1  18        113.05        142.74        33.73 o
   4   1  18         18.18         -4.58        21.90 o
   5   1  18        182.10         98.89        39.66 o
   6   1  18        115.25         83.09        54.69 o
  -9   2  18         14.44          3.31        24.65 o
  -8   2  18        588.89        569.56        44.47 o
  -7   2  18        437.56        461.75        38.36 o
  -6   2  18        284.25        311.77        44.22 o
  -5   2  18        256.37        228.73        29.35 o
  -4   2  18        278.05        265.76        33.75 o
  -3   2  18        725.60        730.40        42.18 o
  -2   2  18        224.25        238.77        24.65 o
  -1   2  18        337.04        342.84        28.06 o
   0   2  18        513.45        507.06        30.75 o
   1   2  18        148.69        181.48        42.50 o
   2   2  18         72.25         93.77        22.09 o
   3   2  18        482.84        521.80        40.85 o
   4   2  18        984.21        918.13        97.05 o
   5   2  18        438.09        399.40        55.78 o
   6   2  18          5.93        -41.77        41.77 o
  -9   3  18        365.10        331.53        62.42 o
  -8   3  18        250.54        260.96        37.86 o
  -7   3  18        605.00        552.70        43.91 o
  -6   3  18       1461.76       1412.37       106.90 o
  -5   3  18       1010.39       1042.15        51.89 o
  -4   3  18        235.84        181.54        27.60 o
  -3   3  18        388.69        394.09        37.73 o
  -2   3  18       2037.65       2015.88        67.59 o
  -1   3  18        348.82        421.11        37.84 o
   0   3  18         22.84         26.92        14.62 o
   1   3  18        195.88        291.53        32.56 o
   2   3  18       1180.61       1099.86        72.20 o
   3   3  18        371.32        415.84        39.69 o
   4   3  18         37.35         81.48        28.46 o
   5   3  18        544.68        485.00        60.69 o
  -8   4  18         35.30         59.59        30.05 o
  -7   4  18         19.13         30.97        22.60 o
  -6   4  18         32.75         46.61        19.52 o
  -5   4  18         63.83         86.54        22.23 o
  -4   4  18        351.88        361.28        36.98 o
  -3   4  18         87.76         89.29        22.72 o
  -2   4  18          0.15          6.99        12.53 o
  -1   4  18          0.24         -3.79        12.63 o
   0   4  18         90.24         69.86        17.29 o
   1   4  18          1.02         28.27        22.20 o
   2   4  18         71.36         40.48        17.32 o
   3   4  18         52.62          1.97        19.93 o
   4   4  18          6.03         -5.76        15.02 o
   5   4  18         35.04         45.51        26.74 o
  -8   5  18        222.11        193.34        48.34 o
  -7   5  18        174.11        120.91        27.88 o
  -6   5  18        217.00        201.43        39.35 o
  -5   5  18        477.51        492.53        45.72 o
  -4   5  18         25.67         -2.91        22.36 o
  -3   5  18        129.38         95.92        34.08 o
  -2   5  18       1431.18       1553.68        62.11 o
  -1   5  18        771.18        837.74        45.64 o
   0   5  18         41.85         50.54        32.75 o
   1   5  18        628.15        680.47        60.14 o
   2   5  18        174.99        177.43        50.18 o
   3   5  18        227.76        223.00        41.13 o
   4   5  18          5.30         27.59        24.94 o
   5   5  18        218.52        106.53        34.51 o
  -7   6  18        403.43        449.78        45.70 o
  -6   6  18         21.25         12.45        19.93 o
  -5   6  18        181.32        150.39        29.20 o
  -4   6  18        537.66        546.16        48.34 o
  -3   6  18        823.39        961.49        51.87 o
  -2   6  18          1.32        -11.63        11.63 o
  -1   6  18         21.91         14.18        26.44 o
   0   6  18       1154.77       1215.05        75.59 o
   1   6  18        160.65        198.94        41.84 o
   2   6  18         82.65          6.00        31.25 o
   3   6  18        131.99        118.42        34.40 o
   4   6  18        396.79        357.33        51.22 o
  -6   7  18          2.75         18.81        28.57 o
  -5   7  18          3.99          5.51        31.56 o
  -4   7  18         81.48         30.68        19.54 o
  -3   7  18         81.90         41.64        20.68 o
  -2   7  18         94.32         26.41        26.92 o
  -1   7  18         51.88         35.61        51.08 o
   0   7  18         67.35         46.04        26.57 o
   1   7  18        136.12        151.20        36.34 o
   2   7  18         17.71          5.34        21.90 o
   3   7  18         17.01        -15.95        15.95 o
  -5   8  18         35.33         47.57        26.04 o
  -4   8  18        575.18        609.07        48.63 o
  -3   8  18        333.34        307.25        45.14 o
  -2   8  18          9.16        -17.63        21.33 o
  -1   8  18         95.26         65.48        66.40 o
   0   8  18        702.35        781.85        63.56 o
   1   8  18        195.35        193.32        42.44 o
   2   8  18          8.06         -1.82        18.47 o
  -3   9  18         61.30         49.96        28.66 o
  -2   9  18         74.40         88.72        26.97 o
  -1   9  18        237.44        220.32       122.29 o
  -9   1  19        171.04        159.13        38.13 o
  -8   1  19        380.34        415.92        60.09 o
  -7   1  19        592.85        555.40        64.60 o
  -6   1  19          1.36         12.21        12.78 o
  -5   1  19         76.23        104.87        20.04 o
  -4   1  19       1226.27       1217.22        53.63 o
  -3   1  19        874.66        840.14        37.15 o
  -2   1  19         45.21          7.65        14.35 o
  -1   1  19        429.46        447.96        31.89 o
   0   1  19        386.98        421.37        32.50 o
   1   1  19        307.08        298.65        28.24 o
   2   1  19          1.03         23.24        17.25 o
   3   1  19        265.98        260.87        43.54 o
   4   1  19        947.78       1058.75        72.76 o
   5   1  19         34.90         -0.92        77.82 o
  -9   2  19        334.13        338.49        53.69 o
  -8   2  19         49.41         50.77        19.09 o
  -7   2  19          1.27          2.70        20.18 o
  -6   2  19        607.61        652.61        93.20 o
  -5   2  19        420.45        453.53        46.08 o
  -4   2  19        189.97        166.90        27.29 o
  -3   2  19        454.46        458.67        40.76 o
  -2   2  19       1425.25       1320.75        54.59 o
  -1   2  19        340.79        383.83        31.39 o
   0   2  19         18.74        -10.51        10.51 o
   1   2  19        170.30        245.43        31.36 o
   2   2  19       1000.98        988.87        66.78 o
   3   2  19        597.35        690.06        70.21 o
   4   2  19          7.04         17.39        20.43 o
   5   2  19         93.45         43.65        28.99 o
  -8   3  19          6.54         16.90        34.58 o
  -7   3  19        130.49        108.35        28.37 o
  -6   3  19         72.72         73.51        21.12 o
  -5   3  19          0.15          2.22        27.66 o
  -4   3  19          1.86         24.38        15.79 o
  -3   3  19          1.66         11.36        15.99 o
  -2   3  19         81.74         73.61        23.16 o
  -1   3  19        159.36         93.57        36.30 o
   0   3  19        311.32        235.79        30.05 o
   1   3  19         38.84         32.27        23.13 o
   2   3  19         80.48         66.65        20.48 o
   3   3  19        101.56         95.28        22.85 o
   4   3  19         17.05        -22.42        29.15 o
   5   3  19         67.62         -0.26        26.35 o
  -8   4  19         76.95         77.85        23.17 o
  -7   4  19        305.77        291.32        36.27 o
  -6   4  19        226.61        244.55        37.67 o
  -5   4  19        613.11        768.52        47.77 o
  -4   4  19          1.11         14.91        18.44 o
  -3   4  19        465.54        490.89        43.60 o
  -2   4  19        808.78        796.26        46.23 o
  -1   4  19        297.36        380.05        38.01 o
   0   4  19         67.99         65.80        42.97 o
   1   4  19        145.52        129.10        39.06 o
   2   4  19        439.66        367.25        50.38 o
   3   4  19        130.77         73.75        28.56 o
   4   4  19          1.60         19.08        16.97 o
  -7   5  19        149.03        161.93        28.40 o
  -6   5  19        202.30        186.22        30.16 o
  -5   5  19         60.94         53.80        16.93 o
  -4   5  19        336.04        360.50        62.62 o
  -3   5  19        316.89        293.89        36.33 o
  -2   5  19         24.29         26.23        28.10 o
  -1   5  19        667.99        614.89        91.94 o
   0   5  19        601.02        703.43        58.57 o
   1   5  19        665.82        667.32        54.64 o
   2   5  19        165.95        134.12        34.16 o
   3   5  19         34.60         46.59        26.21 o
   4   5  19         77.29         78.55        49.88 o
  -7   6  19         14.07          2.42        14.79 o
  -6   6  19        183.64        138.84        29.61 o
  -5   6  19        108.30         88.52        22.86 o
  -4   6  19          4.91         -1.13        19.42 o
  -3   6  19          9.24          8.05        17.09 o
  -2   6  19         68.84         68.43        21.03 o
  -1   6  19         89.99         69.64        28.62 o
   0   6  19          0.39        -13.73        34.85 o
   1   6  19        132.79         84.55        43.27 o
   2   6  19         56.87         31.36        43.57 o
   3   6  19          1.19         63.66        25.32 o
  -6   7  19         34.34         13.80        39.81 o
  -5   7  19         97.18         65.85        19.41 o
  -4   7  19        452.28        426.44        43.78 o
  -3   7  19        253.56        186.55        48.24 o
  -2   7  19         30.27         20.27        21.44 o
  -1   7  19         52.63         67.23        29.88 o
   0   7  19        646.41        638.78        64.90 o
   1   7  19        355.81        373.85        54.32 o
   2   7  19         13.95         -0.54        31.55 o
  -4   8  19          2.86        -12.01        20.68 o
  -3   8  19         18.79         34.31        14.60 o
  -2   8  19        140.72        126.34        46.87 o
  -1   8  19        122.28         30.43        29.75 o
   0   8  19         16.78         71.89        51.98 o
  -8   0  20       1061.12       1122.56       108.17 o
  -7   0  20        169.06         87.14        43.27 o
  -6   0  20        313.27        378.59        73.92 o
  -5   0  20          6.51         -5.41        29.45 o
  -4   0  20        519.95        506.86        53.41 o
  -3   0  20        962.46        915.16        56.71 o
  -2   0  20        536.55        519.09        47.34 o
  -1   0  20         84.10         87.95        75.12 o
   0   0  20        255.54        302.34        40.36 o
   1   0  20        208.46        260.73        37.39 o
   2   0  20          8.91        -20.43        29.45 o
   3   0  20        272.49        329.32        69.71 o
   4   0  20       1538.29       1512.57       123.19 o
  -8   1  20         18.15         22.97        28.38 o
  -7   1  20         73.68         93.54        28.79 o
  -6   1  20        126.46        103.52        38.76 o
  -5   1  20        118.50        114.44        26.69 o
  -4   1  20          3.49         22.45        14.54 o
  -3   1  20         56.89         57.94        28.84 o
  -2   1  20        535.74        524.50        34.93 o
  -1   1  20        172.95        172.15        22.11 o
   0   1  20          2.75        -10.07        10.07 o
   1   1  20         97.75         80.78        17.88 o
   2   1  20         41.05         50.82        18.74 o
   3   1  20        179.91        196.77        52.88 o
   4   1  20         23.31         10.56        64.60 o
  -8   2  20        191.80        160.32        74.82 o
  -7   2  20        260.97        271.26        33.71 o
  -6   2  20        108.15         18.50        36.86 o
  -5   2  20         35.94         21.58        17.17 o
  -4   2  20        447.98        467.85        42.22 o
  -3   2  20        233.38        232.94        31.44 o
  -2   2  20        199.53        147.01        26.27 o
  -1   2  20         34.12         49.52        18.81 o
   0   2  20        159.50        156.99        22.18 o
   1   2  20         34.04         -1.00        15.81 o
   2   2  20          3.87        -24.78        24.78 o
   3   2  20        474.55        530.81        60.05 o
   4   2  20         85.70         66.23        33.11 o
  -8   3  20         61.63         49.57        17.94 o
  -7   3  20        182.44        126.00        29.79 o
  -6   3  20        417.60        457.80        43.17 o
  -5   3  20        918.25        977.66        52.09 o
  -4   3  20        409.93        420.66        41.64 o
  -3   3  20         10.13         20.37        17.31 o
  -2   3  20        685.89        657.34        50.30 o
  -1   3  20        275.68        353.75        35.95 o
   0   3  20         17.25         42.83        26.44 o
   1   3  20        343.00        319.10        45.09 o
   2   3  20        574.48        581.64        58.09 o
   3   3  20        648.04        629.31       121.39 o
   4   3  20          0.09        -20.77        20.77 o
  -7   4  20          8.36         40.01        18.62 o
  -6   4  20         62.94        109.51        37.71 o
  -5   4  20          0.20          7.50        13.81 o
  -4   4  20         13.68          9.15        16.75 o
  -3   4  20        183.55        180.16        28.59 o
  -2   4  20         12.21         -3.65        16.54 o
  -1   4  20         58.07         43.68        28.57 o
   0   4  20         42.74         45.13        36.66 o
   1   4  20         30.66         52.57        36.96 o
   2   4  20         17.21         15.05        22.81 o
   3   4  20          9.06         19.29        22.54 o
  -7   5  20         59.54         74.85        18.75 o
  -6   5  20        207.32        195.37        42.08 o
  -5   5  20        158.34        161.02        35.56 o
  -4   5  20         41.36         46.38        19.95 o
  -3   5  20        126.99        181.03        29.22 o
  -2   5  20        253.22        241.67        32.81 o
  -1   5  20        445.18        385.30        52.51 o
   0   5  20         83.98         86.68        41.16 o
   1   5  20         32.54         41.05        28.54 o
   2   5  20        405.43        488.72        60.12 o
   3   5  20         47.92         28.32        24.55 o
  -6   6  20         26.14         15.63        16.15 o
  -5   6  20         20.81         36.23        16.94 o
  -4   6  20        421.37        413.18        43.48 o
  -3   6  20        571.59        568.74        54.17 o
  -2   6  20         47.93          8.81        17.41 o
  -1   6  20        304.68        435.83        56.21 o
   0   6  20        918.83       1010.06        71.79 o
   1   6  20        581.16        555.87        64.55 o
   2   6  20         45.70         11.82        20.81 o
  -4   7  20         11.86         -0.42        15.93 o
  -3   7  20          5.48          6.03        17.21 o
  -2   7  20          6.23         36.00        25.64 o
  -1   7  20         10.24        -17.33        17.33 o
   0   7  20          0.10        -33.79        64.30 o
   1   7  20          0.94         49.42        23.51 o
  -7   1  21        113.63         35.98        26.74 o
  -6   1  21        174.49        183.93        36.61 o
  -5   1  21        301.23        310.65        46.10 o
  -4   1  21        777.55        749.28        44.89 o
  -3   1  21       1316.85       1332.58        89.45 o
  -2   1  21        109.26        132.03        36.44 o
  -1   1  21         78.46        100.04        18.37 o
   0   1  21        539.35        623.16        37.32 o
   1   1  21        400.44        352.55        37.67 o
   2   1  21         60.31         31.71        26.76 o
   3   1  21         97.31         46.60        29.60 o
  -7   2  21         56.67         54.89        42.67 o
  -6   2  21        310.84        259.57        42.64 o
  -5   2  21        504.56        412.89        43.78 o
  -4   2  21          0.44         20.53        23.82 o
  -3   2  21        367.51        339.87        36.95 o
  -2   2  21        677.32        631.51        43.99 o
  -1   2  21        489.45        597.65        44.30 o
   0   2  21         45.68         59.12        18.49 o
   1   2  21        236.71        214.85        38.18 o
   2   2  21         80.97         59.66        21.43 o
   3   2  21        288.20        326.01        50.03 o
  -7   3  21        222.82        279.40        34.82 o
  -6   3  21         10.72          1.37        29.36 o
  -5   3  21         50.44         73.54        23.85 o
  -4   3  21         53.67         55.42        19.83 o
  -3   3  21        120.41         63.29        18.63 o
  -2   3  21         25.28         -4.92        16.30 o
  -1   3  21         26.76        -17.31        24.11 o
   0   3  21         11.96         -8.57        20.77 o
   1   3  21         44.80         53.16        52.88 o
   2   3  21         11.34         20.21        27.94 o
   3   3  21         35.25        -33.05        33.05 o
  -6   4  21        247.39        196.49        34.84 o
  -5   4  21        601.58        638.50        49.24 o
  -4   4  21        154.47        144.42        27.87 o
  -3   4  21        151.37        156.62        25.67 o
  -2   4  21        738.76        699.97        75.72 o
  -1   4  21        477.84        610.36        64.00 o
   0   4  21         19.97         29.03        22.59 o
   1   4  21        203.49        234.06        53.18 o
   2   4  21        687.25        700.29        59.34 o
  -6   5  21          0.44         -8.53        23.82 o
  -5   5  21         30.29         -9.17        15.69 o
  -4   5  21        435.61        462.77        46.09 o
  -3   5  21         47.67         11.92        14.78 o
  -2   5  21         24.43         11.52        23.06 o
  -1   5  21        159.78        159.14        51.98 o
   0   5  21        479.75        453.05        56.28 o
   1   5  21         71.50         47.73        37.56 o
   2   5  21        160.63        113.00        31.18 o
  -4   6  21          3.60        -13.52        13.52 o
  -3   6  21          5.83         23.93        38.93 o
  -2   6  21         65.47         34.93        28.85 o
  -1   6  21         45.76         20.76        23.82 o
   0   6  21          5.02         -6.35        55.59 o
  -7   0  22        277.08        188.70        58.29 o
  -6   0  22         62.63          1.20        28.85 o
  -5   0  22         16.83          9.01        25.24 o
  -4   0  22       1170.82       1236.74       104.56 o
  -3   0  22        686.60        838.91        86.54 o
  -2   0  22          2.68        -13.10        13.10 o
  -1   0  22        156.80        173.50        41.46 o
   0   0  22       1192.27       1127.07       169.47 o
   1   0  22        304.08        289.05        63.70 o
   2   0  22        108.64        177.28        54.69 o
  -7   1  22          2.30        -15.04        15.04 o
  -6   1  22         35.37        -20.81        20.81 o
  -5   1  22         16.42        -12.12        20.61 o
  -4   1  22          9.43         20.78        16.21 o
  -3   1  22        258.41        255.94        70.81 o
  -2   1  22         62.59         52.58        19.21 o
  -1   1  22        175.86        127.99        25.13 o
   0   1  22         36.73          7.89        12.73 o
   1   1  22          0.60          1.88        15.40 o
   2   1  22         45.39          7.25        25.58 o
  -6   2  22         42.27         27.54        20.18 o
  -5   2  22         55.96         64.79        19.14 o
  -4   2  22        484.86        464.22        44.57 o
  -3   2  22        320.59        414.25        40.38 o
  -2   2  22         33.01         36.62        17.07 o
  -1   2  22          2.60          4.96        13.92 o
   0   2  22         95.98         66.65        36.96 o
   1   2  22          1.83         -9.69        19.33 o
   2   2  22         16.21         30.05        39.06 o
  -6   3  22        404.60        425.26        44.01 o
  -5   3  22        477.36        485.66        45.78 o
  -4   3  22        177.15        137.44        26.75 o
  -3   3  22        193.84        191.49        29.25 o
  -2   3  22        426.61        433.33        42.52 o
  -1   3  22        324.88        320.67        43.00 o
   0   3  22          0.20        -18.04        18.04 o
   1   3  22        181.66        218.40        39.59 o
   2   3  22        591.22        661.50        60.50 o
  -5   4  22          0.12          2.44        24.94 o
  -4   4  22          2.02         45.07        17.17 o
  -3   4  22         17.31          9.46        16.18 o
  -2   4  22         32.37         14.92        15.79 o
  -1   4  22         16.97         42.57        23.69 o
   0   4  22         82.67         58.00        33.35 o
   1   4  22        124.05        110.56        33.97 o
  -4   5  22          0.40          2.61        33.10 o
  -3   5  22         13.45         -4.52        20.19 o
  -2   5  22        578.79        682.77        62.51 o
  -1   5  22        155.21        108.70        59.79 o
   0   5  22          0.34         32.51        20.34 o
  -5   1  23        145.51        108.75        30.89 o
  -4   1  23        614.26        579.37        62.45 o
  -3   1  23        490.41        518.34        48.24 o
  -2   1  23         48.78         46.95        19.91 o
  -1   1  23         77.82        118.06        25.46 o
   0   1  23        162.43        139.70        30.38 o
   1   1  23        169.76        163.05        40.02 o
  -5   2  23        172.95        173.42        34.81 o
  -4   2  23        449.37        444.30        43.71 o
  -3   2  23        208.35        194.24        30.42 o
  -2   2  23        100.21        114.75        25.49 o
  -1   2  23        130.05         75.08        36.41 o
   0   2  23         12.78         27.97        22.34 o
   1   2  23         29.46         26.27        26.74 o
  -4   3  23          0.35        -15.69        16.56 o
  -3   3  23         26.22         50.67        28.28 o
  -2   3  23        107.34        132.63        31.12 o
  -1   3  23          6.94          1.50        18.70 o
   0   3  23          5.17         71.77        39.66 o
  -3   4  23         45.01         13.42        27.52 o
  -2   4  23        811.69        937.14        65.83 o
  -1   4  23        270.18        278.50        44.22 o
  -3   0  24        693.64        782.42        85.33 o
  -2   0  24         14.71         59.49        30.65 o
  -1   0  24        387.05        390.61        68.51 o
  -3   1  24        188.19        165.15        32.69 o
  -2   1  24        203.73        205.74        36.96 o
  -1   1  24         56.61        -12.84        15.14 o
                                                
